# Supplementary material for: Assessment of heterosis in two Arabidopsis thaliana common-reference mapping populations
Source: PLoS One. 2018 Oct 12;13(10):e0205564. doi: 10.1371/journal.pone.0205564 (PMC6185836; doi:10.1371/journal.pone.0205564)
Supplement: S1 Table — (XLSX) [file pone.0205564.s007.xlsx]

## Sheet: Blad1
S1 Table: Arabidopsis thaliana accessions used in this study.
Parental line	ABRC-ID	Col-hybrid population	Ler-hybrid population
RRS-10	CS22689	x	x
Alst-1	CS28013	x	x
An-2	CS28017	x	x
Ang-0	CS28018	x	x
Ba-1	CS28053	x	x
Bs-2	CS28097	x	x
Bsch-0	CS28099	x	x
Bu-8	CS28108	x	x
Chat-1	CS28135	x	x
Cold Spring Harbor Lab-5	CS28181	x	x
Da(1)-12	CS28201	x	x
Db-0	CS28202	x	x
Dra-2	CS28214	x	x
Ede-1	CS28217	x	x
Ep-0	CS28236	x	x
Fi-1	CS28252	x	x
Fr-4	CS28268	x	x
Gel-1	CS28279	x	x
Gie-0	CS28280	x	x
G”-0	CS28282	x	x
G-1	CS28332	x	x
Ha-0	CS28336	x	x
Jm-1	CS28373	x	x
Kl-5	CS28394	x	x
Kn-0	CS28395	x	x
Kro-0	CS28420	x	x
Krot-2	CS28423	x	x
Li-3	CS28454	x	x
Li-7	CS28461	x	x
Mh-0	CS28492	x	x
Mnz-0	CS28495	x	x
No-0	CS28564	x	x
Nw-0	CS28573	x	x
Nw-2	CS28575	x	x
Or-0	CS28587	x	x
PHW-13	CS28613	x	x
PHW-20	CS28620	x	x
PHW-22	CS28622	x	x
PHW-36	CS28636	x	x
Pn-0	CS28645	x	x
Pog-0	CS28650	x	x
Pr-0	CS28651	x	x
S96	CS28720	x	x
Sav-0	CS28725	x	x
Sh-0	CS28734	x	x
Si-0	CS28739	x	x
Ty-0	CS28786	x	x
Utrecht	CS28795	x	x
Ws	CS28823	x	x
Wt-3	CS28833	x	x
An-1	CS76091	x	x
Ba1-2	CS76093	x	x
Bg2	CS76096	x	x
Bla-1	CS76097	x	x
Blh-1	CS76098	x	x
CAM-61	CS76108	x	x
Col-0	CS76113	x	x
Ct-1	CS76114	x	x
Cvi-0	CS76116	x	x
DraIV1-5	CS76120	x	x
DraIV6-35	CS76123	x	x
Fei-0	CS76129	x	x
Gd-1	CS76134	x	x
Hs-0	CS76145	x	x
Kelsterbach -4	CS76152	x	x
LDV-34	CS76162	x	x
Ler-1	CS76164	x	x
Lip-0	CS76168	x	x
Lom1-1	CS76174	x	x
MIB-28	CS76183	x	x
MOG-37	CS76189	x	x
Nd-1	CS76197	x	x
NFA-10	CS76198	x	x
Per-1	CS76210	x	x
Petergof	CS76211	x	x
Pna-17	CS76213	x	x
Pro-0	CS76214	x	x
Rennes-1	CS76218	x	x
Sav-1	CS76225	x	x
Sha	CS76227	x	x
Sq-8	CS76230	x	x
Tamm-2	CS76244	x	x
TDr-1	CS76245	x	x
Tottarp-2	CS76251	x	x
TOU-A1-62	CS76256	x	x
Ts-1	CS76268	x	x
UduI1-34	CS76269	x	x
UKID48	CS76273	x	x
UKNW06-460	CS76279	x	x
UKSE06-429	CS76287	x	x
UKSE06-482	CS76289	x	x
Van-0	CS76297	x	x
Wt-5	CS76304	x	x
Zdr-6	CS76306	x	x
ZdrI2-24	CS76307	x	x
Pa-2	CS28595	x
Est-1	CS76127	x
Boot-1	CS28091	x
TOU-H-13	CS76262	x
Wei-0	CS76301	x
Sp-0	Cs28743		x
328PNA054	CS76085		x
Bor-4	CS76100		x
Mrk-0	CS76191		x
