# Supplementary material for: Assessment of heterosis in two Arabidopsis thaliana common-reference mapping populations
Source: PLoS One. 2018 Oct 12;13(10):e0205564. doi: 10.1371/journal.pone.0205564 (PMC6185836; doi:10.1371/journal.pone.0205564)
Supplement: S2 Table — Data shown are means of 4–30 plants ±SD for 9 different traits. LA, projected leaf area 17 days after sowing in cm2; FT, flowering time in days after sowing of opening of first flower; HT, height of the inflorescence in cm; MSB, main stem branching in number of side branches on the main inflorescence; RB, rosette branching in number of branches originating from the rosette in addition to the main stem; SY, seed yield in gram of seeds per plant; NS, number of seeds per plant; SZ, seed size; SW, 1000 seed weight; SD, standard deviation; Self, self-pollination; Manual, manual pollination of five to six non-emasculated young flowers on the main stem while retaining axillary flower meristems intact; Sig., different letters indicate significant differences between the lines (Student’s t-test, P < 0.05). *1Plants were pooled prior to measurement of SY, NS, SZ, SW in population 1 and NS, SZ, SW in population 2. *2Measurements of HT, MSB, RB, and seed related traits were only conducted on those plants derived from the Ler Msms x Ler Msms cross that were fertile. (XLSX) [file pone.0205564.s008.xlsx]

## Sheet: Blad1
	Cross	Pollination	Trait	Mean	±	SD	Sig.
Population 1	Col-0 x Col-0	Self	LA	4.27	±	1.14	a
	Col-0 x Col. col seed	Manual	LA	3.13	±	1.91	a
	Col. col seed x Col. col seed	Self	LA	4.11	±	1.58	a
	Col-0 x Col-0	Self	FT	28.92	±	1.93	a
	Col-0 x Col. col seed	Manual	FT	27	±	1.69	b
	Col. col seed x Col. col seed	Self	FT	27.5	±	1.8	b
	Col-0 x Col-0	Self	HT	51.86	±	3.67	a
	Col-0 x Col. col seed	Manual	HT	52.57	±	4.24	a
	Col. col seed x Col. col seed	Self	HT	51.75	±	2.43	a
	Col-0 x Col-0	Self	MSB	5.71	±	0.49	a
	Col-0 x Col. col seed	Manual	MSB	5.56	±	0.73	a
	Col. col seed x Col. col seed	Self	MSB	4.67	±	1	b
	Col-0 x Col-0	Self	RB	2.29	±	1.11	a
	Col-0 x Col. col seed	Manual	RB	2.78	±	1.3	a
	Col. col seed x Col. col seed	Self	RB	1.67	±	1	a
	Col-0 x Col-0	Self	SY	0.51		*1)	n.d.
	Col-0 x Col. col seed	Manual	SY	0.48		*1)	n.d.
	Col. col seed x Col. col seed	Self	SY	0.31		*1)	n.d.
	Col-0 x Col-0	Self	NS	17915.5		*1)	n.d.
	Col-0 x Col. col seed	Manual	NS	17438.9		*1)	n.d.
	Col. col seed x Col. col seed	Self	NS	11366.7		*1)	n.d.
	Col-0 x Col-0	Self	SZ	80.48		*1)	n.d.
	Col-0 x Col. col seed	Manual	SZ	76.23		*1)	n.d.
	Col. col seed x Col. col seed	Self	SZ	75.37		*1)	n.d.
	Col-0 x Col-0	Self	SW	28.69		*1)	n.d.
	Col-0 x Col. col seed	Manual	SW	27.48		*1)	n.d.
	Col. col seed x Col. col seed	Self	SW	27.65		*1)	n.d.
Population 2	Ler-1 x Ler-1	Self	LA	2.2693	±	0.5969	ab
	Ler msms x Ler-1	Manual	LA	2.6071	±	0.997	a
	Ler Msms x Ler Msms	Self	LA	1.8361	±	0.6908	b
	Ler-1 x Ler-1	Self	FT	30.89	±	1.62	a
	Ler msms x Ler-1	Manual	FT	26.89	±	0.93	b
	Ler Msms x Ler Msms	Self	FT	25.45	±	0.69	b
	Ler-1 x Ler-1	Self	HT	36.3	±	1.25	a
	Ler msms x Ler-1	Manual	HT	35.63	±	1.3	a
	Ler Msms x Ler Msms *2)	Self	HT	31.86	±	3.02	b
	Ler-1 x Ler-1	Self	MSB	5	±	0.67	a
	Ler msms x Ler-1	Manual	MSB	4.63	±	0.52	a
	Ler Msms x Ler Msms *2)	Self	MSB	3.86	±	0.69	b
	Ler-1 x Ler-1	Self	RB	1.9	±	1.1	a
	Ler msms x Ler-1	Manual	RB	2.38	±	0.74	a
	Ler Msms x Ler Msms *2)	Self	RB	2.29	±	1.11	a
	Ler-1 x Ler-1	Self	SY	0.14	±	0.04	b
	Ler msms x Ler-1	Manual	SY	0.19	±	0.05	ab
	Ler Msms x Ler Msms *2)	Self	SY	0.24	±	0.08	a
	Ler-1 x Ler-1	Self	NS	5908.15		*1)	n.d.
	Ler msms x Ler-1	Manual	NS	4231.1		*1)	n.d.
	Ler Msms x Ler Msms *2)	Self	NS	5656.49		*1)	n.d.
	Ler-1 x Ler-1	Self	SZ	68.89		*1)	n.d.
	Ler msms x Ler-1	Manual	SZ	66		*1)	n.d.
	Ler Msms x Ler Msms *2)	Self	SZ	69.89		*1)	n.d.
	Ler-1 x Ler-1	Self	SW	24.49		*1)	n.d.
	Ler msms x Ler-1	Manual	SW	44.33		*1)	n.d.
	Ler Msms x Ler Msms *2)	Self	SW	41.92		*1)	n.d.
