# Supplementary material for: Assessment of heterosis in two Arabidopsis thaliana common-reference mapping populations
Source: PLoS One. 2018 Oct 12;13(10):e0205564. doi: 10.1371/journal.pone.0205564 (PMC6185836; doi:10.1371/journal.pone.0205564)
Supplement: S3 Table — Spearman's rank correlations (rs) between mid parent heterosis levels (MPH) and genetic distances between parental lines (GD) were calculated, using the Arabidopsis Kinship matrix [50] as a proxy for GD. Numbers in bold indicate significant correlations (p<0.05). Abbreviations: LA, projected leaf area 17 days after sowing in cm2; FT, flowering time in days after sowing of opening of first flower; HT, height of the inflorescence in cm; MSB, main stem branching in number of side branches on the main inflorescence; RB, rosette branching in number of branches originating from the rosette in addition to the main stem; SY, seed yield in gram of seeds per plant; NS, number of seeds per plant; SZ, seed size; SW, 1000 seed weight; GD, genetic distance; MPH, mid parent heterosis. (XLSX) [file pone.0205564.s009.xlsx]

## Sheet: Blad1
		Col population		Ler population
	Trait	rs	p-value	rs	p-value
	LA	-0.312	0.002	0.01	0.921
	FT	0.16	0.133	0.366	0
	HT	-0.005	0.963	0.108	0.313
	MSB	0.077	0.478	0.389	0
	RB	-0.119	0.278	-0.037	0.731
	SY	0.108	0.323	0.204	0.055
	SW	-0.034	0.754	0.101	0.349
	NS	0.112	0.307	0.033	0.755
	SZ	0.189	0.079	-0.043	0.686
