# Supplementary material for: Assessment of heterosis in two Arabidopsis thaliana common-reference mapping populations
Source: PLoS One. 2018 Oct 12;13(10):e0205564. doi: 10.1371/journal.pone.0205564 (PMC6185836; doi:10.1371/journal.pone.0205564)
Supplement: S4 Table — Given are the number of SNPs for each trait that are significantly associated using–log10(P-value) > 4 as cut-off (number before slash), or at p<0.05 after P-value correction for multiple testing according to the Benjamini and Hochbergs's FDR-controlling procedure (number after slash). LA, projected leaf area 17 days after sowing; FT, flowering time in days after sowing of opening of first flower; HT, height of the inflorescence in cm; MSB, main stem branching in number of side branches on the main inflorescence; RB, rosette branching in number of branches originating from the rosette in addition to the main stem; SY, seed yield; SW, 1000 seed weight; SZ, seed size and NS, number of seeds produced per plant. (XLSX) [file pone.0205564.s010.xlsx]

## Sheet: Blad1
			Number of significant SNPs
	Trait	population	MPHABS	Means parental lines
	LA	1	19/0	9/0
		2	18/2	13/0
	FT	1	218/118	52/0
		2	86/35	15/0
	HT	1	93/21	26/0
		2	129/15	10/0
	MSB	1	72/24	39/0
		2	30/0	24/0
	RB	1	79/15	34/0
		2	29/0	25/0
	SY	1	14/0	18/0
		2	27/0	11/0
	SW	1	23/0	49/0
		2	12/0	39/0
	SZ	1	14/0	37/1
		2	10/0	10/0
	NS	1	20/0	7/0
		2	10/0	37/14
