# Supplementary material for: Assessment of heterosis in two Arabidopsis thaliana common-reference mapping populations
Source: PLoS One. 2018 Oct 12;13(10):e0205564. doi: 10.1371/journal.pone.0205564 (PMC6185836; doi:10.1371/journal.pone.0205564)
Supplement: S5 Table — Given are–log10(P-value) and estimated effect sizes (in italics) of all SNPs that were significantly associated with any of the traits under study in population 1 (Col) or population 2 (Ler) using a–log10(P-value)> 4 as cut-off. Effect sizes estimated for MPHABS reflect dominant effect sizes (d), while effect sizes estimated for the parental means reflect additive effect sizes (2a). Significant SNPs are highlighted according to their reported–log10(P-value) of respectively 4–5 (in yellow), 5–6 (in orange), and >6 (in red). Genes in the vicinity of the selected SNPs are given based on their position. However, it should be noted that these genes may not necessarily be the causal genes. -log10(P-values) highlighted in bold indicate SNPs that still showed a significant association after P-value correction for multiple testing according to the Benjamini and Hochbergs's FDR-controlling procedure at p<0.05 (see S7 Table for FDR corrected P-values). Used abbreviations: LA, projected leaf area 17 days after sowing; FT, flowering time in days after sowing of opening of first flower; HT, height of the inflorescence in cm; MSB, main stem branching in number of side branches on the main inflorescence; RB, rosette branching in number of branches originating from the rosette in addition to the main stem; SY, seed yield; SW, 1000 seed weight; SZ, seed size and NS, number of seeds produced per plant. (XLSX) [file pone.0205564.s011.xlsx]

## Sheet: Blad1
					LA													FT													HT													MSB
					-log10 (P-value)				effect size				SE					-log10 (P-value)				effect size				SE					-log10 (P-value)				effect size				SE					-log10 (P-value)				effect size
					Population 1 (Col)		Population 2 (Ler)		Population 1 (Col)		Population 2 (Ler)		Population 1 (Col)		Population 2 (Ler)			Population 1 (Col)		Population 2 (Ler)		Population 1 (Col)		Population 2 (Ler)		Population 1 (Col)		Population 2 (Ler)			Population 1 (Col)		Population 2 (Ler)		Population 1 (Col)		Population 2 (Ler)		Population 1 (Col)		Population 2 (Ler)			Population 1 (Col)		Population 2 (Ler)		Population 1 (Col)
snp	chrom.	position	gene1	gene2	P	MPHABS	P	MPHABS	P	MPHABS	P	MPHABS	P	MPHABS	P	MPHABS		P	MPHABS	P	MPHABS	P	MPHABS	P	MPHABS	P	MPHABS	P	MPHABS		P	MPHABS	P	MPHABS	P	MPHABS	P	MPHABS	P	MPHABS	P	MPHABS		P	MPHABS	P	MPHABS	P	MPHABS
m386	1	223623	AT1G01610	NA	0.167133	0.00955165	0.0411942	0.578551	0.0489855	-0.00440781	-0.00650634	-0.0717633	0.236245	0.320798	0.113603	0.12789		1.06271	4.74984	0.438651	1.89529	-0.979404	-2.12459	-0.567315	-0.807833	1.1428	1.03402	1.2428	0.654479		0.293715	1.14498	0.283166	0.150099	-0.711287	-1.2289	0.534093	0.375972	2.13602	1.36538	1.65234	1.98973		0.0841128	1.14991	0.164164	1.42968	0.0435145	-0.276488
m997	1	561585	AT1G02630	NA	0.110584	0.265161	0.499164	0.578916	0.0482382	0.145118	-0.08336	0.103393	0.33531	0.473957	0.165699	0.184173		0.597543	1.84827	0.0679123	2.98093	0.904956	-1.7877	-0.151234	-1.41933	1.5751	1.4704	1.64407	0.885131		0.0262997	0.0916697	0.0812178	0.0872392	-0.109552	0.239031	-0.245106	0.299541	2.94737	1.96788	2.25681	2.5817		0.353302	1.03479	0.229711	2.52674	0.206932	-0.366596
m1103	1	607706	AT1G02770	NA	0.676201	0.110888	1.05272	0.31542	-0.132382	0.0420138	-0.0894983	-0.04076	0.210793	0.291298	0.105085	0.115643		0.379719	0.194609	0.353182	0.0262228	0.416094	0.212241	-0.416462	0.0218251	1.01936	0.897374	1.07939	0.588851		0.0503493	0.343481	0.921934	0.15013	0.132334	0.433977	-1.17524	0.323419	1.90691	1.14933	1.50817	1.7113		0.119798	0.526691	0.843839	0.0493779	-0.0527178	0.134776
m1105	1	608068	AT1G02780	NA	0.501	0.186809	1.11994	0.142271	-0.102708	0.0631381	0.088177	0.0201894	0.203608	0.27663	0.0993889	0.112084		0.359731	0.334575	0.38652	0.508006	0.378547	-0.31436	0.430554	0.282428	0.967508	0.850416	1.0398	0.553822		0.425873	0.0337072	0.298322	0.214569	0.80387	-0.052259	0.478252	-0.422218	1.8013	1.10511	1.41837	1.64325		0.0426378	0.0997498	0.644775	0.357977	-0.0190737	0.0321778
m1108	1	608889	AT1G02780	NA	0.501	0.186809	1.07741	0.0255609	-0.102708	0.0631381	0.0863089	-0.00405885	0.203608	0.27663	0.0997964	0.112345		0.359731	0.334575	0.184662	0.328909	0.378547	-0.31436	0.235789	0.203001	0.967508	0.850416	1.04267	0.556676		0.425873	0.0337072	0.148818	0.206701	0.80387	-0.052259	0.267375	-0.41037	1.8013	1.10511	1.42595	1.64833		0.0426378	0.0997498	0.263168	0.117698	-0.0190737	0.0321778
m1109	1	609094	AT1G02780	NA	0.449783	0.0768945	0.666158	0.155322	-0.09411	-0.0282977	0.0613993	0.0217103	0.202378	0.274239	0.0988129	0.111592		0.246962	0.0992709	0.484523	0.148272	0.277402	-0.110147	0.509126	0.102901	0.96061	0.843644	1.03438	0.550511		0.0685375	0.145725	0.401922	0.764682	0.165985	0.202011	0.600801	1.11913	1.78905	1.09678	1.40773	1.63323		0.570636	0.209902	1.05658	0.150533	-0.177782	0.0613804
m1118	1	615209	AT1G02800	NA	0.206495	0.0898836	0.218961	0.272229	-0.0739831	0.0474248	0.0376546	-0.0514193	0.297659	0.398012	0.144177	0.164356		0.598604	0.741324	0.51035	0.777349	-0.796939	0.822298	-0.777776	0.553377	1.38531	1.22644	1.51994	0.798411		0.408988	0.35891	0.345442	1.89859	-1.07426	0.607348	-0.776155	-2.94928	2.48325	1.55368	2.0473	2.38717		1.63347	0.412621	0.707125	2.00256	-0.509408	0.151023
m1165	1	648156	AT1G02890	NA	0.297453	0.950842	0.0615368	0.69297	0.0692634	-0.221352	-0.00842119	0.0722273	0.206023	0.278217	0.100473	0.113016		0.103123	0.0907891	0.343191	0.833382	0.131323	0.101354	0.393279	0.400031	0.97223	0.842253	1.04267	0.549999		0.11054	0.795961	0.0351673	0.349734	0.258211	-0.776612	-0.0690987	0.629178	1.79414	1.10203	1.40354	1.64325		0.0621253	0.0547803	0.287459	0.0839789	0.0272098	-0.018207
m1470	1	871786	AT1G03490	AT1G03475	0.471782	0.326798	0.552514	0.191483	-0.0998521	0.104165	-0.0567204	0.026551	0.207093	0.287281	0.104557	0.113896		0.358619	0.0549069	0.013886	0.678551	-0.388939	0.0657697	0.0207418	-0.358313	0.99649	0.873061	1.04267	0.568925		0.217252	4.64351	0.217584	0.0233229	-0.479491	2.25998	-0.377144	-0.0545127	1.84689	1.11545	1.45093	1.64833		1.34337	0.997068	0.0458397	0.101502	-0.335109	0.207438
m1511	1	896449	AT1G03590	NA	0.146291	0.123463	0.596488	0.262033	-0.0393022	-0.0476022	-0.0629244	0.0350649	0.21292	0.299708	0.109668	0.115644		0.132985	0.206001	0.246601	0.53114	0.179456	0.227786	0.304364	-0.313981	1.05747	0.917657	1.05467	0.595645		0.0588445	4.16643	0.146609	0.193798	-0.157333	2.19845	-0.277082	0.393404	1.95643	1.14717	1.49725	1.66913		0.479412	0.782207	0.075801	0.0338464	-0.17371	0.184396
m1676	1	1026695	AT1G03990	NA	0.459955	0.271375	0.329057	0.0822056	-0.167555	0.154761	0.0626968	-0.0202148	0.354249	0.495947	0.171967	0.184173		1.4042	0.371809	0.754404	0.727268	1.78685	0.625625	1.16899	-0.639034	1.74084	1.55734	1.72227	0.966024		0.0870589	0.579412	0.863908	0.20028	-0.360711	1.06877	-1.79736	0.655486	3.11513	1.90127	2.41093	2.70429		0.92127	1.14949	0.451624	1.26658	0.441392	0.39443
m1685	1	1031739	AT1G04010	NA	0.459955	0.271375	0.329057	0.0822056	-0.167555	0.154761	0.0626968	-0.0202148	0.354249	0.495947	0.171967	0.184173		1.4042	0.371809	0.754404	0.727268	1.78685	0.625625	1.16899	-0.639034	1.74084	1.55734	1.72227	0.966024		0.0870589	0.579412	0.863908	0.20028	-0.360711	1.06877	-1.79736	0.655486	3.11513	1.90127	2.41093	2.70429		0.92127	1.14949	0.451624	1.26658	0.441392	0.39443
m1696	1	1037212	AT1G04020	NA	0.459955	0.271375	0.329057	0.0822056	-0.167555	0.154761	0.0626968	-0.0202148	0.354249	0.495947	0.171967	0.184173		1.4042	0.371809	0.754404	0.727268	1.78685	0.625625	1.16899	-0.639034	1.74084	1.55734	1.72227	0.966024		0.0870589	0.579412	0.863908	0.20028	-0.360711	1.06877	-1.79736	0.655486	3.11513	1.90127	2.41093	2.70429		0.92127	1.14949	0.451624	1.26658	0.441392	0.39443
m1699	1	1039285	AT1G04020	NA	0.638549	0.437118	0.355342	0.29878	-0.203849	0.21618	0.0641587	-0.0595926	0.338195	0.475087	0.165583	0.176609		1.69212	0.560369	0.796233	0.796693	1.92416	0.816886	1.15868	-0.657029	1.66897	1.48964	1.64407	0.931898		0.0111504	0.818657	0.715064	0.213448	-0.0479246	1.30056	-1.51223	0.660423	2.99107	1.80997	2.31358	2.5817		1.02344	1.68029	0.558826	1.17472	0.454854	0.479757
m1720	1	1052354	AT1G04080	NA	0.277135	0.739243	0.107654	0.27309	-0.0850736	0.248017	0.0188594	-0.047311	0.268009	0.370747	0.134301	0.150834		2.07459	0.428292	1.75223	0.443108	1.70072	0.538379	1.7301	-0.362016	1.30453	1.20116	1.46977	0.786967		0.308683	0.626291	0.269965	0.26023	0.85588	0.90076	0.603897	0.696519	2.46927	1.5144	1.94249	2.30856		2.13567	1.11223	1.83735	0.707576	0.595025	0.300083
m1729	1	1060088	AT1G04100	NA	0.277135	0.739243	0.107654	0.27309	-0.0850736	0.248017	0.0188594	-0.047311	0.268009	0.370747	0.134301	0.150834		2.07459	0.428292	1.75223	0.443108	1.70072	0.538379	1.7301	-0.362016	1.30453	1.20116	1.46977	0.786967		0.308683	0.626291	0.269965	0.26023	0.85588	0.90076	0.603897	0.696519	2.46927	1.5144	1.94249	2.30856		2.13567	1.11223	1.83735	0.707576	0.595025	0.300083
m1733	1	1064460	AT1G04120	NA	0.374966	0.840725	0.196511	0.448061	-0.103948	0.25931	0.0306391	-0.0667601	0.257205	0.354446	0.128559	0.143975		0.889321	0.144214	1.43447	0.435908	0.947975	0.207993	1.48268	-0.345944	1.2468	1.14022	1.42559	0.761487		0.150043	0.626934	0.144563	0.207456	0.451322	0.875311	0.345943	0.559239	2.3895	1.47053	1.89259	2.23937		1.94219	1.42187	1.93705	0.862923	0.543989	0.339885
m1843	1	1129780	AT1G04240	NA	0.0988576	0.465273	0.198757	0.249597	-0.0383077	0.194432	0.0349482	0.0464097	0.29475	0.407485	0.145229	0.159318		0.316993	3.50392	0.34957	1.75062	0.504382	2.14237	0.545596	0.912554	1.42524	1.22288	1.42559	0.775673		0.145889	0.562397	0.150749	0.158353	0.470319	0.8516	0.376176	0.44342	2.55223	1.54836	1.98365	2.23937		0.19685	4.86854	0.0607707	1.40993	-0.110907	0.731985
m1850	1	1131884	AT1G04240	NA	0.010834	0.0542162	0.805531	0.0318904	-0.00383661	-0.0246704	0.0841594	0.00608293	0.246549	0.331662	0.118485	0.135866		1.18487	2.61023	1.18275	0.615996	1.08821	1.54022	1.16393	0.389128	1.18222	1.03495	1.26607	0.66228		0.109935	0.197746	0.225593	0.135216	0.32701	0.335028	-0.447681	0.342916	2.28345	1.39671	1.67084	1.98973		0.239203	4.25322	0.392526	0.366594	-0.114472	0.5952
m2422	1	1498050	NA	NA	0.605246	0.542517	0.160717	0.495432	-0.147802	-0.190543	0.0257681	-0.0691992	0.254893	0.356006	0.128563	0.138327		5.59353	2.31733	1.50667	1.05376	-2.78256	-1.58466	-1.44946	-0.622733	1.24316	1.14016	1.35142	0.7307		2.9584	0.757311	1.36325	0.108047	-3.64433	0.99027	-1.85715	-0.307096	2.2823	1.45477	1.84397	2.178		2.43297	1.10983	0.663206	0.809131	-0.593615	-0.29182
m2580	1	1592184	NA	NA	0.0201315	0.118175	0.00145786	0.0391034	-0.00619687	-0.0457151	0.000222602	-0.00638127	0.216521	0.29933	0.105176	0.117122		0.619713	1.00095	0.0534803	0.177169	-0.61615	-0.752172	0.0805376	0.128127	1.04446	0.913292	1.09605	0.587123		0.349369	0.292884	0.167849	0.826549	0.742063	-0.39138	-0.314394	-1.25813	1.93982	1.17752	1.50966	1.73958		0.126026	0.838267	0.051128	0.384128	0.0570989	-0.193943
m4382	1	2724424	AT1G08600	NA	0.0834122	0.570562	0.383613	0.0391422	-0.0470764	-0.314837	-0.0840682	0.0126818	0.423212	0.566815	0.204335	0.23254		0.448448	0.345332	0.595334	0.334439	-1.00939	0.704415	-1.29291	0.447593	2.17528	1.85839	2.25564	1.21123		0.0589962	0.392094	0.381685	4.15627	0.314754	0.969271	1.2573	-6.78869	3.90448	2.31401	3.06654	3.54075		1.81818	1.16905	1.54905	0.326374	-0.853237	0.476536
m4397	1	2731673	AT1G08600	NA	0.0834122	0.570562	0.383613	0.0391422	-0.0470764	-0.314837	-0.0840682	0.0126818	0.423212	0.566815	0.204335	0.23254		0.448448	0.345332	0.595334	0.334439	-1.00939	0.704415	-1.29291	0.447593	2.17528	1.85839	2.25564	1.21123		0.0589962	0.392094	0.381685	4.15627	0.314754	0.969271	1.2573	-6.78869	3.90448	2.31401	3.06654	3.54075		1.81818	1.16905	1.54905	0.326374	-0.853237	0.476536
m4719	1	2958951	AT1G09170	NA	0.241958	0.581844	0.356865	0.337202	-0.0633005	-0.172309	-0.0439662	-0.0458758	0.222987	0.305801	0.113088	0.123407		0.352195	0.223532	0.00400413	0.0800866	-0.411405	-0.247156	-0.00677701	0.0679361	1.06917	0.929477	1.16839	0.63362		0.227212	0.206365	0.400388	0.055357	0.536168	-0.299157	-0.693804	-0.141403	1.98898	1.20282	1.63046	1.86245		0.372184	0.37742	0.171497	0.403455	0.145464	-0.110229
m4980	1	3137947	AT1G09700	NA	0.243377	0.26482	0.228809	0.0743108	-0.122272	0.181256	-0.0584786	-0.023246	0.42864	0.592608	0.215803	0.232541		4.6771	NA	NA	NA	-4.24172	NA	NA	NA	2.07428	NA	NA	NA		NA	NA	0.195244	NA	NA	NA	0.737748	NA	NA	NA	3.11089	NA		NA	NA	0.13142	NA	NA	NA
m5812	1	3471878	AT1G10530	NA	0.22025	0.0160544	0.08909	0.224892	0.0557872	0.00686662	0.0128354	-0.0308877	0.21257	0.299486	0.108601	0.115644		0.286431	0.130373	0.272464	0.097909	-0.343105	0.155565	-0.338135	-0.0776206	1.05211	0.932422	1.07939	0.602039		1.46642	0.233807	4.04455	0.429342	2.04532	-0.329403	2.86647	0.763028	1.93955	1.19256	1.51533	1.69906		0.0363884	0.669548	0.0313804	0.00756673	0.0178685	0.167722
m5949	1	3573002	AT1G10745	NA	0.775657	0.0163308	0.775763	0.16355	-0.232745	-0.0108235	-0.120208	0.0392843	0.336408	0.464218	0.173726	0.193042		0.257283	0.481376	0.277139	0.963339	0.485945	0.712867	-0.576711	0.785344	1.62682	1.45544	1.81557	0.978362		0.415782	0.115249	0.304942	0.207146	-1.33369	0.267918	-0.851451	0.710975	3.04405	1.79207	2.48089	2.85057		0.418562	0.530935	0.328771	1.38736	0.243877	0.216117
m5987	1	3591204	AT1G10760	NA	0.107914	0.0097266	0.595379	0.548377	0.0295676	0.00410424	-0.0619333	0.0620417	0.210115	0.293389	0.108087	0.115001		1.97268	0.154271	4.09528	0.660861	-1.31962	-0.177395	2.01726	0.366982	1.04303	0.916629	1.05987	0.593783		0.831239	0.147165	0.0238505	0.080408	-1.36923	0.2107	-0.0510394	0.180601	1.88588	1.13411	1.51031	1.67803		1.48903	0.0655021	2.03233	0.0447252	-0.365148	-0.0231609
m6033	1	3621441	AT1G10870	NA	0.152621	0.290321	0.309372	0.0103819	0.0719044	-0.167885	0.0608261	0.00288031	0.375335	0.509238	0.175277	0.193042		0.0775649	2.44486	0.293215	1.40805	0.183731	-2.16671	0.572719	0.963662	1.76617	1.51143	1.72227	0.937477		0.103875	0.366819	0.109021	0.130854	-0.430435	-0.759186	-0.3439	-0.452706	3.16382	1.90915	2.41978	2.7043		0.199733	4.13413	0.0576766	0.937238	0.139195	-0.817793
m6486	1	3870865	AT1G11500	NA	4.7086	0.430092	1.0952	0.49948	-0.441327	0.133492	-0.0925425	-0.0593741	0.214901	0.297027	0.105854	0.117965		0.0560288	0.572641	0.105718	0.30723	-0.0787355	-0.505276	0.148214	-0.197267	1.02603	0.906876	1.07219	0.57129		1.5237	0.494482	1.55454	0.800286	-2.0504	0.583065	-1.60776	-1.19386	1.89837	1.16626	1.47003	1.68799		0.340728	0.0402185	0.411873	0.42506	-0.129317	0.0146977
m6647	1	3965082	AT1G11740	NA	0.443106	0.26244	0.188431	0.122449	-0.194648	-0.170355	0.0462293	0.0366627	0.423373	0.561112	0.201053	0.23254		0.522103	0.0413996	0.591579	0.256302	1.01076	0.0961271	1.18181	0.321974	1.94282	1.66926	2.07133	1.08069		0.341462	0.30751	0.491543	5.02649	1.30822	-0.737922	1.50663	-7.48239	3.4823	2.13456	3.02832	3.54075		0.161559	0.238822	0.464332	0.489818	-0.127643	-0.133539
m6880	1	4069421	AT1G12040	NA	0.0193439	1.78752	0.100364	1.55703	-0.00584861	0.342503	-0.0137971	0.129196	0.212491	0.287272	0.104699	0.117965		0.271798	0.713813	0.736048	0.0749672	0.313457	-0.576413	-0.725372	-0.0582167	1.00316	0.882915	1.08732	0.57723		1.18504	0.584036	0.910921	0.09834	1.68239	-0.638196	-1.13801	0.223287	1.82774	1.12874	1.47234	1.72478		1.2444	0.0599394	0.436366	0.106643	0.314766	-0.0206601
m8064	1	4740329	AT1G13830	NA	0.216451	0.0385488	0.410003	0.28463	-0.110535	0.0311638	-0.0902007	-0.0754413	0.427386	0.579875	0.208219	0.23254		0.545005	0.33873	0.0202984	0.119899	1.08408	-0.701113	0.0598093	0.171969	2.01853	1.87818	2.07133	1.11072		0.319676	4.29512	0.715465	0.128494	-1.2861	4.56607	-1.86543	-0.535596	3.60785	2.34542	2.8528	3.25166		0.255462	0.248469	0.271377	0.0786757	0.195028	-0.154064
m8215	1	4848907	AT1G14180	NA	0.322573	0.100926	0.962802	0.0134524	0.14163	0.0712764	0.156207	0.00417079	0.394712	0.53815	0.19469	0.21647		4.09069	NA	NA	NA	-3.58609	NA	NA	NA	1.88038	NA	NA	NA		NA	NA	0.952763	NA	NA	NA	2.22413	NA	NA	NA	2.79146	NA		NA	NA	0.195033	NA	NA	NA
m8238	1	4859326	AT1G14220	NA	0.920715	0.027182	1.24299	0.197786	-0.226118	-0.0152328	-0.136937	-0.0381792	0.29047	0.397172	0.14422	0.159318		2.57089	0.579384	1.27821	0.638722	-2.05787	-0.701191	-1.5247	0.505919	1.39303	1.24778	1.57745	0.83884		0.150002	0.116367	0.0203755	0.0673007	-0.497621	0.254996	-0.0620165	0.225984	2.63526	1.69091	2.14003	2.47728		1.59919	0.412576	0.481756	0.541099	-0.53329	0.165747
m8406	1	4968546	AT1G14520	NA	0.548151	0.291497	0.212389	4.07311	-0.168481	0.141756	-0.0397965	-0.323715	0.312408	0.428577	0.15634	0.17007		0.553744	0.684887	0.351401	0.0558154	0.813202	-0.820693	0.58411	-0.0645257	1.49651	1.2945	1.51995	0.843373		0.00251493	0.245016	0.465193	0.0624178	0.00982839	-0.459474	-1.04195	-0.210592	2.69326	1.59996	2.18305	2.47729		1.04396	0.457921	0.0975978	0.769932	0.415076	-0.172389
m8450	1	4998491	NA	NA	0.755164	0.330117	0.343643	0.372526	-0.147761	0.11839	-0.0434487	-0.0460095	0.217608	0.323895	0.115138	0.11442		1.51642	0.839821	0.765709	0.122598	1.24246	-0.743689	0.720201	-0.101859	1.15336	1.01709	1.0501	0.644918		0.279861	0.197048	0.0206895	0.0667402	0.679587	0.288552	0.0467759	-0.150363	2.12247	1.20658	1.59017	1.66124		0.771381	0.114825	0.493239	1.28414	0.266084	-0.042739
m8581	1	5059790	AT1G14700	NA	0.170055	0.468353	0.191565	0.331071	-0.0734928	-0.219278	-0.0345438	0.0623069	0.349157	0.457271	0.148129	0.17007		0.196812	0.367891	0.956941	0.344408	-0.377836	-0.605399	-1.31381	-0.322139	1.58319	1.51955	1.64407	0.851674		0.36072	1.20563	0.497966	0.250568	-1.11777	1.82867	-1.10672	0.75501	2.84928	1.96476	2.20296	2.5817		0.145652	0.107137	0.594487	0.527105	-0.0951836	-0.0604129
m8714	1	5154274	AT1G14930	NA	0.110771	0.224659	0.590268	0.430995	-0.0478648	-0.126062	0.0943753	-0.0765572	0.332207	0.472385	0.165743	0.170071		0.397269	0.217568	0.436776	0.306593	0.698344	0.377669	-0.717728	0.312183	1.65176	1.45292	1.57746	0.905603		0.325051	5.6349	0.00888672	0.103305	1.09506	-3.98417	-0.0301169	-0.349527	3.03127	1.78616	2.35271	2.58171		0.652202	0.116957	0.096471	0.123284	0.337678	-0.0622766
m8735	1	5165647	AT1G14980	NA	0.185186	0.191861	0.249758	0.395976	0.0735786	-0.107424	0.0465615	-0.0744748	0.324816	0.460042	0.159754	0.176609		0.97787	0.691973	0.296322	0.339321	1.24153	0.897702	-0.551395	-0.326832	1.5313	1.40564	1.64407	0.874327		0.455256	4.16601	0.191773	0.24827	1.38059	-3.43828	-0.55157	-0.784861	2.94007	1.79423	2.36168	2.7043		0.499915	0.623828	0.2334	0.515661	0.269539	0.236932
m8894	1	5267911	AT1G15300	NA	0.585678	0.355214	0.17246	0.539923	-0.16929	-0.172731	0.0334669	0.0825814	0.299019	0.445915	0.157066	0.15484		0.300955	0.528485	2.24074	0.041084	-0.543739	0.7487	-1.943	0.0505052	1.60191	1.42562	1.42559	0.88348		0.0166416	0.163682	0.758683	1.76763	0.0741672	0.343524	-1.45199	-2.64985	3.12046	1.68495	2.13085	2.23937		2.59804	0.399619	4.52878	0.0838449	-0.841321	0.175384
m8999	1	5343606	AT1G15540	NA	0.375475	0.273689	0.722586	0.49822	-0.12305	0.136705	-0.0984848	-0.0800363	0.304149	0.435057	0.149602	0.159318		0.35766	4.05159	0.986152	3.5343	-0.575159	-2.64363	-1.19848	-1.46143	1.47671	1.39679	1.46977	0.830325		0.547457	0.094052	0.565856	0.0275877	-1.47958	-0.225363	-1.14816	-0.0929563	2.7448	1.81233	2.07893	2.38718		0.0567239	0.953014	0.179161	3.39349	0.0387954	-0.329471
m9005	1	5347256	AT1G15550	NA	0.0683407	0.693884	0.121898	1.76803	0.032812	-0.312261	-0.026896	-0.218122	0.354886	0.488144	0.171282	0.184173		1.48689	3.52471	1.84742	4.25012	-1.81159	-2.98904	-2.20676	-1.95809	1.70249	1.70074	1.81558	1.00905		0.129976	0.0316621	0.101017	0.00219738	-0.513563	-0.103148	0.323959	0.00909323	3.08655	2.31713	2.44248	2.85058		0.278677	0.897879	0.151787	4.10744	-0.179182	-0.396761
m9075	1	5376902	AT1G15630	NA	1.31043	0.110672	1.66837	0.51632	0.204903	0.0417138	0.121328	0.0596642	0.208589	0.289727	0.106148	0.115643		0.0418681	0.071582	0.0332084	0.000675535	0.0593769	0.0870589	-0.0496503	0.000580384	1.02068	0.901094	1.06569	0.590843		4.00395	1.52505	1.31683	0.407707	-3.53014	1.2203	-1.45643	0.724216	1.87681	1.12954	1.47835	1.67803		0.0940039	0.402802	0.642619	0.256961	0.0423792	0.109674
m9360	1	5484572	AT1G15960	NA	0.42097	0.466466	1.32295	0.14234	-0.175702	-0.254614	0.188546	0.0390087	0.397453	0.532582	0.19078	0.21647		0.0698836	2.28742	0.54886	1.11291	0.174349	-2.1823	-1.0419	0.900242	1.84654	1.58205	1.9292	1.01895		0.633432	6.45264	0.0972257	0.187776	1.98384	-5.10347	-0.360092	-0.746004	3.30906	2.14434	2.81108	3.25166		0.224497	1.23502	0.454072	1.20887	0.160655	-0.452205
m9372	1	5492035	AT1G15990	NA	0.189017	0.984614	0.519644	0.233873	-0.0929179	-0.452285	0.103325	-0.0597417	0.40306	0.555285	0.199313	0.216471		0.0599288	1.35548	0.660048	0.92395	0.157894	-1.66901	-1.19128	0.831466	1.93114	1.66325	1.9292	1.06541		0.848065	5.9297	0.271539	0.0454873	2.54733	-5.02412	-0.901925	-0.204897	3.46048	2.19755	2.88736	3.25167		0.00524317	0.331237	0.260902	0.561615	0.00477529	-0.182833
m9753	1	5743921	AT1G16780	NA	0.0998446	0.501693	0.220579	0.0399436	0.0328691	0.170533	0.032974	-0.0078415	0.250629	0.337699	0.125476	0.141019		0.0662963	0.00569719	0.717274	1.22566	-0.105943	0.00867165	-0.829387	-0.633051	1.17865	1.05277	1.26607	0.672889		0.283419	1.80499	0.134286	0.921415	0.6862	-1.59215	0.293226	-1.54996	2.1212	1.32909	1.71215	1.98973		0.515805	0.245418	0.624817	0.204216	0.198812	-0.0855844
m9756	1	5744719	AT1G16790	NA	0.0422515	0.343775	0.376771	0.0311592	0.0144454	0.124963	0.0488915	0.00594808	0.246199	0.331048	0.120515	0.135866		0.111597	0.0226548	0.864568	1.11012	-0.167576	0.0330316	-0.911209	-0.570533	1.15513	1.02761	1.2216	0.646835		0.186901	1.79236	0.0827003	0.940737	0.474998	-1.55382	0.182033	-1.51697	2.07888	1.30261	1.64832	1.92024		0.499102	0.23836	0.80447	0.284262	0.190152	-0.0816543
m9777	1	5755087	AT1G16800	NA	0.0422515	0.343775	0.376771	0.0311592	0.0144454	0.124963	0.0488915	0.00594808	0.246199	0.331048	0.120515	0.135866		0.111597	0.0226548	0.864568	1.11012	-0.167576	0.0330316	-0.911209	-0.570533	1.15513	1.02761	1.2216	0.646835		0.186901	1.79236	0.0827003	0.940737	0.474998	-1.55382	0.182033	-1.51697	2.07888	1.30261	1.64832	1.92024		0.499102	0.23836	0.80447	0.284262	0.190152	-0.0816543
m9791	1	5759008	AT1G16825	NA	0.944701	1.0429	0.247521	0.505899	0.277251	-0.391854	0.050523	0.103464	0.350008	0.46297	0.174641	0.203611		0.13128	0.984762	0.152755	0.41704	0.269246	-1.12015	-0.348342	0.409534	1.60486	1.37501	1.81557	0.932563		2.37566	4.05942	0.893439	0.00337242	4.54076	-3.96867	-1.85108	0.013937	3.22036	2.09913	2.42665	2.85057		0.6154	1.24751	0.11539	0.562409	0.34389	-0.437082
m9823	1	5768811	NA	NA	0.915287	0.742749	0.390809	0.172962	0.287039	-0.329607	0.0732871	0.0434933	0.370211	0.491077	0.175573	0.203611		0.0143124	1.09884	0.127819	0.400031	0.0348622	-1.27626	0.297625	0.398522	1.70215	1.45669	1.81557	0.93712		1.86338	4.95935	0.360765	0.110503	4.30079	-4.82352	-0.956333	0.41017	3.52011	2.30307	2.43771	2.85057		0.620029	1.53653	0.0381699	0.933361	0.3781	-0.550161
m9830	1	5772482	AT1G16870	NA	0.915287	0.742749	0.390809	0.172962	0.287039	-0.329607	0.0732871	0.0434933	0.370211	0.491077	0.175573	0.203611		0.0143124	1.09884	0.127819	0.400031	0.0348622	-1.27626	0.297625	0.398522	1.70215	1.45669	1.81557	0.93712		1.86338	4.95935	0.360765	0.110503	4.30079	-4.82352	-0.956333	0.41017	3.52011	2.30307	2.43771	2.85057		0.620029	1.53653	0.0381699	0.933361	0.3781	-0.550161
m10343	1	6008739	AT1G17490	NA	0.00454006	0.133013	2.41093	4.03695	0.00157321	0.0552111	-0.167674	0.249207	0.239547	0.325304	0.11776	0.131545		0.283678	0.0673335	0.0681863	0.448425	-0.368113	-0.0896659	0.109377	-0.296218	1.13769	0.982585	1.18458	0.63811		0.464062	2.21678	0.586304	0.811247	0.992506	-1.7468	-0.917519	1.32972	2.08316	1.29072	1.61873	1.86245		0.00753755	1.28423	0.290855	0.408924	0.00405368	-0.276309
m10480	1	6102472	AT1G17745	NA	1.28242	0.0692447	0.329591	0.996264	-0.243874	-0.0327927	-0.045385	-0.11356	0.251725	0.350326	0.124323	0.138326		0.169592	1.77456	0.241426	0.822895	-0.25234	-1.2454	-0.352402	-0.481708	1.20149	1.04989	1.2428	0.668102		0.019035	0.0292862	0.514635	0.618368	0.0614694	0.0554559	0.872248	-1.15096	2.26699	1.34343	1.69408	1.95335		0.0365211	4.05733	0.386202	0.0463965	-0.0210315	-0.575176
m10494	1	6108228	AT1G17750	NA	0.190748	1.03682	0.579382	0.518428	-0.0793774	-0.406861	-0.0943606	-0.0913951	0.341652	0.482572	0.167984	0.176609		0.551581	4.86336	0.251549	3.19905	-0.917154	-3.09501	-0.482316	-1.53013	1.69268	1.48837	1.64407	0.917752		0.383887	1.39324	1.10522	0.337049	-1.27959	-1.96022	-2.09362	-1.0056	3.10672	1.92015	2.38051	2.70429		0.170284	2.34557	0.157049	3.22559	0.118953	-0.620042
m10498	1	6109188	AT1G17750	NA	0.19355	1.36954	0.799708	0.68656	-0.0896837	-0.552439	-0.133053	-0.122559	0.381236	0.54679	0.188265	0.193042		0.27364	7.08435	0.240008	3.05791	-0.603054	-4.2517	-0.512304	-1.68169	1.91933	1.70338	1.81558	1.03403		0.195796	2.46989	1.13855	0.306993	-0.843293	-3.19622	-2.42075	-1.04527	3.54709	2.21869	2.69937	3.02876		0.332122	4.99157	0.539179	3.1927	0.237169	-1.08493
m10499	1	6109358	AT1G17750	NA	0.19355	1.36954	0.799708	0.68656	-0.0896837	-0.552439	-0.133053	-0.122559	0.381236	0.54679	0.188265	0.193042		0.27364	7.08435	0.240008	3.05791	-0.603054	-4.2517	-0.512304	-1.68169	1.91933	1.70338	1.81558	1.03403		0.195796	2.46989	1.13855	0.306993	-0.843293	-3.19622	-2.42075	-1.04527	3.54709	2.21869	2.69937	3.02876		0.332122	4.99157	0.539179	3.1927	0.237169	-1.08493
m10581	1	6145209	AT1G17840	NA	0.0845945	0.91368	0.200933	0.538585	-0.0486733	-0.472451	0.0473988	-0.108394	0.431931	0.610067	0.195154	0.203612		0.642657	2.22586	1.38011	3.50694	-1.29586	-2.79603	-1.84278	-1.84168	2.1398	2.05946	1.81558	1.05076		1.27893	0.456767	1.10641	0.0453476	-3.72788	-1.14145	-2.402	-0.190292	3.85544	2.42385	2.72921	3.02876		0.151001	4.14477	1.45699	2.07106	0.133237	-1.09611
m10636	1	6155717	AT1G17890	NA	0.165627	0.318828	0.532819	0.164009	0.0578778	0.135026	-0.0723767	0.031587	0.281332	0.379811	0.137043	0.15484		0.522788	4.27202	0.825921	1.66079	0.691375	2.21739	-1.00214	-0.84014	1.32762	1.13962	1.3864	0.737487		0.926498	0.39298	1.11455	0.15124	1.8613	-0.617028	-1.70495	-0.42596	2.38056	1.4705	1.9279	2.23936		0.365744	2.84707	1.20688	1.43851	0.171759	0.518987
m11350	1	6617184	AT1G19170	NA	0.0955816	0.58581	0.110159	0.386946	-0.0538993	-0.335851	-0.0307802	0.0963192	0.427652	0.593096	0.214686	0.23254		0.138409	NA	NA	NA	0.364459	NA	NA	NA	2.07294	NA	NA	NA		0.0483626	NA	NA	NA	0.260911	NA	NA	NA	3.90625	NA	NA	NA		0.3576	NA	NA	NA	-0.276848	NA
m11352	1	6617898	AT1G19170	NA	0.0848305	0.195394	0.177614	0.462422	-0.0448902	-0.130532	0.043577	0.102809	0.39734	0.550369	0.199385	0.21647		0.226333	0.372623	0.938803	1.13026	0.517116	0.731703	1.77943	-1.05334	1.92562	1.81829	2.25564	1.18021		0.16008	0.0146431	0.107806	0.0236185	-0.719455	0.0484518	-0.428502	-0.118544	3.59957	2.31047	3.04574	3.54075		0.230745	0.661177	0.82121	0.113733	-0.178755	0.318179
m11392	1	6642423	AT1G19230	NA	1.98817	0.581766	1.08985	0.426438	-0.499335	0.322123	0.19604	0.113125	0.392758	0.571738	0.224964	0.253362		0.256654	0.0400324	0.00997886	0.0933903	-0.548902	-0.0950556	-0.0323864	0.148545	1.8413	1.70461	2.25564	1.20291		0.26376	0.0247093	0.0439586	4.77244	1.08919	0.0745593	0.187669	-7.28913	3.57058	2.1303	3.07759	3.54075		0.34988	0.320383	0.431432	0.571382	0.248794	0.171526
m11583	1	6771383	AT1G19560	NA	0.678871	1.52761	0.125946	0.563183	-0.129908	0.31788	-0.0171842	0.0613948	0.206273	0.293718	0.106288	0.111592		1.43709	0.929057	0.435461	0.369155	-1.07873	-0.70967	0.469554	0.233838	1.0357	0.90596	1.03439	0.585356		0.430848	1.12616	0.312707	0.499645	-0.849278	-0.99891	0.511834	0.822672	1.88618	1.12194	1.46152	1.63323		4.19093	0.266268	0.699336	0.110355	-0.659922	0.0791389
m11611	1	6782884	AT1G19610	AT1G19620	0.0795419	1.41662	0.685447	0.0590957	-0.0282542	-0.424393	-0.0948245	-0.0107807	0.265391	0.411154	0.14953	0.133615		0.185292	3.90433	0.615262	4.64764	-0.328482	-2.50613	0.743258	-1.74443	1.44917	1.35021	1.26609	0.85846		0.0508955	1.36009	0.310196	0.126763	-0.189299	-1.64131	0.711621	-0.330328	2.69998	1.63244	2.04519	2.02983		1.54181	4.0862	0.561217	2.37841	0.534559	-0.755891
m11616	1	6784644	AT1G19620	NA	1.68013	1.84356	0.426537	0.104794	-0.24356	0.374655	0.0501022	0.0156089	0.212155	0.30841	0.112192	0.113897		1.49596	0.226448	0.27533	0.830959	-1.16645	0.25539	-0.331782	0.449639	1.09204	0.950073	1.05009	0.619445		1.20365	0.7583	0.400051	0.719964	-1.85287	0.7875	-0.653505	-1.08663	1.9927	1.15583	1.53676	1.65432		5.2479	1.69322	1.06872	1.40996	-0.783183	0.310175
m11618	1	6785091	NA	NA	0.702477	0.711022	0.245815	0.376067	-0.138057	0.20138	-0.0323602	-0.0463509	0.213949	0.309411	0.112501	0.11442		0.852633	0.295447	0.756733	0.631443	-0.809074	0.318201	0.714286	-0.370524	1.09524	0.95104	1.05009	0.619438		1.06241	0.183443	0.277801	0.713579	-1.74118	0.263331	0.489046	1.07982	2.03202	1.17055	1.53673	1.65432		4.23225	1.04422	1.80547	0.714331	-0.715538	0.231973
m11635	1	6794783	AT1G19640	NA	0.0515921	1.55569	0.482994	0.184008	0.0231647	-0.527046	-0.0848342	-0.0383177	0.326423	0.481488	0.172849	0.170071		0.141475	4.46901	0.176614	3.01616	-0.302377	-3.01802	0.343318	-1.52828	1.68688	1.51536	1.57746	0.946879		0.0115354	1.7125	0.0811548	0.340507	-0.0513122	-2.20086	-0.264102	-0.967822	3.09695	1.89683	2.43346	2.58172		0.913087	4.18406	0.346899	2.82655	0.436275	-0.845361
m12006	1	7020173	AT1G20260	NA	0.485933	1.0838	0.00850156	0.910993	-0.112519	0.271797	-0.00138409	0.0964423	0.228225	0.313046	0.113042	0.124783		1.3076	0.404435	0.611311	0.043916	-1.09977	-0.42905	-0.682711	0.038976	1.12116	1.0004	1.16839	0.639702		0.446007	0.321257	0.103724	0.406743	-0.972669	0.458392	-0.216998	0.791468	2.10395	1.28031	1.59725	1.83721		1.4424	0.204744	0.257469	0.0830033	-0.38711	0.0707948
m12018	1	7023335	AT1G20270	AT1G20280	0.485933	1.0838	0.00850156	0.910993	-0.112519	0.271797	-0.00138409	0.0964423	0.228225	0.313046	0.113042	0.124783		1.3076	0.404435	0.611311	0.043916	-1.09977	-0.42905	-0.682711	0.038976	1.12116	1.0004	1.16839	0.639702		0.446007	0.321257	0.103724	0.406743	-0.972669	0.458392	-0.216998	0.791468	2.10395	1.28031	1.59725	1.83721		1.4424	0.204744	0.257469	0.0830033	-0.38711	0.0707948
m12071	1	7045606	NA	NA	0.0715821	0.0109758	0.051658	0.32013	-0.0234247	-0.00518761	0.00816326	0.0456144	0.242642	0.329087	0.114883	0.12789		0.197171	0.761061	0.195939	0.788668	-0.278453	0.690652	-0.277949	0.440837	1.16495	1.01131	1.16839	0.629673		0.977802	4.37399	0.292475	0.130577	-1.69641	2.5511	-0.541392	-0.31119	2.0923	1.29819	1.63153	1.86245		1.69705	1.33763	0.180424	0.744179	-0.439515	0.287856
m12072	1	7045707	NA	NA	0.0715821	0.0109758	0.121075	0.254685	-0.0234247	-0.00518761	0.018234	0.0383998	0.242642	0.329087	0.116825	0.129642		0.197171	0.761061	0.385062	0.794711	-0.278453	0.690652	-0.489064	0.4504	1.16495	1.01131	1.18458	0.63993		0.977802	4.37399	0.497205	0.170225	-1.69641	2.5511	-0.832495	-0.398505	2.0923	1.29819	1.65901	1.89004		1.69705	1.33763	0.383232	0.565423	-0.439515	0.287856
m12076	1	7047568	AT1G20360	NA	0.378782	0.201051	1.25614	2.78771	-0.146818	-0.122009	0.166141	0.284938	0.360421	0.502091	0.173793	0.184174		0.0608536	5.00396	0.183916	1.39485	0.145146	-3.18107	-0.3705	0.952804	1.74985	1.50792	1.64408	0.932446		0.956148	2.3806	0.179603	0.057781	2.51059	-2.74004	-0.537433	-0.213791	3.14343	1.94266	2.43416	2.7043		1.48393	2.46395	0.220119	3.49146	0.607712	-0.64039
m12081	1	7051899	AT1G20370	NA	0.0132248	0.473972	1.22204	2.0518	0.00716123	-0.248813	0.165573	0.250052	0.378007	0.514208	0.176305	0.193042		0.104553	4.87861	0.0845038	3.03343	0.243818	-3.18689	-0.194037	1.52343	1.78267	1.53013	1.72228	0.940892		0.673951	3.11375	0.188047	0.0649183	1.998	-3.32819	-0.556464	-0.238514	3.18782	2.02894	2.42293	2.7043		0.680896	2.54327	0.205441	4.0585	0.366213	-0.665734
m12085	1	7053619	AT1G20370	NA	0.188738	0.0301755	0.509034	1.42939	-0.0704906	-0.0177744	0.0736449	0.160734	0.306163	0.418801	0.144261	0.154841		0.075664	4.28734	0.173091	2.48208	0.147875	-2.44312	0.296538	1.12169	1.45457	1.2533	1.38641	0.775694		0.918832	3.49291	0.148522	0.0570291	2.03266	-2.82902	-0.379146	-0.174863	2.61439	1.6203	2.02558	2.23937		1.21311	2.30209	0.113634	3.89905	0.444599	-0.506075
m12211	1	7114459	AT1G20540	NA	0.191261	0.29204	0.0241517	0.422889	0.0754327	-0.155151	0.00638463	-0.0817076	0.323929	0.46837	0.186747	0.184174		0.0805648	1.58359	0.16154	2.08097	0.176534	-1.58957	-0.331215	1.30178	1.63845	1.4369	1.64408	0.997539		0.314304	4.26523	0.957831	0.0443573	1.03237	-3.46657	-2.0865	0.166366	2.93564	1.78708	2.60939	2.70431		0.327731	0.824992	0.0881122	1.33784	0.194176	-0.297407
m12474	1	7258222	AT1G20860	NA	0.102259	0.0152854	0.13813	1.91341	0.0567155	0.0123382	-0.0389143	-0.314765	0.423171	0.564723	0.221746	0.253362		4.60832	NA	NA	NA	-4.3947	NA	NA	NA	2.16555	NA	NA	NA		NA	NA	NA	NA	NA	NA	NA	NA	NA	NA	NA	NA		NA	NA	NA	NA	NA	NA
m12512	1	7279977	AT1G20910	NA	0.0507444	0.300442	0.661586	0.0121788	-0.0259297	-0.168072	-0.110336	-0.00355665	0.371171	0.495873	0.178447	0.203611		0.905152	4.14515	1.14463	0.99985	1.32473	-2.94216	1.73609	-0.818235	1.72151	1.53605	1.9292	0.994234		1.53064	2.83489	1.31084	0.0754069	3.47791	-3.26853	2.72567	-0.329763	3.21093	2.09881	2.77474	3.25166		1.41758	2.33542	0.866476	1.09979	0.603177	-0.641013
m12631	1	7351533	AT1G21020	NA	0.216047	0.421915	0.141346	1.47689	-0.0731083	-0.171708	0.0246791	-0.15983	0.283121	0.387727	0.1378	0.150835		0.519153	1.77173	1.27176	4.08776	-0.702099	-1.43172	-1.302	-1.41237	1.35523	1.20813	1.35142	0.74277		2.65996	0.540748	2.11532	0.133575	-3.68234	0.798112	-2.51407	-0.371325	2.44797	1.49366	1.90772	2.178		0.133303	1.75208	1.30349	3.5175	-0.0757867	-0.401109
m12820	1	7474056	AT1G21327	AT1G21330	0.0053378	0.614882	0.485887	0.399248	-0.00243129	-0.257292	-0.0779815	-0.0721764	0.315161	0.438642	0.158175	0.17007		0.0979786	4.18269	0.251605	0.550089	-0.197692	-2.54062	0.445985	-0.458455	1.53328	1.32018	1.51995	0.847485		0.0455209	0.336341	0.0446582	0.300527	0.181186	-0.646383	-0.136041	-0.840416	2.87363	1.7406	2.19758	2.47729		0.675823	3.65736	0.639002	0.616427	0.328242	-0.711031
m12871	1	7501830	AT1G21430	NA	0.0991822	0.146099	0.279575	0.0446071	-0.0327072	0.063785	0.0402788	0.00839658	0.250909	0.345931	0.125979	0.135867		0.753947	0.425897	0.265931	0.0648471	0.848019	-0.482731	-0.381668	0.061799	1.25022	1.08165	1.2428	0.701473		1.01979	5.4596	0.509499	0.197838	1.87736	-2.96746	-0.910289	-0.468557	2.25131	1.35103	1.78123	1.95336		0.312789	0.394811	0.168386	0.0796776	0.143048	-0.12983
m13328	1	7820470	AT1G22150	NA	0.0244746	0.000628365	0.949905	0.0462986	-0.0132145	-0.000487024	0.153592	0.0130378	0.38158	0.533366	0.193178	0.203612		0.257323	3.32213	0.342492	2.52937	0.555701	-2.7243	-0.683703	1.51015	1.86011	1.60062	1.81558	1.03311		0.401963	6.953	0.285516	0.0390454	1.4216	-5.08074	-0.90186	0.164916	3.33044	2.06177	2.77143	3.02876		0.346259	1.89359	0.105974	2.25125	0.230143	-0.578057
m13509	1	7904735	AT1G22400	NA	0.402889	0.107295	2.69364	4.28856	-0.0907007	-0.0408245	0.160836	-0.227545	0.212236	0.291598	0.105999	0.116349		1.78248	0.531625	0.413154	0.145835	1.22266	0.471316	-0.464637	-0.108152	1.02734	0.893515	1.06569	0.587089		0.829708	0.306721	0.275307	1.28295	1.36389	0.389607	-0.46925	-1.63538	1.88092	1.12934	1.48541	1.68799		0.447317	0.470238	0.138676	0.156435	0.157798	0.123404
m13511	1	7905040	AT1G22400	NA	0.185282	0.43734	1.5317	4.012	0.0471656	-0.129749	-0.111588	0.215065	0.208123	0.285032	0.102934	0.113896		1.93605	0.290142	0.752374	0.0888902	1.25068	0.290359	0.711403	0.0680228	0.999708	0.880645	1.05009	0.576329		0.779655	0.394415	0.569255	0.070223	1.28334	0.475476	0.82174	-0.157675	1.84779	1.12995	1.48137	1.66124		0.814798	0.041859	0.22616	0.267255	0.239581	-0.0149018
m13665	1	8006838	AT1G22640	NA	0.0840836	1.27227	0.945394	0.625427	0.0341302	-0.42854	-0.132766	-0.104875	0.304569	0.44461	0.167522	0.176609		0.841291	5.36513	0.39128	1.68404	-1.09996	-3.14061	0.75897	-1.18494	1.50278	1.43784	1.81558	1.03133		0.124803	3.39792	0.0883563	0.356319	0.462203	-3.3046	0.302075	-1.17685	2.8802	1.921	2.57378	3.02876		0.0327179	4.38292	0.566725	1.53546	0.02406	-0.863051
m13719	1	8026936	AT1G22690	AT1G22680	0.259282	0.555788	0.389961	0.321658	-0.106141	-0.256044	-0.0693307	-0.0691146	0.353126	0.469936	0.166376	0.193042		0.0607061	4.21853	0.386349	1.06355	0.132904	2.6569	0.712903	-0.761115	1.60593	1.37448	1.72227	0.887622		0.851572	1.77156	1.07958	0.213887	-2.22338	2.35405	2.03404	-0.69298	3.01185	1.98746	2.34879	2.70429		0.234963	1.97485	0.870274	0.914783	-0.144674	0.514783
m14006	1	8158758	AT1G23030	NA	0.000764824	0.602227	0.298133	0.37541	-0.000295264	-0.213825	-0.0453917	0.058244	0.265729	0.370078	0.134759	0.143975		0.474176	4.04603	0.46486	1.01683	-0.630156	2.17082	0.629732	-0.617351	1.30182	1.1478	1.32002	0.74176		0.03359	1.85828	0.356602	0.254004	-0.112776	1.73758	0.724207	-0.613423	2.39409	1.42528	1.86294	2.0741		1.00648	2.97009	0.732886	0.793894	-0.360106	0.521814
m14013	1	8160768	AT1G23037	NA	0.0794342	0.435312	0.501829	0.182063	-0.0287998	-0.170513	-0.071843	0.0336751	0.270856	0.375915	0.142239	0.150835		0.165191	3.85466	0.391834	1.12678	-0.27113	2.08916	0.565558	-0.67891	1.32072	1.13322	1.35142	0.762221		0.0541879	2.13309	0.230183	0.265674	0.176027	1.87145	0.520647	-0.651591	2.36597	1.41432	1.9107	2.12324		0.62443	3.12331	0.668658	0.914525	-0.255431	0.530528
m14122	1	8201755	NA	NA	0.465158	0.234205	1.15793	0.0511402	-0.220427	-0.172843	-0.177908	-0.0152355	0.462079	0.625547	0.196195	0.21647		0.0944466	NA	0.304606	2.79297	0.271896	NA	-0.710314	-1.71743	2.18061	NA	2.07133	1.11072		0.493385	NA	0.0494099	0.00491528	1.95362	NA	0.193886	-0.0231307	3.91551	NA	2.84455	3.25166		0.121667	NA	0.696685	1.55867	-0.111723	NA
m14451	1	8352922	AT1G23560	NA	0.456848	0.646084	0.543214	0.185785	-0.161118	-0.286851	0.0906606	0.0418385	0.342396	0.47188	0.169227	0.184174		0.0780215	5.29924	0.375182	5.13214	0.171878	-3.27186	-0.665148	1.93258	1.64328	1.50714	1.64407	0.904555		0.0311785	5.27183	0.214696	0.0429751	0.129129	-4.18122	-0.620221	0.16141	2.94574	1.93667	2.41308	2.7043		0.355708	4.43685	0.429151	3.04884	0.207923	-0.870753
m14453	1	8353162	AT1G23560	NA	0.456848	0.646084	0.543214	0.185785	-0.161118	-0.286851	0.0906606	0.0418385	0.342396	0.47188	0.169227	0.184174		0.0780215	5.29924	0.375182	5.13214	0.171878	-3.27186	-0.665148	1.93258	1.64328	1.50714	1.64407	0.904555		0.0311785	5.27183	0.214696	0.0429751	0.129129	-4.18122	-0.620221	0.16141	2.94574	1.93667	2.41308	2.7043		0.355708	4.43685	0.429151	3.04884	0.207923	-0.870753
m14596	1	8416316	AT1G23810	AT1G23800	0.489801	0.108768	0.368174	0.00411894	-0.102223	-0.040419	0.0409014	-0.000669757	0.206111	0.285166	0.102657	0.112345		0.209696	0.553019	0.850941	0.219518	-0.253524	-0.492522	-0.771847	0.151439	1.00668	0.906903	1.0461	0.578243		0.261047	0.0900322	0.1	1.24752	-0.568503	-0.136398	-0.190916	-1.56848	1.87957	1.14163	1.4527	1.64833		0.301158	0.330378	1.50152	0.264489	-0.115768	-0.0951055
m14657	1	8442605	AT1G23900	NA	0.641265	0.288816	0.0698651	0.102343	0.13997	-0.102062	-0.0109151	-0.0176449	0.231508	0.310889	0.115641	0.131544		0.231759	0.415976	0.456255	1.56958	0.296527	0.415571	0.565493	0.69445	1.08254	0.948173	1.20226	0.631214		0.110933	0.128904	0.283887	0.0306528	0.290923	-0.201851	0.523622	0.0815078	2.01497	1.2215	1.6166	1.89004		0.195712	0.308162	0.0263415	0.908897	0.0870911	-0.0947294
m15128	1	8651831	AT1G24400	NA	0.238639	0.620994	0.534101	0.310686	0.113837	-0.33548	0.107774	-0.0753778	0.405641	0.567861	0.203704	0.216471		0.127505	2.26535	0.570769	2.3985	0.323773	-2.51331	-1.15131	1.65412	1.98061	1.83232	2.07134	1.16665		1.37526	8.59417	0.734045	0.0552355	3.8487	-6.52298	-1.9822	0.246365	3.80033	2.40724	2.97709	3.25167		0.0797577	1.56669	0.439401	1.27278	0.0738559	-0.59996
m15182	1	8677494	AT1G24485	AT1G24480	0.359103	0.0158198	0.210845	0.401759	0.083291	-0.00656774	0.0264359	-0.0493168	0.213199	0.290623	0.104494	0.115643		0.603058	0.257613	0.303818	0.234955	-0.59361	0.27335	0.366915	-0.161571	1.02632	0.913641	1.07219	0.582827		0.462039	0.305956	0.389178	0.12504	-0.895106	0.400422	-0.614001	0.271365	1.88495	1.16302	1.47506	1.68799		0.242041	0.260072	0.240395	0.980903	-0.0971268	0.0787196
m15262	1	8707686	AT1G24570	NA	0.635059	0.179223	0.0640376	0.0635176	-0.158092	-0.0822158	-0.012512	-0.0133697	0.263318	0.373266	0.143804	0.15484		1.03188	0.343253	0.862919	0.40915	1.07443	-0.439271	-1.09488	0.35157	1.27841	1.16444	1.46977	0.812438		0.105843	1.19575	1.12253	0.0742998	-0.355007	1.41731	1.75425	-0.230927	2.56542	1.53092	1.97439	2.30856		1.38559	0.0348782	0.215619	0.625908	0.47459	0.0170849
m15264	1	8708049	AT1G24570	NA	0.88579	0.0913115	0.0106285	0.277623	-0.19168	-0.0433354	0.0021009	-0.0468058	0.252797	0.358477	0.137576	0.147231		1.33304	0.175176	1.17077	0.139499	1.22423	0.244085	-1.30192	0.139014	1.23277	1.12944	1.42559	0.78474		0.165734	0.522869	0.963982	0.0969327	0.51012	0.771011	1.5358	-0.286123	2.47635	1.47931	1.91243	2.23937		1.41891	0.411455	0.1771	0.189948	0.465138	0.146519
m15265	1	8708818	AT1G24570	NA	0.763681	0.103257	0.068241	0.416634	-0.18426	-0.0520154	0.013356	-0.0679112	0.269238	0.384668	0.144641	0.15484		1.43634	0.345281	1.12045	0.165114	1.37109	0.466945	-1.34882	0.171502	1.31683	1.23204	1.51994	0.835263		0.0752259	0.411851	1.05843	0.0709919	0.274949	0.711056	1.72954	-0.228887	2.71748	1.63424	2.02347	2.38717		1.12388	0.317575	0.0221163	0.0761272	0.439317	0.132104
m15430	1	8872776	NA	NA	0.270483	0.592289	0.0063345	0.195074	0.122211	-0.299294	-0.00183878	-0.055075	0.392723	0.524315	0.201062	0.23254		0.18962	0.217764	0.0230152	0.564201	-0.421705	0.405676	0.0676143	-0.59188	1.82403	1.55948	2.07133	1.07394		0.0735667	0.033211	0.206283	4.06545	-0.32362	-0.0920458	0.693379	-6.16283	3.26545	1.97452	2.79036	3.25166		0.35224	0.0660469	0.544511	0.022884	-0.228503	-0.0394722
m16019	1	9293078	AT1G26820	NA	0.585907	0.117092	0.0633735	0.279495	-0.115739	-0.0431269	0.00894254	0.0356484	0.204373	0.284725	0.103788	0.111522		2.36604	0.0692026	3.08311	0.334924	-1.4313	0.0836505	-1.68992	0.216175	1.01638	0.893529	1.03439	0.584319		0.596297	0.0104979	0.983782	0.744899	-1.07477	0.0168228	-1.18412	-1.09767	1.87286	1.11383	1.45451	1.63158		3.32691	0.0393032	4.04634	0.515944	-0.579329	-0.0139895
m16325	1	9481967	AT1G27290	NA	0.692277	0.0121479	0.056828	1.49881	0.179566	0.00680361	-0.0117599	-0.181884	0.281181	0.390469	0.151226	0.17007		1.65617	1.9528	0.401245	1.90986	-1.50673	-1.53099	-0.734137	-1.11006	1.32427	1.21834	1.72227	0.895208		1.13168	0.173702	1.23282	0.0564654	-2.22346	0.344838	-2.09182	-0.209197	2.48922	1.60655	2.21507	2.70429		0.962641	1.29431	0.280595	4.57228	-0.363336	-0.347667
m16382	1	9511717	AT1G27385	NA	0.441197	0.285139	0.253099	0.699043	-0.194312	-0.185131	-0.0569964	0.139204	0.424036	0.569819	0.193421	0.21647		0.0556035	3.4039	0.367963	4.64437	0.161749	3.12481	-0.825361	-2.23229	2.12303	1.81183	2.07133	1.09894		0.818181	NA	0.802075	0.190387	-2.72169	NA	2.00785	-0.754867	3.78984	NA	2.83465	3.25166		0.0447884	NA	0.392691	2.27667	0.0428045	NA
m17029	1	9907319	AT1G28306	NA	0.353655	0.853657	0.156479	0.0470088	-0.105636	0.271568	-0.0258765	0.00979935	0.273669	0.367326	0.132147	0.150834		1.30607	4.30464	0.415955	1.53836	-1.2943	-2.28351	-0.644152	-0.847985	1.32047	1.16898	1.46976	0.780445		1.33199	2.06155	0.212203	0.240148	-2.48011	2.09606	-0.506538	0.651783	2.49919	1.6162	1.99028	2.30856		0.518307	0.1339	0.0287043	1.38854	-0.229892	-0.0601725
m17733	1	10360747	AT1G29650	NA	0.173293	0.324244	0.341103	0.311259	0.0755686	-0.171265	0.0606249	-0.0642264	0.353212	0.475305	0.161601	0.184173		0.436568	2.40901	0.596473	0.53889	-0.754693	-2.02031	-0.943676	-0.46146	1.66005	1.42134	1.64407	0.866088		0.13058	0.0865418	0.27513	0.530326	0.518349	0.228071	-0.706254	-1.35943	3.1025	1.97946	2.23681	2.5817		0.0407765	1.2893	0.208847	2.89067	-0.0320333	-0.428193
m18091	1	10514173	AT1G30010	NA	0.627484	0.253927	0.0817287	0.0756043	0.25105	-0.167561	-0.0240043	0.0257364	0.421785	0.567099	0.219876	0.253361		0.0306944	0.167685	0.439156	0.269372	-0.0853314	-0.351338	-1.03056	-0.363922	1.97752	1.68833	2.25564	1.1726		1.2002	0.506802	0.849481	4.30838	-3.28126	-1.08015	-2.22416	-6.91672	3.53546	2.12116	3.01807	3.54075		0.281043	0.712246	1.04027	0.116314	-0.206661	-0.310694
m18814	1	10971214	NA	NA	0.0460448	0.105088	0.20426	0.282817	-0.0166743	0.0485113	-0.0309259	0.0455126	0.261793	0.353082	0.125568	0.141019		0.0654398	0.548482	0.0244077	0.156248	-0.109626	0.596004	-0.0456275	0.13832	1.23456	1.10413	1.32002	0.706821		1.28519	0.713801	0.986678	0.0355512	2.20573	-0.910491	1.43659	0.103204	2.27408	1.39435	1.76116	2.0741		0.693348	0.533855	0.491907	0.0186426	-0.264342	0.165515
m19685	1	11298383	AT1G31550	NA	0.249218	0.739799	0.223077	0.747376	0.0687	-0.216016	-0.0314816	0.0886775	0.236151	0.322741	0.118671	0.131545		0.666545	0.116566	0.588101	0.0744617	0.717159	-0.151868	-0.694007	0.0665621	1.15364	1.00601	1.22161	0.664136		0.732302	0.187746	0.690431	0.240413	1.38917	-0.287488	-1.05637	0.542643	2.08983	1.25278	1.65678	1.92024		1.0111	0.155026	0.0993438	0.105926	0.315022	-0.0553574
m20439	1	11592132	AT1G32180	NA	4.16403	0.329456	0.929186	0.373818	-0.814921	0.208639	-0.162329	-0.0937602	0.423038	0.57171	0.207234	0.23254		0.272399	0.120743	0.124381	0.586574	0.624215	-0.28714	-0.331394	-0.626724	1.99407	1.84298	2.07133	1.10527		1.15285	0.0630935	1.46696	0.118815	-3.24426	0.198762	-2.97384	0.49941	3.58832	2.31367	2.81927	3.25166		0.343878	0.0897277	0.112329	0.246528	-0.245698	-0.0619822
m21373	1	12035435	AT1G33190	NA	0.178086	0.43002	0.102272	0.031522	0.0460237	-0.131222	0.01407	0.00504237	0.210115	0.292015	0.10496	0.113896		0.161467	0.196046	0.31875	0.345094	0.207562	0.216509	0.373462	-0.220024	1.03131	0.909699	1.05009	0.580786		0.187605	0.447973	0.128661	0.905286	-0.439485	-0.53487	-0.242338	1.27334	1.91728	1.15268	1.46983	1.65431		0.589215	0.202545	0.587082	0.436024	0.198137	-0.0646004
m22328	1	12437248	AT1G34150	NA	0.150661	1.38716	0.109651	0.251608	0.049413	0.349071	0.0177508	-0.0422192	0.260869	0.342709	0.124325	0.143975		0.196076	4.35717	0.274272	1.96229	-0.294161	-2.13754	-0.425646	-0.894592	1.23652	1.0874	1.35142	0.709849		0.794569	0.0945623	0.523345	0.286742	-1.56688	0.177491	-0.938843	-0.693452	2.22651	1.42031	1.8008	2.12324		0.0105323	2.92547	0.110459	2.43849	0.00613263	-0.498665
m22332	1	12438806	AT1G34150	NA	0.150661	1.38716	0.109651	0.251608	0.049413	0.349071	0.0177508	-0.0422192	0.260869	0.342709	0.124325	0.143975		0.196076	4.35717	0.274272	1.96229	-0.294161	-2.13754	-0.425646	-0.894592	1.23652	1.0874	1.35142	0.709849		0.794569	0.0945623	0.523345	0.286742	-1.56688	0.177491	-0.938843	-0.693452	2.22651	1.42031	1.8008	2.12324		0.0105323	2.92547	0.110459	2.43849	0.00613263	-0.498665
m22531	1	12530427	AT1G34340	NA	0.0718431	0.191059	0.165843	0.0117741	-0.0211113	-0.0686634	-0.0215552	0.00202539	0.21794	0.295104	0.104649	0.119881		1.91732	3.76697	3.63551	0.0886131	1.29085	1.69777	-2.01478	-0.0694874	1.03785	0.932238	1.12749	0.590428		0.459972	0.71076	0.00501855	1.3116	0.898002	0.772811	-0.0110348	-1.74272	1.89748	1.18708	1.5198	1.77354		1.28538	4.02942	2.74709	0.17548	0.334542	0.500102
m22705	1	12646295	NA	NA	0.716829	0.80384	0.351346	0.0877082	-0.171035	-0.257847	-0.0510067	-0.017573	0.261288	0.363543	0.132819	0.150834		0.520128	0.932459	1.40894	0.00359528	0.644041	0.859011	-1.38972	0.00372986	1.24143	1.0939	1.35142	0.715839		0.0110211	0.151976	0.0898708	0.0367239	0.0374845	0.274808	-0.21786	-0.109	2.36658	1.43803	1.82753	2.12323		0.0900131	0.123701	1.52505	0.137678	0.0513624	0.0520422
m23438	1	13097257	AT1G35535	NA	0.245233	0.101022	0.834852	1.50498	-0.0649374	0.040457	-0.0806854	0.135394	0.226216	0.305193	0.110821	0.126274		0.0241078	0.0743775	0.417457	0.118879	0.0366275	-0.0943771	-0.506971	-0.0944261	1.07315	0.942654	1.15356	0.614569		1.39224	0.569627	0.515874	0.443186	-2.07133	0.689874	-0.807998	-0.83468	2.02948	1.24262	1.56649	1.81409		0.735104	0.727445	0.944505	0.363542	-0.239699	0.179253
m23549	1	13146680	AT1G35612	NA	0.00574239	0.000716062	0.172227	0.41929	0.00330439	-0.000559641	-0.0405621	-0.0954069	0.398341	0.537885	0.190588	0.21647		1.65586	0.0745332	0.914169	0.00716147	-2.08104	-0.162767	-1.7477	-0.0116837	1.82924	1.62259	2.25565	1.1303		0.0217164	0.0377145	0.0205872	0.0157895	0.105509	0.123252	-0.0832318	0.07993	3.42069	2.33926	2.84323	3.54075		1.69081	0.18509	1.07221	0.463631	-0.712811	0.114233
m23633	1	13194803	AT1G35660	NA	0.456282	0.175952	0.118188	0.180612	-0.198901	0.124903	0.031966	-0.0515606	0.423086	0.576136	0.209283	0.23254		0.00816858	0.173679	0.0207599	0.0458685	-0.0237361	-0.36964	-0.0611382	0.0713265	2.01669	1.72313	2.07133	1.12307		0.692157	0.259454	0.784205	4.91605	-2.31229	-0.642751	-2.11655	-7.39924	3.61995	2.13481	3.03524	3.54075		0.217773	0.245594	0.682732	0.0158557	-0.17133	-0.139379
m23645	1	13197038	AT1G35660	NA	1.18666	0.216255	0.0318258	0.40668	-0.389826	0.147426	0.0092237	-0.100106	0.423078	0.570419	0.206422	0.23254		0.0290213	0.254718	0.281458	0.017412	-0.0812279	-0.503552	-0.666294	0.0275182	1.98741	1.69882	2.07133	1.1075		0.95898	0.184234	0.875508	6.13014	-2.85459	-0.4815	-2.26368	-8.24833	3.56703	2.13245	3.00887	3.54075		0.200792	0.295511	1.09575	0.0643825	-0.157624	-0.1604
m23666	1	13206597	AT1G35670	NA	0.0237197	0.343835	0.314131	0.0605031	-0.0131214	0.192123	0.0603896	-0.0167962	0.390631	0.508896	0.1719	0.203611		0.146599	0.574883	0.22525	0.410646	0.35056	0.901953	-0.55433	0.455883	1.89537	1.61421	2.07133	1.05053		0.279137	0.0198353	0.0304881	4.23111	-1.08247	0.0590562	-0.117496	-6.29263	3.38789	2.09088	2.73931	3.25166		0.833376	0.520191	0.985315	0.566682	-0.44823	0.238074
m23875	1	13327983	AT1G35840	NA	0.300975	0.150555	0.285412	0.0221644	0.0858996	-0.0666498	-0.0405989	-0.00420122	0.25309	0.352058	0.124863	0.133613		0.653301	0.146786	0.213932	0.444817	-0.779132	0.219745	0.346335	-0.339852	1.27147	1.18606	1.35142	0.73662		0.682263	1.15431	0.675884	0.651792	1.4952	-1.34266	-1.1637	-1.29939	2.36486	1.4839	1.85299	2.12324		0.0533621	0.0240689	0.445018	0.181364	0.0315133	0.0115542
m24001	1	13392281	AT1G35960	NA	0.15688	1.20343	0.713629	0.81168	-0.0692751	-0.451508	0.109213	-0.131508	0.353014	0.485581	0.167367	0.184173		0.287779	0.0180774	1.0576	0.347304	-0.559041	0.0389367	-1.47134	0.35253	1.70774	1.51047	1.72227	0.925871		0.116115	0.223719	0.0793553	0.0375398	0.507156	-0.52965	0.253678	0.149463	3.37123	1.98954	2.38635	2.85057		0.701838	0.494275	4.17776	0.456397	-0.394006	-0.224565
m24502	1	13619558	AT1G36250	NA	1.68039	0.105235	0.0834673	1.33	-0.428181	0.07018	-0.0231659	0.230599	0.372935	0.510149	0.208116	0.23254		0.867073	0.153491	0.666082	0.0453194	1.33244	-0.295238	-1.28739	-0.0699135	1.78306	1.53233	2.07133	1.11354		0.807686	0.437203	0.740185	4.13591	2.27281	-0.86362	-1.89973	-6.21847	3.19317	1.89599	2.83659	3.25166		1.34181	0.160637	1.19805	0.332301	0.579156	0.0864261
m24650	1	13693242	AT1G36360	NA	0.0831586	1.07316	0.568828	1.15506	-0.0247263	0.268131	0.0625641	-0.110572	0.222911	0.310843	0.112888	0.122136		0.186481	0.18537	0.194609	0.403082	0.252398	0.218183	0.272832	0.2725	1.10742	0.961656	1.15356	0.637026		0.651906	0.15426	1.35985	0.371109	-1.27629	-0.239331	-1.58688	0.72775	2.08533	1.23615	1.57812	1.81409		0.384447	1.39777	0.751628	0.147769	0.153323	0.283568
m24701	1	13727143	AT1G36440	NA	0.0398701	0.604309	0.496223	1.20383	-0.012239	-0.178765	0.0561483	-0.1125	0.220508	0.308624	0.112104	0.120963		0.153631	0.456559	0.284263	0.194444	0.212355	-0.457602	-0.369664	0.149779	1.10193	0.972389	1.13996	0.633738		0.56316	0.0815841	0.556087	0.219619	1.12207	0.133422	-0.852139	0.469782	2.0387	1.22266	1.5628	1.79293		0.0899799	0.98111	0.0969588	0.15886	-0.0441705	-0.227573
m24743	1	13756502	AT1G36500	NA	0.0627884	0.356228	4.66708	0.583493	0.0233693	0.142429	0.270567	-0.0851659	0.273619	0.366863	0.132405	0.150834		0.578515	0.016089	0.0448346	0.00986211	-0.736906	-0.0269974	0.0913374	0.0107401	1.31324	1.17417	1.46976	0.756785		0.233667	0.0359431	0.468148	0.438225	0.685822	0.0810682	0.915137	1.05311	2.48529	1.61147	1.9082	2.30856		0.154496	0.19331	0.530764	0.170883	0.0844848	0.0806999
m24746	1	13758120	AT1G36500	NA	1.72429	0.320533	0.0285355	0.929775	0.463331	-0.194087	-0.00909479	0.198547	0.397219	0.543619	0.226212	0.253362		0.813246	0.163556	0.907088	0.0583058	-1.35661	0.332581	-1.7385	0.0965209	1.8973	1.63315	2.25565	1.21068		0.925199	0.421148	1.12764	4.4981	-2.65679	0.895023	-2.75255	-7.07217	3.4012	2.02203	3.08877	3.54075		1.46003	0.108918	1.61647	0.415585	-0.650649	-0.0653309
m24763	1	13778531	NA	NA	0.0314644	0.0135735	0.646343	0.610819	-0.00971485	-0.00587365	0.0658271	-0.0699808	0.219843	0.30217	0.108257	0.119881		0.173965	0.566637	0.103824	0.451581	0.23009	-0.515976	0.153326	0.284855	1.0717	0.93326	1.12749	0.610369		0.286063	0.0453108	0.985754	0.309674	0.643382	-0.0750297	-1.24711	0.616368	1.97389	1.19464	1.52984	1.77354		0.24463	0.145784	0.0617854	0.164306	0.102835	-0.0494512
m25013	1	13991595	NA	NA	1.29028	0.0324832	0.0692188	0.471837	-0.311744	0.0192667	-0.0138522	0.0820127	0.32052	0.422747	0.148035	0.17007		0.438366	0.0272388	0.740512	0.324346	-0.667178	0.053609	-1.10146	-0.301902	1.46295	1.39396	1.64407	0.83716		0.0636501	0.350394	0.0702353	0.180409	0.232143	0.701868	-0.20819	0.57231	2.68143	1.82976	2.19352	2.5817		0.741314	0.358619	0.410419	0.367761	-0.326658	-0.155201
m25832	1	15915434	AT1G42460	NA	0.755495	0.977712	0.715145	0.713299	-0.22929	0.380097	-0.110482	-0.12014	0.337573	0.468866	0.169057	0.184173		0.285039	4.09228	0.089488	0.279102	-0.533799	-2.80549	0.204529	-0.304218	1.64335	1.47456	1.72227	0.952228		1.65171	1.39954	0.962497	0.112089	-3.59088	1.96114	-1.98955	0.41547	3.16276	1.91559	2.48001	2.85057		0.355468	2.65641	0.0746791	0.670272	0.209473	-0.621683
m26338	1	16330642	AT1G43280	NA	0.451591	0.0200688	0.352464	0.437245	0.134068	-0.0112183	-0.0536367	0.0686498	0.287428	0.393138	0.139317	0.150835		0.110213	0.110316	0.504222	0.0901786	-0.200939	-0.182063	-0.770799	0.0990165	1.40078	1.26735	1.51995	0.827929		0.289466	0.379266	0.852016	0.10138	0.882309	-0.680886	1.48889	0.317716	2.68107	1.66815	2.01622	2.38718		0.0386408	1.16739	0.833027	0.277806	-0.0260564	-0.338833
m26965	1	16731953	AT1G44045	NA	0.55457	0.0227746	0.471736	0.782693	0.126535	0.0101371	-0.0559404	0.0902622	0.232625	0.313964	0.116022	0.129642		0.475593	1.6214	0.0245847	2.38457	-0.541802	-1.10482	-0.0418506	-0.924499	1.11677	0.984254	1.20226	0.654248		0.332338	0.405822	0.259953	0.0438003	0.754834	-0.546396	-0.504671	-0.116714	2.05292	1.27016	1.67444	1.92024		0.0338842	1.4791	0.168501	1.63971	0.0177377	-0.303672
m27136	1	16838266	AT1G44350	NA	0.382202	0.630939	0.140187	1.22185	-0.101446	0.200036	0.0219371	0.129893	0.247296	0.334734	0.123383	0.138326		0.2923	0.273087	0.386676	0.0370637	0.394329	-0.340173	-0.559762	0.0372787	1.18946	1.08387	1.35142	0.719829		0.29027	0.19472	0.355628	1.59221	-0.734947	-0.338006	0.696328	-2.35658	2.22827	1.42775	1.79509	2.12324		0.512317	0.278366	1.01712	0.95371	0.207526	-0.101678
m27137	1	16838557	AT1G44350	NA	0.0274396	0.813557	0.0750165	1.21783	-0.0098956	0.245282	0.0128866	0.134908	0.255682	0.342961	0.127784	0.143975		0.0273667	0.00901649	0.166667	0.246048	-0.0471066	-0.0145322	0.2951	-0.216177	1.22009	1.11896	1.42559	0.750483		0.810924	0.0387345	0.608843	1.44727	-1.60382	0.0787895	1.0915	-2.34197	2.24704	1.45755	1.87357	2.23936		1.09655	0.17548	0.452097	0.345114	0.357087	-0.0702079
m27138	1	16838608	AT1G44350	NA	0.0274396	0.813557	0.0750165	1.21783	-0.0098956	0.245282	0.0128866	0.134908	0.255682	0.342961	0.127784	0.143975		0.0273667	0.00901649	0.166667	0.246048	-0.0471066	-0.0145322	0.2951	-0.216177	1.22009	1.11896	1.42559	0.750483		0.810924	0.0387345	0.608843	1.44727	-1.60382	0.0787895	1.0915	-2.34197	2.24704	1.45755	1.87357	2.23936		1.09655	0.17548	0.452097	0.345114	0.357087	-0.0702079
m27983	1	17310023	AT1G47240	NA	0.640766	0.687824	0.319281	0.00464261	0.236308	0.325397	0.0624393	-0.00136736	0.391069	0.511861	0.175434	0.203611		0.247142	0.0277544	0.582037	0.587702	-0.560054	0.0649223	-1.16788	0.61037	1.93824	1.65769	2.07133	1.07492		0.00241238	0.28859	0.109921	0.202528	-0.01332	-0.75498	0.396401	-0.795666	3.80476	2.2988	2.76857	3.25166		0.576251	0.26737	0.168731	1.05357	-0.387377	-0.158428
m28151	1	17362591	AT1G47360	NA	NA	NA	0.0337059	0.392593	NA	NA	-0.00969481	0.0974099	NA	NA	0.20527	0.23254		NA	NA	0.504102	0.531372	NA	NA	1.05023	0.577463	NA	NA	2.07133	1.09513		NA	NA	0.751448	0.579366	NA	NA	-1.90951	-1.82734	NA	NA	2.82114	3.25166		NA	NA	0.689753	0.583645	NA	NA
m28318	1	17436165	AT1G47510	NA	0.0544042	0.119333	0.529117	0.220902	-0.0214911	-0.0602235	-0.0679058	0.0396864	0.287999	0.390893	0.129244	0.150834		1.21104	1.72699	2.90191	0.620252	-1.23729	-1.39938	-2.19013	-0.419694	1.32525	1.19937	1.3864	0.710755		0.33919	0.350387	1.71089	1.86048	-0.945684	0.63965	-2.14393	-2.65827	2.53062	1.66758	1.84788	2.178		2.41199	0.0201285	4.00879	0.733306	-0.655026	0.0105285
m28369	1	17451831	AT1G47530	NA	0.426039	0.133253	0.342226	0.566017	0.101074	0.0517398	-0.0427586	0.0715885	0.226548	0.304365	0.113681	0.129642		0.018935	0.943403	0.235737	1.97759	0.0285918	0.735658	-0.329298	-0.783194	1.06058	0.929463	1.18458	0.618583		4.40119	0.0647618	2.27854	0.0753408	3.84055	-0.104972	-2.19784	-0.188724	1.94362	1.19239	1.59668	1.86245		0.108651	1.05574	0.159671	2.57901	0.0500914	0.226844
m28392	1	17464618	AT1G47560	NA	0.207706	1.15018	0.207143	0.242188	0.0507323	-0.25399	-0.0255	-0.0316857	0.203106	0.281331	0.102316	0.111522		0.934939	0.0451311	0.467125	0.298935	-0.774408	-0.0550741	0.49676	0.192508	0.984495	0.880676	1.03747	0.569937		1.92854	0.19091	1.15245	0.298102	-2.29277	0.257307	1.28676	0.552422	1.83826	1.10535	1.42353	1.63905		1.19581	0.0787659	0.116517	0.622773	-0.307891	-0.0266022
m28398	1	17473975	AT1G47565	NA	0.579235	0.0911669	0.783399	0.731367	-0.211126	0.0647556	-0.127107	0.128168	0.375942	0.536446	0.182447	0.193042		1.36628	0.313175	1.66728	0.213284	-1.99237	0.626846	-2.3653	0.297918	1.97505	1.78764	2.07133	1.16547		0.11786	1.06618	0.468133	2.74937	-0.541332	1.86019	-1.39233	-4.98242	3.55054	2.16583	2.9033	3.25166		4.38185	1.18296	2.72578	0.166973	-1.27394	0.460095
m28673	1	17605452	AT1G47813	NA	0.069534	0.249011	0.165683	0.155062	0.0430704	-0.177645	-0.0455274	0.0492194	0.458374	0.611017	0.221217	0.253361		0.351855	1.25696	0.727843	0.886015	-0.818597	-1.73545	-1.49296	-0.896509	2.12901	1.81493	2.25564	1.18194		2.42328	0.0890398	1.34589	5.29813	-5.43584	0.271455	-3.02599	-7.68149	3.81127	2.29523	3.02909	3.54075		1.31829	1.18822	1.10812	0.0606319	-0.683597	-0.472062
m29300	1	17853602	AT1G48310	NA	0.0100773	0.516183	0.283811	0.0476667	0.00325415	0.160735	-0.0370035	0.00831296	0.224631	0.311603	0.114327	0.126274		0.563207	0.0319537	0.0873171	0.265854	0.604041	0.0434569	0.13566	-0.196721	1.09783	0.968099	1.16839	0.640723		0.100604	0.328655	0.155588	1.00807	-0.271396	0.448425	-0.309596	-1.52028	2.05362	1.22993	1.58805	1.8372		0.984574	0.735147	0.805239	0.167012	0.300651	0.18376
m29554	1	17982197	AT1G48630	NA	0.592189	0.00797355	0.217448	0.0257955	-0.223811	-0.00602734	0.0467198	0.00742181	0.392146	0.524555	0.179934	0.203611		1.1627	0.339939	0.441267	0.287104	1.66191	0.61555	0.884647	0.330312	1.82785	1.64432	1.9292	1.01041		0.38328	0.469723	0.463232	0.490717	1.42296	1.0098	-1.23314	1.50514	3.45908	2.09939	2.5919	3.02875		0.505535	0.786407	0.318467	0.481974	0.319777	0.325302
m29652	1	18037978	AT1G48760	NA	0.0181866	0.0557144	0.445884	0.61088	-0.00526859	-0.0213753	-0.0469172	0.0654344	0.20334	0.280057	0.101558	0.112084		0.420753	1.21034	0.250795	1.09498	0.435437	0.814634	-0.303606	-0.492859	0.985269	0.872972	1.03747	0.563839		0.513846	0.856213	0.00426245	0.174182	0.948021	-0.832359	0.00879016	0.351797	1.84323	1.1232	1.42418	1.63571		0.0982503	0.185344	0.124103	1.4551	0.0429764	-0.0574836
m29942	1	18192181	AT1G49190	NA	0.0183883	0.266826	0.827079	0.129669	0.0103558	-0.167424	0.142952	0.0359178	0.395385	0.544009	0.197615	0.21647		0.32306	0.00881101	0.403278	0.261722	-0.684084	-0.0206709	-0.825563	0.321131	1.90393	1.62838	1.9292	1.05947		0.256723	0.442439	0.0605059	4.72116	-1.111	-0.99494	-0.231788	-6.65737	3.72399	2.16455	2.80801	3.25166		0.468221	0.299452	1.33271	0.582617	-0.325016	-0.168266
m30691	1	18709785	AT1G50500	NA	0.289312	0.203239	0.466142	0.649901	-0.071267	0.0747701	0.0529253	-0.072014	0.216797	0.304881	0.110763	0.117965		1.77587	0.418278	1.36095	0.98546	-1.28341	0.422856	-1.13429	0.52107	1.08083	0.960708	1.12749	0.639321		0.327491	0.278559	0.391496	0.801192	-0.742562	0.38573	-0.660798	-1.25536	2.0433	1.20875	1.58017	1.77355		4.27396	0.890397	1.00102	0.403141	-0.714477	0.210305
m30692	1	18710366	AT1G50500	NA	0.199607	0.399217	0.67687	1.41227	-0.0517033	0.127797	0.0681699	-0.119135	0.214093	0.301149	0.108467	0.115644		1.71078	0.410424	1.61325	0.769066	-1.23982	0.408356	-1.22649	0.42298	1.06819	0.941405	1.09605	0.614851		0.177453	0.424316	0.404322	0.888291	-0.438927	0.527414	-0.656765	-1.31057	2.00854	1.1847	1.53179	1.72478		4.53078	1.04364	1.42969	0.109253	-0.724035	0.228587
m30696	1	18714515	AT1G50500	NA	0.112887	0.28664	0.642882	1.1129	-0.0315451	0.0985218	0.0658197	-0.102798	0.215238	0.301953	0.108663	0.116349		1.98633	0.293674	1.72753	0.854479	-1.3588	0.316206	-1.29024	0.459832	1.06958	0.949687	1.10561	0.621448		0.241736	0.288426	0.459979	0.928126	-0.57302	0.392653	-0.73043	-1.36178	2.01869	1.19612	1.54348	1.73959		4.83703	0.74215	1.6016	0.103223	-0.752176	0.183142
m30700	1	18717123	AT1G50510	NA	0.255304	0.259506	0.703067	0.486119	-0.0644369	0.0906751	0.0707455	-0.0586316	0.217127	0.301437	0.109567	0.118883		2.37312	0.270017	2.04454	1.04016	-1.50561	0.295345	-1.47217	0.535531	1.0673	0.949773	1.13996	0.633814		0.577077	0.207208	0.458864	0.882779	-1.12778	0.300797	-0.744373	-1.35659	2.01276	1.20525	1.57585	1.79293		5.18963	0.874725	1.43458	0.603335	-0.777882	0.205328
m30701	1	18717401	AT1G50510	NA	0.359859	0.302975	0.544819	0.74123	-0.0841907	0.102785	0.058731	-0.0784985	0.215146	0.301208	0.109389	0.117122		1.86877	0.300469	1.71318	1.17602	-1.30762	0.321343	-1.29583	0.575979	1.06771	0.947446	1.11607	0.628855		0.328581	0.154198	0.272402	0.806955	-0.734373	0.231371	-0.488595	-1.24899	2.01542	1.19545	1.5601	1.75581		4.04581	0.68294	0.903454	0.552612	-0.684661	0.172283
m32069	1	19669913	AT1G52820	NA	0.247986	1.22542	0.295584	0.141425	0.110171	-0.501426	0.0633365	0.0345898	0.38026	0.532975	0.189342	0.193043		0.578245	2.70102	0.597898	7.19733	-1.0444	-2.68538	-0.990285	-2.54252	1.86186	1.7698	1.72228	1.01119		0.274809	0.229294	0.188401	0.0902996	-1.05132	0.64614	0.582415	0.323851	3.33258	2.37762	2.53185	2.7043		0.517268	1.65319	0.215245	3.11885	-0.313212	-0.608206
m32082	1	19686947	AT1G52870	NA	0.104282	0.377302	0.085732	0.276645	-0.0449189	-0.18661	0.0186967	-0.053911	0.329251	0.459477	0.163876	0.170071		1.2684	4.20528	0.760313	8.66675	-1.54166	-3.09414	-1.12202	-2.56587	1.60265	1.6033	1.64408	0.938505		0.353575	0.448064	0.0461196	0.0116306	-1.13578	1.0088	0.152652	0.0431284	2.94113	2.17369	2.39133	2.58171		0.647831	1.88728	0.132539	5.03275	-0.325857	-0.593607
m32083	1	19687063	AT1G52870	NA	0.586082	0.0742899	0.00496365	0.218069	-0.172198	-0.0418631	-0.00107251	-0.0414664	0.304003	0.418886	0.14943	0.159318		1.44973	3.69467	0.84887	7.92588	-1.5288	-2.70223	-1.16195	-2.32702	1.45974	1.49919	1.57745	0.885647		0.591822	0.432536	0.326514	0.0649659	-1.59375	0.910141	0.781273	-0.218642	2.79249	2.01457	2.15511	2.4773		0.663859	1.66547	0.234575	4.44034	-0.314896	-0.509687
m32084	1	19687090	AT1G52870	NA	0.104282	0.377302	0.085732	0.276645	-0.0449189	-0.18661	0.0186967	-0.053911	0.329251	0.459477	0.163876	0.170071		1.2684	4.20528	0.760313	8.66675	-1.54166	-3.09414	-1.12202	-2.56587	1.60265	1.6033	1.64408	0.938505		0.353575	0.448064	0.0461196	0.0116306	-1.13578	1.0088	0.152652	0.0431284	2.94113	2.17369	2.39133	2.58171		0.647831	1.88728	0.132539	5.03275	-0.325857	-0.593607
m32085	1	19687300	AT1G52870	NA	0.230839	0.215988	0.0235239	0.310922	-0.0933684	-0.121472	0.00557378	-0.061535	0.342047	0.470489	0.167267	0.176609		1.35161	4.20528	0.760313	8.66675	-1.64016	-3.09414	-1.12202	-2.56587	1.6371	1.6033	1.64408	0.938505		0.353575	0.448064	0.0461196	0.0116306	-1.13578	1.0088	0.152652	0.0431284	2.94113	2.17369	2.39133	2.58171		0.647831	1.88728	0.132539	5.03275	-0.325857	-0.593607
m32086	1	19687330	AT1G52870	NA	0.230839	0.215988	0.0235239	0.310922	-0.0933684	-0.121472	0.00557378	-0.061535	0.342047	0.470489	0.167267	0.176609		1.35161	4.20528	0.760313	8.66675	-1.64016	-3.09414	-1.12202	-2.56587	1.6371	1.6033	1.64408	0.938505		0.353575	0.448064	0.0461196	0.0116306	-1.13578	1.0088	0.152652	0.0431284	2.94113	2.17369	2.39133	2.58171		0.647831	1.88728	0.132539	5.03275	-0.325857	-0.593607
m32088	1	19688336	NA	NA	0.0564949	0.423212	0.173165	0.337398	-0.0254669	-0.207292	0.0357715	-0.0632519	0.329336	0.466976	0.167292	0.170071		0.754087	3.41517	0.62874	8.58171	-1.11005	-2.82561	-0.980384	-2.59621	1.63631	1.63542	1.64408	0.953728		0.205843	0.686963	0.28002	0.108109	-0.745689	1.38317	0.766274	0.364209	3.00604	2.1765	2.3923	2.58171		0.700725	0.939325	0.0354729	4.27607	-0.352213	-0.387351
m32089	1	19688697	NA	NA	0.0307268	0.226632	0.302818	0.398192	0.013607	-0.117802	0.0533925	-0.0696086	0.315067	0.438213	0.15653	0.164357		0.909945	3.16447	0.739708	6.48294	-1.18184	-2.49268	-1.05602	-2.1226	1.53032	1.50402	1.57745	0.886539		0.389907	0.415667	0.182726	0.119692	-1.16846	0.878732	0.50353	0.382994	2.80279	2.00532	2.24706	2.47729		0.649923	0.643651	0.0607826	3.26724	-0.311342	-0.271656
m32329	1	19861163	AT1G53265	NA	0.209176	0.084432	0.306047	0.114084	0.0848422	-0.0526913	0.0580701	0.0272517	0.337644	0.468379	0.168795	0.184173		0.562161	0.0358387	2.48463	0.427681	-0.915889	0.0748725	-2.49194	0.429323	1.66688	1.49324	1.72227	0.958899		0.524971	0.0293272	1.22907	2.80966	-1.72717	0.0787942	-2.25998	-4.19453	3.30508	1.90622	2.39786	2.70429		1.68187	0.109926	4.39281	0.128197	-0.690476	-0.0633001
m32542	1	19984365	AT1G53550	NA	0.0432696	0.0359218	0.17661	0.291735	0.0161201	0.0182542	0.0291227	-0.0499229	0.268558	0.363503	0.133902	0.150834		0.0601083	0.507294	0.14209	2.48284	-0.10389	-0.594572	0.249617	-1.05862	1.26707	1.16714	1.3864	0.731952		0.547812	0.609803	0.193906	0.00676965	-1.2297	-0.860576	0.443133	0.0212934	2.28014	1.47502	1.87956	2.178		0.0321892	0.102483	0.571537	1.63184	-0.0187349	0.0445573
m33301	1	20710995	AT1G55470	NA	0.645332	0.439449	0.211889	0.34394	-0.280681	0.291023	-0.0589267	-0.0956744	0.462135	0.636975	0.231953	0.253362		0.335219	NA	NA	NA	-0.826945	NA	NA	NA	2.2348	NA	NA	NA		0.194338	NA	NA	NA	0.947146	NA	NA	NA	4.00937	NA	NA	NA		0.147679	NA	NA	NA	-0.135879	NA
m33304	1	20715101	AT1G55480	NA	0.645332	0.439449	0.211889	0.34394	-0.280681	0.291023	-0.0589267	-0.0956744	0.462135	0.636975	0.231953	0.253362		0.335219	NA	NA	NA	-0.826945	NA	NA	NA	2.2348	NA	NA	NA		0.194338	NA	NA	NA	0.947146	NA	NA	NA	4.00937	NA	NA	NA		0.147679	NA	NA	NA	-0.135879	NA
m33307	1	20719253	AT1G55490	AT1G55500	0.645332	0.439449	0.211889	0.34394	-0.280681	0.291023	-0.0589267	-0.0956744	0.462135	0.636975	0.231953	0.253362		0.335219	NA	NA	NA	-0.826945	NA	NA	NA	2.2348	NA	NA	NA		0.194338	NA	NA	NA	0.947146	NA	NA	NA	4.00937	NA	NA	NA		0.147679	NA	NA	NA	-0.135879	NA
m33310	1	20721071	AT1G55500	NA	0.645332	0.439449	0.211889	0.34394	-0.280681	0.291023	-0.0589267	-0.0956744	0.462135	0.636975	0.231953	0.253362		0.335219	NA	NA	NA	-0.826945	NA	NA	NA	2.2348	NA	NA	NA		0.194338	NA	NA	NA	0.947146	NA	NA	NA	4.00937	NA	NA	NA		0.147679	NA	NA	NA	-0.135879	NA
m33312	1	20722169	AT1G55500	NA	0.645332	0.439449	0.211889	0.34394	-0.280681	0.291023	-0.0589267	-0.0956744	0.462135	0.636975	0.231953	0.253362		0.335219	NA	NA	NA	-0.826945	NA	NA	NA	2.2348	NA	NA	NA		0.194338	NA	NA	NA	0.947146	NA	NA	NA	4.00937	NA	NA	NA		0.147679	NA	NA	NA	-0.135879	NA
m33680	1	20978482	AT1G56090	NA	0.199399	0.444192	0.142105	1.27713	-0.0733669	-0.195018	0.027402	-0.158804	0.304067	0.423363	0.152283	0.164357		1.35955	4.3444	0.299623	1.30752	-1.48975	-2.66835	-0.514346	-0.830158	1.48144	1.35949	1.51995	0.8465		0.163565	0.57054	0.0351161	0.259176	-0.566828	1.01093	-0.107649	-0.744936	2.78331	1.81878	2.18965	2.47729		0.0178969	2.91643	0.301236	1.94081	-0.0129245	-0.662926
m33682	1	20978615	AT1G56090	NA	0.0169226	0.332664	0.459696	1.16685	0.00759939	-0.160805	0.074292	-0.154992	0.314768	0.437251	0.157128	0.17007		0.84475	4.3444	0.299623	1.30752	-1.12254	-2.66835	-0.514346	-0.830158	1.52931	1.35949	1.51995	0.8465		0.297682	0.57054	0.0351161	0.259176	-0.96295	1.01093	-0.107649	-0.744936	2.86059	1.81878	2.18965	2.47729		0.228096	2.91643	0.301236	1.94081	0.140758	-0.662926
m33831	1	21100883	AT1G56380	AT1G56360	1.28038	0.0455631	0.200171	0.0153713	0.382637	-0.0342386	-0.0477763	-0.00475563	0.39536	0.54293	0.197344	0.21647		1.15369	0.444584	0.865828	0.0588547	1.72009	-0.786238	-1.54657	-0.0893981	1.90147	1.70483	2.07133	1.11148		0.0266138	0.389863	0.172423	4.59109	0.128628	-0.888454	0.602654	-6.56321	3.42089	2.13049	2.82727	3.25166		2.00605	0.49236	1.07373	0.63777	0.793828	-0.239103
m34063	1	21219108	AT1G56620	NA	0.0974066	0.0118804	0.683311	0.342394	-0.0507337	-0.00918765	0.123104	-0.0814523	0.395652	0.539006	0.194556	0.21647		0.05982	1.175	0.105504	0.0821537	-0.166768	-1.60134	-0.285805	-0.124758	2.04317	1.74933	2.07133	1.13652		0.53642	0.560256	0.134417	4.0046	-1.94813	1.17728	-0.530571	-6.65785	3.66877	2.1465	3.09535	3.54075		0.486057	0.0245607	0.862864	0.0936276	-0.32934	0.017063
m34070	1	21220971	NA	NA	0.0701353	0.0861328	0.165158	0.0375464	0.0297643	0.0506474	-0.031577	0.00861219	0.314232	0.442022	0.153855	0.164356		1.50598	0.964778	1.06111	0.188837	-1.73071	-1.13807	-1.40761	0.209747	1.61354	1.41636	1.64407	0.909925		0.301656	0.210907	0.060393	0.303987	1.01777	-0.490567	0.181692	0.883956	2.99125	1.93646	2.20499	2.58171		0.41937	0.190338	0.965106	0.0245712	-0.238002	0.103751
m34078	1	21223068	NA	NA	0.17212	0.339946	0.251531	0.197284	-0.0790641	0.186668	0.0526254	-0.0486883	0.371724	0.498921	0.179507	0.203611		0.359674	0.627118	0.461331	0.541754	-0.683101	-0.893115	-0.86116	-0.520066	1.74612	1.50052	1.81557	0.972266		0.687543	0.217685	0.455119	4.07904	1.98593	-0.51768	1.17317	-5.41211	3.12384	1.98973	2.49909	2.85057		1.12185	0.0514215	1.70054	0.0850981	-0.504837	0.0315415
m34092	1	21227556	AT1G56630	NA	0.47329	0.000364635	0.44823	0.532392	-0.205271	0.000309063	0.0982415	-0.122738	0.424707	0.583101	0.211807	0.23254		0.191383	0.0747191	0.757665	0.518538	-0.479431	0.17847	-1.41016	0.598991	2.05738	1.77502	2.07133	1.15676		0.143517	0.532741	0.517781	4.17067	0.673507	-1.14235	1.61802	-6.80096	3.70794	2.1616	3.1283	3.54075		0.746338	0.249863	1.91669	0.307137	-0.454429	0.14522
m34104	1	21236404	AT1G56660	AT1G56650	0.0331329	0.112731	0.18432	0.300767	0.0159393	0.0714205	0.0378336	-0.0599123	0.343143	0.487885	0.167679	0.176609		0.742838	0.298427	0.738666	0.392232	-1.22967	-0.548343	-1.21423	0.437198	1.83185	1.62565	1.81558	1.04387		0.0541128	0.204027	0.186411	0.29025	0.254984	-0.513216	-0.559424	0.940231	3.43172	2.0835	2.45411	2.85058		0.121825	0.212819	0.671259	0.300785	-0.0971024	-0.123792
m34109	1	21240309	AT1G56660	NA	0.0664227	0.247352	0.088186	0.190642	0.0363713	0.164236	0.0222003	-0.047287	0.403987	0.568029	0.189603	0.203611		1.40136	0.371039	1.38124	0.506193	-2.26813	-0.763166	-2.10347	0.61545	2.21256	1.9028	2.07134	1.21008		0.0322025	0.172502	0.244057	0.315419	0.202044	-0.529542	-0.858184	1.14685	4.46738	2.48189	2.99967	3.25167		0.248555	0.0572733	1.70164	0.21282	-0.232695	-0.0458847
m34111	1	21241797	AT1G56670	NA	0.0623752	0.0252916	0.551118	0.328645	-0.0266465	-0.0156097	-0.084809	-0.0619432	0.31393	0.436534	0.156626	0.17007		0.681284	0.51699	0.624753	0.315024	-1.02689	-0.73579	-1.02231	0.33807	1.62629	1.42411	1.72227	0.959568		0.00483755	0.805097	0.230483	0.197789	0.0211429	-1.29858	-0.628409	0.64855	3.02001	1.82819	2.30366	2.70429		0.128597	0.216372	0.708757	0.00415607	-0.0898059	-0.108575
m34112	1	21241937	AT1G56670	NA	0.144822	0.238697	0.116855	0.15446	0.0553737	0.117105	-0.0218841	-0.030845	0.302664	0.417172	0.144741	0.159318		1.3774	0.864875	0.907572	0.161379	-1.56117	-1.00225	-1.21623	0.173285	1.53966	1.34333	1.57745	0.860898		0.122527	0.206274	0.175713	0.513546	0.449209	0.455893	-0.457311	1.27366	2.84563	1.83369	2.1107	2.47729		0.421131	0.498562	0.53067	0.0535971	-0.226862	0.210927
m34217	1	21332688	AT1G57600	NA	0.778016	0.524757	0.195547	0.644294	0.185785	-0.186628	0.0313642	0.091508	0.267965	0.357394	0.132155	0.150834		0.0659286	0.427183	0.0840682	1.30574	-0.11125	-0.499266	0.155455	-0.715326	1.24415	1.11611	1.3864	0.730042		0.369673	0.0254422	0.75588	0.141602	-0.917438	-0.0523881	-1.27751	0.39099	2.29406	1.45486	1.87965	2.178		0.213488	0.00317185	0.46577	0.83179	0.106779	-0.00148418
m34218	1	21333090	AT1G57600	NA	0.778016	0.524757	0.195547	0.644294	0.185785	-0.186628	0.0313642	0.091508	0.267965	0.357394	0.132155	0.150834		0.0659286	0.427183	0.0840682	1.30574	-0.11125	-0.499266	0.155455	-0.715326	1.24415	1.11611	1.3864	0.730042		0.369673	0.0254422	0.75588	0.141602	-0.917438	-0.0523881	-1.27751	0.39099	2.29406	1.45486	1.87965	2.178		0.213488	0.00317185	0.46577	0.83179	0.106779	-0.00148418
m34229	1	21335394	AT1G57600	NA	0.980712	0.00319783	0.169043	0.00186704	0.186673	0.00141818	0.0232519	0.000356387	0.229798	0.306085	0.111031	0.131545		0.776732	1.40648	1.20476	0.450533	-0.729758	-0.953691	-1.13656	0.287822	1.05371	0.92843	1.22161	0.617816		0.578857	0.19556	0.614914	0.0996296	1.121	-0.301059	0.960905	-0.251557	1.99616	1.26703	1.63759	1.92024		0.346261	0.484563	1.53244	0.263368	-0.136798	-0.135589
m34442	1	21418541	AT1G57820	AT1G57830	0.36807	0.129261	0.536322	0.246364	0.133447	0.0753302	0.097218	-0.0586758	0.33503	0.455274	0.183189	0.203611		0.161968	0.24941	0.206903	0.27331	-0.321323	-0.414256	-0.48065	0.326783	1.59225	1.42208	1.9292	1.04051		0.104453	0.103764	0.554981	0.026195	0.411309	-0.241761	-1.43552	-0.112153	3.00806	1.77785	2.63656	3.02875		0.264543	0.262426	0.35891	0.188251	0.166968	-0.121979
m34764	1	21547824	AT1G58190	NA	0.571956	1.12206	0.548839	0.0759558	0.16174	-0.350753	0.0784281	0.0167673	0.29068	0.394862	0.145285	0.164356		0.574398	0.0485164	0.0361951	1.97684	-0.767944	0.0885172	0.0798514	-1.04653	1.37573	1.32125	1.57745	0.826757		0.12405	0.176382	0.367986	0.110716	0.39878	-0.383842	0.82635	0.357074	2.49846	1.76481	2.07387	2.47728		0.13983	1.01754	0.593031	1.33004	-0.0806154	0.327995
m35051	1	21653519	AT1G58340	NA	0.0504854	0.0209289	0.604618	0.451209	0.0275395	-0.0158863	-0.111244	-0.100912	0.396134	0.534348	0.191982	0.21647		0.0660649	5.17939	0.47043	1.1999	-0.166551	3.41907	0.928673	-0.949717	1.85901	1.593	1.9292	1.02346		0.706202	0.181774	1.00968	0.197729	-2.15166	0.475909	2.18159	-0.726176	3.32085	2.13215	2.63359	3.02875		0.618049	1.81929	1.04532	2.34053	-0.355855	0.57398
m35111	1	21682495	AT1G58370	NA	0.154473	0.428628	0.234737	0.376224	-0.0608081	0.1905	-0.0421039	-0.0689171	0.314082	0.424983	0.152093	0.17007		0.350715	4.60801	0.0609689	7.46473	0.565574	2.74555	0.126378	-2.07774	1.47472	1.35705	1.51995	0.812592		0.637273	0.970565	0.117779	0.0189669	1.59091	-1.45059	-0.321353	-0.0645076	2.64213	1.79795	2.10922	2.38718		0.406427	2.07302	0.593668	4.97498	-0.206921	0.522223
m35112	1	21682560	AT1G58370	NA	0.238851	0.102671	0.0874606	0.25351	-0.0632485	0.0399569	-0.0123993	-0.0368198	0.22521	0.297022	0.106703	0.124783		0.453235	3.56773	0.0608853	3.31291	0.490961	1.63489	0.0957904	-1.01211	1.04954	0.924186	1.15355	0.595549		1.17953	0.515195	1.10259	0.0285166	1.76889	-0.632648	-1.35338	0.0729464	1.92754	1.22726	1.54125	1.81409		0.35838	1.63923	0.781169	4.25616	-0.136784	0.306106
m35217	1	21708982	NA	NA	0.0737724	0.071263	0.224743	0.456333	-0.0289446	0.0377168	-0.0372294	0.0728035	0.291531	0.392284	0.139465	0.15484		0.0543245	0.561258	0.299006	0.107769	-0.101624	0.642168	0.468375	-0.104823	1.36352	1.16967	1.3864	0.745228		0.458657	1.00713	0.346627	0.0518356	-1.1539	-1.25655	0.728504	0.15539	2.4435	1.51939	1.91642	2.178		0.00648136	0.0388691	0.603547	0.0413889	-0.00416172	0.0184152
m35886	1	22056607	AT1G59910	NA	0.0576631	0.142557	0.702046	0.643012	0.0292289	0.0893552	-0.114955	-0.12335	0.37076	0.49519	0.178219	0.203611		0.00269681	4.04751	0.767441	1.16354	0.00720467	-2.98921	1.32521	-0.931003	1.84266	1.58022	1.9292	1.02356		1.25396	2.4158	0.895886	0.274166	3.15158	-3.04126	2.1156	-1.02391	3.30098	2.1381	2.76827	3.25166		0.707506	2.15601	0.287443	2.16671	0.389589	-0.64015
m36459	1	22326270	AT1G60600	NA	0.0646161	0.110131	0.114629	0.680395	0.0308492	-0.0673865	0.02513	-0.121774	0.351611	0.470113	0.169108	0.193042		2.13525	4.50107	0.868478	0.418045	-2.29539	-3.01833	-1.44346	-0.45313	1.73089	1.50996	1.9292	1.02993		0.040723	0.339803	0.0367124	0.0527608	0.203669	0.88069	0.1439	-0.235911	3.59299	2.35236	2.80444	3.25166		0.00970373	0.4647	0.801175	0.753027	-0.00912936	-0.257549
m36961	1	22531343	AT1G61130	NA	1.20782	0.314153	0.0347371	0.199938	0.229302	-0.114558	0.00567911	-0.0328603	0.24602	0.326072	0.116802	0.135866		0.132898	1.22682	0.0402331	0.35367	-0.196866	-0.938676	0.0696359	0.248051	1.16074	0.99714	1.2428	0.642201		0.690746	4.41835	0.947054	0.0687998	1.36171	-2.61174	-1.31902	0.181893	2.13489	1.32218	1.6622	1.95335		0.043586	0.559945	0.196275	0.670193	-0.0234746	-0.161047
m37004	1	22547319	AT1G61160	AT1G61165	0.271124	0.206614	0.268066	0.188262	0.132467	0.145693	0.0714427	0.0582123	0.424857	0.585843	0.231257	0.253362		1.01304	0.0840013	1.64987	0.209688	1.70499	0.196024	2.55922	0.311029	2.05376	1.74949	2.25564	1.23435		0.0421339	0.374328	0.327192	0.00508751	0.235967	0.947069	1.12873	0.0260645	4.02925	2.34415	3.10843	3.54075		0.702216	0.100252	1.50678	0.202642	0.473121	-0.0709085
m37028	1	22559850	AT1G61190	NA	4.03582	0.574286	0.974738	0.0916789	0.462217	-0.186	-0.0983505	-0.0162117	0.24394	0.333272	0.121568	0.133613		0.318925	0.0210815	0.604134	0.207725	-0.415431	-0.0305315	0.70772	-0.166732	1.16819	1.01897	1.22161	0.666975		0.0205436	0.454705	0.988529	0.0299149	-0.0623542	0.606984	-1.37731	0.0808804	2.13427	1.29335	1.68637	1.92024		0.303349	0.00631514	0.665175	0.10818	-0.131181	0.00262852
m37192	1	22604789	AT1G61290	NA	0.47014	0.9661	0.147403	0.0558953	-0.202577	0.443821	-0.0345998	-0.0165727	0.421252	0.551887	0.186188	0.21647		1.06673	NA	0.207862	5.17461	1.80464	NA	0.518086	-2.32445	2.10044	NA	2.07133	1.0835		NA	NA	0.337842	0.200501	NA	NA	1.05013	0.788901	NA	NA	2.81922	3.25166		0.459913	NA	0.0435346	0.962483	0.32303	NA
m37278	1	22670885	AT1G61440	NA	0.173134	0.187183	0.149653	0.412467	0.0792933	0.113448	-0.0335541	-0.088613	0.370915	0.496202	0.178176	0.203611		0.125322	4.25351	0.277689	0.599387	-0.277784	-3.09488	0.613796	-0.590345	1.72564	1.59419	1.9292	1.02486		0.256991	0.50053	1.34834	0.195813	0.988514	1.084	2.60525	-0.773183	3.31059	2.14861	2.60491	3.25166		0.444631	1.72855	0.402374	1.21547	0.277813	-0.565045
m37279	1	22672074	AT1G61440	NA	0.231781	0.215775	0.235136	0.339112	0.0849694	0.108284	-0.0417815	-0.0635065	0.310221	0.419758	0.150715	0.17007		2.11393	4.15597	0.211568	2.06533	-1.92966	-2.60842	-0.417404	-1.13217	1.46376	1.35996	1.64407	0.871447		0.146111	0.388143	0.679116	0.047051	-0.522707	0.774436	1.34838	-0.168004	2.83273	1.86347	2.13977	2.5817		0.285321	1.0991	0.274408	1.57345	-0.167635	-0.36592
m37318	1	22692108	AT1G61500	NA	0.148864	0.108097	0.0400096	0.241442	-0.0382004	-0.0391517	-0.00564249	-0.0319255	0.203806	0.277773	0.101312	0.112655		1.26943	1.86684	3.24871	1.05292	-0.933053	-1.04515	-1.75314	-0.478968	0.969459	0.854485	1.04267	0.562306		0.927877	0.377418	0.501332	0.982987	-1.40784	0.444457	-0.714126	-1.33707	1.79879	1.09306	1.41434	1.64325		0.850268	1.02206	4.37497	0.983786	-0.240009	-0.204645
m37495	1	22745099	AT1G61630	NA	0.261681	0.229759	0.375538	0.5966	0.061525	0.0743768	0.0397533	-0.0648541	0.203147	0.273522	0.0982413	0.113015		1.61438	1.80747	1.24421	0.671972	-1.07921	-1.02374	-1.00189	-0.345301	0.963593	0.853462	1.05467	0.552087		0.904918	0.0909308	0.687795	1.23336	-1.37755	-0.133314	-0.896031	-1.56918	1.79024	1.1057	1.40914	1.66123		0.563769	1.22624	0.515523	1.135	-0.177306	-0.229759
m37665	1	22798732	AT1G61740	NA	0.143942	0.196508	0.0601045	0.00172069	-0.0416448	-0.0740567	-0.00896237	0.000315344	0.228848	0.310741	0.109323	0.126274		0.619664	0.332671	1.11295	0.508504	-0.629619	0.349716	-1.04659	0.312956	1.06735	0.950364	1.18458	0.613238		0.671205	0.713748	0.559384	0.0746525	-1.26274	-0.809875	-0.880853	-0.189896	2.02059	1.24033	1.60845	1.89004		1.73605	0.0596826	4.04551	0.945531	-0.427624	-0.0224919
m37750	1	22832222	AT1G61810	NA	0.232136	0.81429	0.243581	1.03884	0.0718047	-0.250831	-0.0353235	-0.119048	0.261822	0.3505	0.123736	0.141019		1.28014	0.611949	1.54722	0.0480659	-1.20953	-0.671291	-1.51177	-0.0480825	1.24996	1.14798	1.3864	0.724095		0.753687	0.125771	0.0838786	0.140372	1.6103	-0.253036	0.203154	-0.387992	2.37404	1.56519	1.81574	2.178		2.64318	0.446196	4.00462	0.115489	-0.64509	-0.161409
m37765	1	22838920	AT1G61830	NA	0.289451	0.103827	0.287121	0.141036	-0.110066	0.06108	-0.0527138	-0.0329205	0.334697	0.449452	0.161339	0.184173		2.43649	5.42934	0.246462	1.4459	-2.24427	-3.23247	-0.523704	-0.993888	1.56684	1.47121	1.81557	0.950864		0.0578275	0.407086	0.951014	0.0429878	-0.245033	0.908154	1.84508	-0.170189	3.09743	2.10604	2.31859	2.85057		0.659746	1.40432	0.178216	2.37835	-0.347906	-0.479167
m39076	1	23404107	AT1G63105	AT1G63100	1.38007	0.490682	0.696856	0.0615353	-0.40276	-0.265215	0.123151	0.0181431	0.396696	0.533998	0.191934	0.21647		0.0359364	0.0904299	0.999322	0.538116	0.0932398	0.204188	-1.70407	-0.586309	1.85584	1.70297	2.07133	1.10158		0.724306	4.10847	0.0115789	0.149135	2.20093	-4.10586	-0.0509861	-0.665278	3.33672	2.15814	3.06614	3.54075		0.203248	0.0227439	0.16854	0.391526	-0.148963	-0.0155746
m39268	1	23467279	AT1G63260	NA	0.109126	0.157939	1.46477	0.804314	0.052574	0.098612	0.190685	-0.144473	0.369852	0.499532	0.180887	0.203611		0.294875	0.299793	0.183413	0.448535	-0.58195	-0.57344	-0.465689	0.512065	1.74298	1.6938	2.07133	1.10288		0.985426	0.0558149	0.352724	0.250309	-3.00379	0.179492	-1.01341	0.950123	3.68555	2.34485	2.62944	3.25166		0.207145	0.141947	0.164586	0.0233016	-0.151855	-0.0861649
m39272	1	23468035	AT1G63260	NA	0.0152796	0.317577	1.64663	0.555571	-0.00732252	0.162135	0.188204	-0.100318	0.335304	0.457503	0.165992	0.184173		0.0724735	0.646737	0.164889	0.26658	-0.156333	-0.908296	0.372346	0.299015	1.60056	1.49257	1.81557	0.971721		1.30062	0.0595585	0.535753	0.258271	-3.13992	-0.162841	-1.31813	0.908146	3.21258	2.00106	2.48477	3.02875		0.0766434	0.13892	0.507242	0.0717595	0.0560546	-0.0743561
m39275	1	23468495	AT1G63260	NA	0.201233	0.188186	1.15537	1.65265	0.0896337	0.113027	0.160783	-0.231377	0.368606	0.492107	0.177567	0.203611		0.375065	1.397	0.234902	0.0273022	-0.692349	-1.67853	-0.574104	0.0411276	1.71256	1.64107	2.07133	1.06701		1.27435	0.494366	0.174556	0.17647	-3.42501	1.15238	-0.556475	0.707259	3.55039	2.30542	2.58307	3.25166		0.116359	0.798243	0.144367	0.26504	-0.0891237	-0.328267
m39506	1	23576109	AT1G63570	NA	0.251112	0.400347	1.51688	0.435328	0.0768734	0.151358	0.137829	-0.0653079	0.262597	0.355889	0.127914	0.143975		4.50134	1.08109	1.30426	0.404104	-2.49185	-0.98865	-1.35747	-0.313015	1.24289	1.14059	1.3864	0.730307		0.103157	0.430737	1.25328	0.0161955	-0.313296	0.682623	1.71632	-0.0504087	2.31736	1.51579	1.79827	2.178		0.55179	0.207092	0.0604954	0.566727	-0.228589	0.084898
m39675	1	23647213	AT1G63740	NA	0.0960255	0.019675	0.64529	0.218157	0.0536082	-0.0160904	0.126308	-0.0605447	0.423548	0.574917	0.207966	0.23254		0.181905	0.408806	0.099598	0.357776	-0.447584	-0.830189	-0.271246	-0.434963	2.00613	1.91972	2.07133	1.11592		0.100339	0.219176	0.303922	4.58933	0.474681	-0.613505	1.03333	-7.14531	3.60048	2.34454	3.01899	3.54075		0.043574	0.973287	0.597854	0.278361	-0.0396172	-0.435184
m40853	1	24060289	NA	NA	0.431019	0.0343913	0.664036	0.0264887	-0.103578	-0.0149499	0.069528	0.00472299	0.230101	0.310453	0.11215	0.126274		0.304122	0.309047	0.714865	0.142197	0.369624	-0.334528	-0.76358	0.112617	1.0798	0.964221	1.16839	0.625074		0.79328	5.58593	0.318233	0.0735144	1.38232	-2.72112	-0.56484	-0.184472	1.96647	1.22511	1.59039	1.86245		0.0513078	1.4347	0.067122	0.179741	-0.0252318	-0.287254
m40913	1	24087943	AT1G64810	NA	0.734094	0.42912	0.193631	0.547158	0.309199	-0.284376	-0.0540447	0.136461	0.464498	0.633852	0.229639	0.253362		0.188501	0.220587	0.139223	0.00112946	-0.508815	-0.494582	0.398882	-0.0020115	2.21198	1.88078	2.25565	1.22541		0.286207	0.250493	0.081537	4.49147	1.28867	-0.686247	-0.340404	-7.06682	3.95203	2.34629	3.12293	3.54075		0.460838	0.213388	0.431877	0.692934	0.340798	-0.135505
m40916	1	24089685	AT1G64820	NA	0.475351	0.214754	0.26872	0.0725058	0.179347	-0.127323	0.0555418	0.0198941	0.369857	0.495538	0.179428	0.203611		0.0207961	0.219294	0.0655298	0.0779404	0.0509696	-0.412414	-0.171635	0.107525	1.72496	1.57608	1.9292	1.02837		0.241266	0.135821	0.0196277	4.11055	0.879397	-0.343487	-0.0688272	-5.7736	3.10303	1.98439	2.46353	3.02875		0.429347	0.0511609	0.336645	0.932237	0.253531	-0.0313526
m40938	1	24097332	AT1G64850	NA	0.361921	0.189089	0.077193	0.394602	0.181507	-0.142911	-0.0231874	0.106553	0.461756	0.619675	0.223909	0.253362		0.226154	0.127945	0.0527482	0.0316386	-0.578153	-0.300702	0.163596	0.0531127	2.15433	1.83274	2.25564	1.19459		0.0579859	0.282096	0.0265124	4.88335	0.305317	-0.748088	0.115106	-7.37438	3.84954	2.32031	3.07293	3.54075		0.341094	0.320372	0.50632	0.933545	0.262906	-0.184863
m40954	1	24100579	AT1G64860	NA	0.734094	0.42912	0.193631	0.547158	0.309199	-0.284376	-0.0540447	0.136461	0.464498	0.633852	0.229639	0.253362		0.188501	0.220587	0.139223	0.00112946	-0.508815	-0.494582	0.398882	-0.0020115	2.21198	1.88078	2.25565	1.22541		0.286207	0.250493	0.081537	4.49147	1.28867	-0.686247	-0.340404	-7.06682	3.95203	2.34629	3.12293	3.54075		0.460838	0.213388	0.431877	0.692934	0.340798	-0.135505
m40956	1	24100872	AT1G64860	NA	0.734094	0.42912	0.193631	0.547158	0.309199	-0.284376	-0.0540447	0.136461	0.464498	0.633852	0.229639	0.253362		0.188501	0.220587	0.139223	0.00112946	-0.508815	-0.494582	0.398882	-0.0020115	2.21198	1.88078	2.25565	1.22541		0.286207	0.250493	0.081537	4.49147	1.28867	-0.686247	-0.340404	-7.06682	3.95203	2.34629	3.12293	3.54075		0.460838	0.213388	0.431877	0.692934	0.340798	-0.135505
m41081	1	24137697	AT1G64980	NA	0.835603	0.41	0.121532	0.227955	-0.272072	0.222555	0.0311334	0.0584763	0.373468	0.513747	0.198801	0.21647		0.510846	0.372912	0.515534	0.356402	-0.919068	-0.648537	-1.06794	0.440009	1.79548	1.61064	2.07133	1.13229		0.9183	0.502313	0.0998896	5.09066	-2.51432	-1.01441	-0.411926	-7.53011	3.23517	2.00534	3.13755	3.54075		1.15569	0.196693	1.79574	1.18274	-0.533043	-0.108259
m41666	1	24314037	AT1G65440	NA	0.350041	0.345463	0.659026	0.167942	-0.142107	-0.191638	0.112944	-0.0423989	0.371151	0.505717	0.183173	0.203611		1.30722	0.623804	0.466101	0.532165	-1.73913	1.0941	-1.07826	0.633493	1.77328	1.84523	2.25564	1.20007		0.249423	0.441007	0.162955	4.60026	-0.986856	-1.06161	0.53492	-7.15401	3.38757	2.31531	2.63541	3.54075		3.11307	0.101735	1.61014	2.622	-1.01259	0.0694631
m42015	1	24469918	AT1G65790	NA	0.425931	0.20188	0.27603	0.0229363	0.0901862	-0.0657875	-0.030638	-0.00364395	0.202182	0.269785	0.0968279	0.112084		0.104247	0.110467	0.0568024	0.0104726	-0.128283	-0.119472	-0.0807	-0.00810869	0.940437	0.830624	1.03747	0.538424		9.76e-05	2.51806	0.187534	0.692102	-0.000248352	1.59125	0.316455	-1.04482	1.74823	1.09246	1.38112	1.63571		0.112765	1.23756	0.0726676	0.298031	0.0462707	0.228727
m42083	1	24517327	AT1G65900	NA	0.82002	0.115706	0.0589833	0.43089	0.209221	0.0590463	-0.0115193	-0.0717032	0.290949	0.394016	0.143024	0.159318		1.15398	1.6515	0.695612	4.52424	-1.28765	-1.47505	-0.974319	-1.64195	1.42319	1.29929	1.51994	0.819239		0.072789	0.00220833	0.125585	0.0613014	-0.25661	-0.00575012	0.337585	0.199522	2.61501	1.79291	2.09215	2.38717		0.0420123	0.638616	0.183421	3.01236	0.0272163	-0.236514
m42206	1	24578131	AT1G66020	NA	0.770839	1.20927	5.37e-05	0.696179	0.142328	-0.272968	-8.45e-06	0.0717319	0.206617	0.292647	0.108233	0.111873		1.39666	0.654401	0.571172	0.132739	1.05761	0.55511	-0.576953	-0.102048	1.03389	0.904516	1.03747	0.601963		1.73986	0.0543682	2.29025	0.981154	2.21832	0.0838238	-2.04582	-1.32928	1.89266	1.12257	1.48181	1.63572		4.6433	0.135111	1.56857	0.168928	0.698023	-0.0443417
m42629	1	24792781	AT1G66460	AT1G66470	4.64751	0.115429	1.10244	0.282386	-0.514124	0.0513732	-0.105329	-0.043069	0.252038	0.343553	0.119958	0.133613		0.0970004	0.409326	0.167313	0.0936373	-0.156545	0.477341	-0.268283	-0.0839317	1.22529	1.10271	1.2917	0.678033		0.192507	0.104647	1.54301	0.0724296	-0.524826	-0.195361	-1.90007	0.198288	2.23966	1.42565	1.74535	2.0298		1.3628	1.12815	0.997648	0.0923432	-0.405531	0.279029
m42630	1	24792826	AT1G66460	AT1G66470	4.09039	0.787173	0.145167	1.28887	0.391597	-0.192728	-0.0181401	-0.108936	0.205206	0.275714	0.0989361	0.112084		0.166817	0.258968	0.141513	0.217084	0.199413	-0.255635	0.187057	-0.142753	0.963155	0.850748	1.04267	0.550212		0.195478	0.340406	1.66019	0.0798188	0.422043	0.416143	-1.60713	0.175659	1.77768	1.10997	1.41097	1.64325		0.833743	0.991743	0.30134	0.385225	0.234138	-0.200645
m42802	1	24887707	AT1G66730	NA	0.190944	0.341583	0.440888	0.19693	-0.092244	-0.205239	-0.0909451	0.0516841	0.396684	0.546475	0.198559	0.21647		1.26021	0.267673	0.937845	0.133158	-1.8442	0.581757	-1.77821	0.208339	1.92517	1.88423	2.25565	1.22552		0.0525343	0.541323	0.1079	4.46984	-0.253005	1.24917	-0.404619	-7.04931	3.50185	2.33597	2.87371	3.54075		4.43218	0.85545	1.742	0.325272	-1.26322	0.392558
m42819	1	24896609	AT1G66750	NA	0.190944	0.341583	0.440888	0.19693	-0.092244	-0.205239	-0.0909451	0.0516841	0.396684	0.546475	0.198559	0.21647		1.26021	0.267673	0.937845	0.133158	-1.8442	0.581757	-1.77821	0.208339	1.92517	1.88423	2.25565	1.22552		0.0525343	0.541323	0.1079	4.46984	-0.253005	1.24917	-0.404619	-7.04931	3.50185	2.33597	2.87371	3.54075		4.43218	0.85545	1.742	0.325272	-1.26322	0.392558
m43179	1	25040847	AT1G67070	NA	0.622986	0.0280451	1.54936	0.255553	0.271154	0.0235933	0.23829	0.0752561	0.457934	0.59678	0.218246	0.253362		0.00144477	0.292914	0.896744	0.259862	0.00432523	-0.583542	-1.725	0.350713	2.06191	1.75628	2.25564	1.16386		0.182368	0.239775	0.125355	4.193	-0.823371	-0.643714	0.48802	-6.8199	3.68025	2.28209	3.02942	3.54075		0.31484	0.675276	1.91051	0.79393	-0.235796	-0.313279
m43423	1	25189976	AT1G67280	NA	0.0592976	0.273372	0.0437997	0.285491	0.0346602	-0.188154	0.0123016	0.0704003	0.42823	0.599358	0.202556	0.21647		0.332694	0.456317	0.968092	0.279659	-0.778317	0.852575	-1.6682	0.378833	2.11606	1.81242	2.07134	1.18386		0.257367	0.088192	0.0280386	0.196233	1.13438	0.256972	0.11617	0.774598	3.79454	2.19194	2.93732	3.25167		0.512388	1.02712	0.530944	0.0146903	-0.353779	0.425269
m43451	1	25210225	AT1G67325	NA	0.0182278	0.179214	0.0124899	0.351326	-0.0120475	-0.139559	-0.0041249	0.0972948	0.463943	0.633639	0.230338	0.253362		0.145595	0.0143816	0.180909	0.229254	0.407507	0.0388261	-0.501176	0.333992	2.21662	1.88555	2.25565	1.22974		0.412259	0.355561	0.257702	0.00190292	1.72331	0.90868	-0.932702	-0.00978459	3.9592	2.34174	3.11682	3.54075		0.0260494	0.243782	0.0733358	0.545682	-0.0265261	0.151639
m43890	1	25430706	AT1G67820	NA	0.122195	0.346268	0.18251	0.0189699	0.0667975	-0.217021	0.0426286	-0.00584581	0.424495	0.571648	0.190537	0.21647		0.0273598	0.450942	0.17395	0.139433	-0.0767527	-0.838334	-0.444935	-0.188524	1.98842	1.79826	2.07133	1.06467		0.0603429	2.44455	0.252935	5.12357	0.30967	-3.29884	0.890217	-7.55441	3.76069	2.30349	3.021	3.54075		0.667591	0.469348	1.98218	0.336069	-0.425989	-0.245009
m43897	1	25433491	AT1G67840	AT1G67830	0.113313	0.376949	0.105443	0.438628	0.0583957	-0.225945	-0.0279925	-0.0987605	0.397097	0.556736	0.203117	0.21647		5.13266	0.64665	NA	NA	4.19385	1.14493	NA	NA	1.95603	1.88159	NA	NA		0.0260275	NA	0.374854	NA	0.134844	NA	1.25515	NA	3.66467	NA	3.10476	NA		2.73323	NA	0.219446	NA	1.01853	NA
m44381	1	25769483	AT1G68630	NA	0.644271	0.369524	0.0210484	0.285333	-0.195811	0.176682	-0.00497922	0.0598699	0.322781	0.442181	0.166551	0.184173		0.0889094	0.106304	0.392867	0.224504	-0.192222	0.202283	0.809005	0.27654	1.62929	1.45602	1.9292	1.03621		0.00982569	0.892491	0.249175	0.392351	-0.0431363	1.42833	0.764789	1.2689	3.05066	1.87356	2.62767	3.02875		0.492846	1.10745	0.594838	0.715367	0.27605	0.374067
m44382	1	25769751	AT1G68640	AT1G68630	0.580612	0.201554	0.514848	0.627578	-0.158478	0.0929838	-0.0727894	0.0948415	0.281705	0.381837	0.141383	0.159318		0.169931	0.209421	0.671339	0.539511	0.287711	-0.303238	0.985946	-0.438775	1.36754	1.20473	1.57745	0.822811		0.30207	0.00399574	0.507715	0.220913	0.85933	-0.00901434	1.07785	0.652306	2.52281	1.55657	2.11462	2.47728		0.357992	0.0528218	0.203695	0.0878052	0.178653	0.0252911
m44383	1	25769796	AT1G68640	AT1G68630	0.583323	0.194175	0.14314	0.306592	-0.164777	0.0953253	-0.0271975	0.056624	0.291906	0.404074	0.150182	0.164356		0.0664665	0.0228529	0.682911	0.152516	-0.13337	-0.0428364	1.08965	0.174264	1.48023	1.32136	1.72227	0.909511		0.161959	0.5508	0.276279	0.19583	0.544915	0.917382	0.711985	0.643077	2.69876	1.69371	2.24731	2.70429		0.285317	0.410929	0.87296	0.378034	0.159445	0.166014
m44384	1	25770187	AT1G68640	AT1G68630	0.527008	0.247821	0.261793	0.722212	-0.15204	0.114239	-0.0443368	0.108158	0.29025	0.39449	0.146332	0.164356		0.581995	0.31767	0.872527	0.130651	0.810296	0.461259	1.23404	0.146147	1.43771	1.30048	1.64407	0.874316		0.0985629	0.468806	0.175896	0.251336	0.338997	0.780902	0.468352	0.756922	2.61343	1.6259	2.15971	2.5817		0.224078	0.43745	0.990815	0.315401	0.126528	0.167591
m44388	1	25771324	AT1G68640	NA	0.308773	0.291892	0.147757	1.54335	-0.0870129	-0.112052	0.0227475	-0.150666	0.251145	0.338401	0.122151	0.138326		0.0460187	0.118584	0.261532	0.304727	-0.077329	0.163592	-0.399868	0.241083	1.21455	1.06711	1.32002	0.702795		0.14478	0.0215543	0.306011	0.338029	0.407059	-0.0418047	-0.618457	-0.773038	2.22381	1.36461	1.79695	2.0741		0.230189	0.0387652	0.250616	0.472917	0.110114	0.0165963
m44391	1	25772912	AT1G68640	AT1G68650	0.282441	0.18764	0.0177628	0.130397	-0.100505	0.0985087	-0.00431088	-0.0307115	0.311769	0.429964	0.170254	0.184173		0.0992454	0.210175	0.870189	0.134233	-0.204469	0.367058	1.5519	-0.192628	1.5674	1.45386	2.07133	1.12505		0.0316665	0.628445	0.704552	0.40227	-0.13609	1.11718	1.71269	1.3889	3.05828	1.87362	2.64784	3.25166		0.658365	1.16187	0.648588	0.356155	0.342254	0.38566
m44399	1	25777932	AT1G68660	NA	1.24928	0.111944	0.97821	0.44533	-0.378381	-0.0793053	-0.173822	-0.107326	0.397202	0.545179	0.214344	0.23254		0.357829	0.105622	NA	NA	-0.809363	0.263675	NA	NA	2.07725	1.90902	NA	NA		0.00778935	NA	NA	NA	0.0455149	NA	NA	NA	4.0511	NA	NA	NA		0.12137	NA	NA	NA	0.114979	NA
m44400	1	25778569	AT1G68660	NA	1.24928	0.111944	0.97821	0.44533	-0.378381	-0.0793053	-0.173822	-0.107326	0.397202	0.545179	0.214344	0.23254		0.357829	0.105622	NA	NA	-0.809363	0.263675	NA	NA	2.07725	1.90902	NA	NA		0.00778935	NA	NA	NA	0.0455149	NA	NA	NA	4.0511	NA	NA	NA		0.12137	NA	NA	NA	0.114979	NA
m44401	1	25778608	AT1G68660	NA	1.24928	0.111944	0.97821	0.44533	-0.378381	-0.0793053	-0.173822	-0.107326	0.397202	0.545179	0.214344	0.23254		0.357829	0.105622	NA	NA	-0.809363	0.263675	NA	NA	2.07725	1.90902	NA	NA		0.00778935	NA	NA	NA	0.0455149	NA	NA	NA	4.0511	NA	NA	NA		0.12137	NA	NA	NA	0.114979	NA
m44404	1	25779328	AT1G68660	AT1G68670	1.24928	0.111944	0.97821	0.44533	-0.378381	-0.0793053	-0.173822	-0.107326	0.397202	0.545179	0.214344	0.23254		0.357829	0.105622	NA	NA	-0.809363	0.263675	NA	NA	2.07725	1.90902	NA	NA		0.00778935	NA	NA	NA	0.0455149	NA	NA	NA	4.0511	NA	NA	NA		0.12137	NA	NA	NA	0.114979	NA
m44405	1	25779443	AT1G68660	AT1G68670	1.24928	0.111944	0.97821	0.44533	-0.378381	-0.0793053	-0.173822	-0.107326	0.397202	0.545179	0.214344	0.23254		0.357829	0.105622	NA	NA	-0.809363	0.263675	NA	NA	2.07725	1.90902	NA	NA		0.00778935	NA	NA	NA	0.0455149	NA	NA	NA	4.0511	NA	NA	NA		0.12137	NA	NA	NA	0.114979	NA
m44409	1	25781536	AT1G68660	AT1G68670	0.630888	0.566138	0.393072	0.478441	-0.165293	0.213664	-0.0601563	0.0754554	0.276624	0.38687	0.143471	0.15484		0.0690599	0.0461682	1.0065	0.324081	0.132666	0.0807831	1.35904	0.310539	1.4207	1.2641	1.64407	0.861668		0.27765	0.258203	0.344113	0.243978	0.823194	0.486349	0.810265	0.738536	2.58764	1.62178	2.1438	2.5817		0.480392	0.471325	1.02527	0.73549	0.229911	0.175972
m44574	1	25915501	AT1G68920	NA	0.688526	1.11393	0.0783699	0.403464	-0.167129	-0.316479	0.0137237	-0.0616004	0.262718	0.357982	0.130678	0.143975		0.58954	0.819714	1.49845	0.100312	-0.714782	0.801824	-1.41095	-0.0939669	1.25638	1.11506	1.32002	0.712916		0.122175	0.0379906	0.140011	1.10247	-0.366439	0.0757957	-0.315716	-1.82113	2.32728	1.42852	1.77664	2.0741		2.30234	0.439022	4.87875	0.353259	-0.583028	0.146273
m45208	1	26203171	AT1G69670	NA	0.839564	0.15629	0.11966	6.89836	-0.224826	0.079993	0.0220866	-0.407482	0.30761	0.408944	0.143007	0.164356		0.581146	0.0390711	0.705991	0.494957	-0.834011	0.0715518	-1.02185	0.411209	1.48137	1.31338	1.57745	0.822195		0.218928	0.0987807	0.936841	0.0181339	0.69559	-0.217281	-1.66684	-0.0640611	2.662	1.6709	2.11594	2.47728		0.419742	0.00933652	1.11897	0.131493	-0.213465	0.00498964
m45210	1	26203318	AT1G69670	NA	0.839564	0.15629	0.11966	6.89836	-0.224826	0.079993	0.0220866	-0.407482	0.30761	0.408944	0.143007	0.164356		0.581146	0.0390711	0.705991	0.494957	-0.834011	0.0715518	-1.02185	0.411209	1.48137	1.31338	1.57745	0.822195		0.218928	0.0987807	0.936841	0.0181339	0.69559	-0.217281	-1.66684	-0.0640611	2.662	1.6709	2.11594	2.47728		0.419742	0.00933652	1.11897	0.131493	-0.213465	0.00498964
m45394	1	26291423	AT1G69830	NA	0.2214	0.65141	0.758532	0.208708	-0.0979118	0.311079	0.132997	-0.054295	0.371453	0.508728	0.195249	0.21647		0.447759	0.131154	1.67128	1.55082	-0.872814	-0.2689	-2.36878	1.21525	1.88317	1.6032	2.07133	1.11286		0.554005	0.469251	0.164076	0.012653	-1.834	-0.956367	0.576339	-0.0590277	3.37261	1.9898	2.82259	3.25166		0.0895638	0.965014	0.365839	1.31301	-0.0728577	-0.362513
m45424	1	26309670	AT1G69860	NA	0.0869748	0.758752	0.369739	0.630307	-0.0387258	0.326082	0.0723317	-0.121589	0.334995	0.478617	0.180941	0.203611		0.265832	0.0362438	0.60898	1.08599	0.510863	-0.0759431	-1.12415	0.888922	1.66491	1.4983	1.9292	1.02248		0.471535	1.33848	0.179334	0.0646966	-1.51754	-1.85606	-0.574563	0.266275	3.14692	1.86489	2.60569	3.02875		0.104997	0.807367	0.13443	1.55187	0.0786156	-0.299736
m45433	1	26311841	AT1G69860	NA	0.256478	0.442513	0.755958	1.15321	-0.126112	0.264415	0.15332	-0.229133	0.423343	0.575675	0.225623	0.253362		0.283087	0.142073	1.18365	0.770996	-0.651588	-0.308938	-2.07468	0.830973	2.01721	1.71606	2.25564	1.2058		0.548828	0.792082	0.00738805	0.031614	-1.95001	-1.49822	0.0326729	-0.157322	3.61082	2.13321	3.06494	3.54075		0.136617	0.920794	0.271532	0.82314	-0.114151	-0.375864
m45438	1	26313429	AT1G69870	NA	0.184973	0.536884	0.803294	1.09222	-0.0893678	0.286663	0.148076	-0.202933	0.394908	0.539744	0.208873	0.23254		0.283087	0.142073	1.18365	0.770996	-0.651588	-0.308938	-2.07468	0.830973	2.01721	1.71606	2.25564	1.2058		0.548828	0.792082	0.00738805	0.031614	-1.95001	-1.49822	0.0326729	-0.157322	3.61082	2.13321	3.06494	3.54075		0.136617	0.920794	0.271532	0.82314	-0.114151	-0.375864
m45457	1	26320482	AT1G69880	NA	0.121606	0.0637077	0.264954	1.19377	-0.0551997	0.0418382	0.0597649	-0.20023	0.352312	0.483191	0.195318	0.21647		0.581826	0.0299941	1.18365	0.770996	-1.00381	-0.0675835	-2.07468	0.830973	1.78144	1.6006	2.25564	1.2058		0.375015	0.719898	0.00738805	0.031614	-1.29152	-1.30687	0.0326729	-0.157322	3.19342	1.9894	3.06494	3.54075		0.281396	0.90881	0.271532	0.82314	-0.186655	-0.347533
m45461	1	26321910	AT1G69880	NA	0.184973	0.536884	0.803294	1.09222	-0.0893678	0.286663	0.148076	-0.202933	0.394908	0.539744	0.208873	0.23254		0.283087	0.142073	1.18365	0.770996	-0.651588	-0.308938	-2.07468	0.830973	2.01721	1.71606	2.25564	1.2058		0.548828	0.792082	0.00738805	0.031614	-1.95001	-1.49822	0.0326729	-0.157322	3.61082	2.13321	3.06494	3.54075		0.136617	0.920794	0.271532	0.82314	-0.114151	-0.375864
m45470	1	26323527	AT1G69890	NA	0.0280654	0.370469	0.718704	0.962597	0.0146457	0.200956	0.125581	-0.173657	0.370225	0.501925	0.191489	0.21647		0.746259	1.4891	1.50922	0.106292	-1.24744	-1.68013	-2.22394	0.151273	1.85234	1.57801	2.07133	1.08898		0.142487	0.792082	0.16594	0.0363424	-0.598479	-1.49822	0.574432	-0.165261	3.31585	2.13321	2.7858	3.25166		0.270971	0.920794	0.235369	0.182208	-0.187924	-0.375864
m45474	1	26324459	AT1G69890	NA	0.589855	0.821254	0.152257	1.7137	-0.156014	0.266837	0.0248709	-0.171078	0.274146	0.370677	0.130086	0.147231		0.544444	4.35631	0.758193	0.867198	-0.713291	-2.25922	-0.944319	-0.550803	1.32914	1.14941	1.3864	0.736896		0.0200033	0.189177	0.0107658	0.104911	0.069982	-0.3502	-0.029699	-0.307446	2.45861	1.51618	1.91914	2.23936		0.68996	2.13752	0.103564	0.613229	0.284958	-0.452762
m45769	1	26484153	AT1G70300	NA	0.962105	0.113825	1.18747	0.136799	0.198568	-0.0501517	-0.112336	0.0232481	0.24761	0.339629	0.121866	0.133614		3.51318	0.190422	4.60433	0.00402496	-2.14019	-0.243865	2.47051	-0.00390935	1.21738	1.0504	1.22161	0.670521		1.79876	1.41326	1.01655	1.78089	-2.64327	1.36806	1.42668	-2.28256	2.21007	1.3281	1.71451	1.92025		1.48724	0.61373	1.61349	0.407293	-0.427813	0.17792
m46378	1	26873541	AT1G71300	NA	0.307972	0.438419	0.460056	2.28956	-0.0709366	-0.130887	0.0492959	0.154096	0.205172	0.286992	0.104199	0.111523		0.238076	0.662236	0.769126	0.00950655	0.278497	0.548614	-0.711107	0.00786527	0.99419	0.886346	1.03362	0.574711		0.861408	0.209184	0.00611737	0.626339	1.39347	0.28211	-0.0127435	-0.970299	1.87283	1.12134	1.44167	1.63158		0.713662	0.47051	0.544994	0.0457969	0.222172	0.123272
m46382	1	26874072	AT1G71300	NA	1.34473	0.0874933	0.0507829	1.41873	-0.215374	0.0346108	0.00754336	0.121007	0.215661	0.297744	0.107893	0.117122		0.749213	0.597638	0.378818	0.131377	0.699281	0.528044	-0.439991	-0.0999332	1.0355	0.918651	1.07939	0.594909		0.806267	0.291461	0.0338738	0.565762	1.37029	0.383011	-0.0714029	-0.945116	1.92753	1.15689	1.50368	1.7113		0.653228	1.09764	0.173939	0.043447	0.213421	0.229176
m46383	1	26874147	AT1G71300	NA	0.307972	0.438419	0.460056	2.28956	-0.0709366	-0.130887	0.0492959	0.154096	0.205172	0.286992	0.104199	0.111523		0.238076	0.662236	0.769126	0.00950655	0.278497	0.548614	-0.711107	0.00786527	0.99419	0.886346	1.03362	0.574711		0.861408	0.209184	0.00611737	0.626339	1.39347	0.28211	-0.0127435	-0.970299	1.87283	1.12134	1.44167	1.63158		0.713662	0.47051	0.544994	0.0457969	0.222172	0.123272
m46384	1	26874751	AT1G71300	NA	0.379007	0.406211	0.398804	2.15754	-0.0837291	-0.123076	0.04399	0.149068	0.20545	0.286153	0.103744	0.111709		0.601936	0.6262	1.10958	0.0427901	0.572377	0.524323	-0.913209	0.0339814	0.990947	0.881846	1.03567	0.571737		1.05102	0.225266	0.0106109	0.689413	1.58582	0.300099	-0.0219281	-1.04193	1.86398	1.12078	1.43743	1.63572		0.898395	0.333736	0.596949	0.0631425	0.25902	0.0939992
m46852	1	27119393	AT1G72070	NA	1.52389	0.528869	0.581003	0.0530262	0.224315	0.152909	-0.0602941	-0.00829602	0.207571	0.291131	0.107119	0.113896		0.66472	0.365188	0.335627	0.767258	-0.637253	0.360528	0.390838	-0.407672	1.02711	0.91017	1.05467	0.593572		0.714229	0.739251	0.414134	0.544858	1.25258	-0.76384	-0.646364	0.896645	1.91783	1.14127	1.47991	1.66913		0.203458	0.493572	0.114453	0.925497	-0.0846596	0.129247
m46893	1	27134658	AT1G72125	NA	0.695509	0.244895	0.3328	0.463201	-0.272642	0.168782	-0.0788929	-0.110582	0.425516	0.588601	0.214452	0.23254		4.30954	NA	NA	NA	-4.05107	NA	NA	NA	2.06688	NA	NA	NA		NA	NA	1.12818	NA	NA	NA	2.73557	NA	NA	NA	3.06874	NA		NA	NA	0.0266157	NA	NA	NA
m47164	1	27313408	AT1G72530	NA	0.822322	0.326336	0.675737	0.899851	0.23045	0.151971	0.0973335	0.141157	0.31985	0.419599	0.155055	0.184173		0.317461	0.049702	0.391956	0.550179	0.514238	0.0923223	0.759985	0.490601	1.45137	1.34679	1.81557	0.906799		0.58522	0.0265381	1.33384	0.103786	1.5952	-0.0658862	2.26651	-0.387553	2.81797	1.75622	2.28185	2.85057		0.396036	0.513903	0.0237044	0.330865	0.216089	-0.197665
m47186	1	27326990	AT1G72560	NA	0.0415318	0.144067	0.0650472	1.31219	0.0192275	0.08008	-0.0139751	0.181069	0.333132	0.439689	0.158283	0.184173		0.353016	0.229319	0.462878	0.608248	0.589407	0.369773	0.818978	0.514077	1.52895	1.36116	1.72227	0.882998		0.494088	0.076316	1.3063	0.111757	1.424	-0.17972	2.1517	0.393097	2.85098	1.75184	2.19531	2.70429		0.398229	0.31621	0.2553	0.949726	0.219412	-0.13667
m47239	1	27349008	AT1G72645	NA	0.383841	0.392583	0.248825	0.149308	0.119073	-0.170291	-0.0435084	-0.0291007	0.289301	0.406532	0.149742	0.154841		0.260703	1.10537	0.103789	4.50757	-0.446383	-1.16123	-0.193807	-1.67006	1.47823	1.32024	1.4256	0.834849		0.424551	0.577626	0.38729	0.0297217	-1.17687	-0.941872	-0.875198	-0.0937326	2.6434	1.67931	2.11051	2.23938		0.382353	0.464289	0.220548	2.25614	-0.197395	-0.181207
m47558	1	27495771	AT1G73110	NA	0.0277455	1.24138	0.433137	0.298942	-0.0168772	-0.578937	0.108748	0.0855288	0.431405	0.610237	0.240667	0.253362		0.730303	0.145267	0.586605	0.25369	1.42271	0.334822	-1.27908	0.379578	2.14495	1.82378	2.25565	1.28485		1.45178	0.0288606	0.073809	4.07481	4.02529	-0.0898042	-0.319545	-6.71884	3.84124	2.20661	3.2148	3.54076		1.43725	0.221556	1.27032	1.47862	0.727875	-0.13508
m48986	1	28522259	AT1G75970	NA	0.144222	0.174465	0.226577	0.453165	-0.0375043	0.0605928	0.0275553	-0.0530512	0.205743	0.28155	0.102524	0.113429		0.865464	0.376577	0.966175	0.186584	0.731774	0.353546	0.844588	0.129506	0.980503	0.871344	1.05009	0.567625		1.46326	1.40694	0.798684	0.66084	1.90496	-1.14447	1.00925	1.02246	1.80889	1.11418	1.42903	1.65431		2.38703	0.155625	0.361243	0.0434124	0.464055	-0.0489181
m49487	1	28977828	AT1G77122	NA	1.43785	0.185624	0.507714	0.190838	-0.312158	0.0919819	-0.0703069	0.0359917	0.299584	0.405208	0.13799	0.15484		0.396064	1.62427	0.214543	4.67118	0.595784	-1.41709	-0.356156	-1.50539	1.41251	1.26107	1.3864	0.738917		0.39209	0.423804	0.548837	0.0978554	-1.06078	-0.703146	-1.02532	-0.280696	2.53348	1.5809	1.89866	2.178		0.0637576	1.71104	0.56818	2.1929	-0.0399144	-0.414381
m49508	1	29007434	AT1G77200	NA	0.372869	0.241159	0.172127	0.00833542	0.0981519	-0.0934638	-0.0264475	0.00163135	0.243932	0.330125	0.124331	0.135867		0.392652	2.33029	0.314523	4.24858	0.481791	1.44813	-0.437299	-1.31538	1.14994	1.03855	1.2428	0.677969		0.589633	0.311979	0.0884461	0.0314082	1.19731	-0.465736	0.202262	0.0862451	2.10354	1.3317	1.72174	1.95335		1.15091	0.647439	0.287212	1.01908	0.345107	0.181405
m49943	1	29284188	AT1G77860	NA	0.065372	0.271919	1.9417	0.571631	0.0375136	-0.175263	0.252289	-0.129342	0.422939	0.560729	0.201291	0.23254		0.230089	0.253759	0.806849	0.126017	-0.529672	-0.489367	-1.47326	-0.173653	1.94541	1.65611	2.07133	1.07281		1.29126	4.91787	0.927533	0.399064	-3.38116	4.41868	-2.17824	-1.38032	3.47543	2.11867	2.78386	3.25166		0.274384	0.142062	0.590069	0.206414	-0.199234	0.084431
m49991	1	29307058	AT1G77950	NA	0.310924	0.515783	1.1624	0.32845	0.0975058	-0.201704	0.128647	-0.0549114	0.279865	0.391253	0.141515	0.150835		0.576605	0.248287	1.17187	1.5267	-0.766893	0.35854	-1.26691	0.835841	1.36999	1.23541	1.3864	0.772918		0.224618	4.64411	0.0182418	0.0540555	-0.66779	3.09259	-0.0516487	0.166239	2.50117	1.5263	1.98609	2.23937		0.725237	1.22778	0.416899	0.141344	-0.300462	0.329476
m50136	1	29392378	AT1G78110	NA	0.512632	0.221636	0.146889	0.031833	-0.116588	-0.081722	-0.02104	-0.00564365	0.227197	0.309733	0.113568	0.126274		0.931273	0.444142	0.464677	0.26515	-0.864717	0.455892	-0.564949	0.194385	1.10223	0.989279	1.18458	0.634491		0.798646	0.264269	0.413129	0.744078	-1.43137	-0.382525	-0.712188	-1.27057	2.02673	1.25146	1.63367	1.89004		1.23873	0.407071	0.893528	0.839675	-0.344047	0.120444
m50187	1	29431256	AT1G78230	NA	2.38159	0.217344	0.0730665	0.672398	-0.376415	0.09166	0.0124677	0.0920962	0.266207	0.353155	0.126693	0.147231		0.117325	0.233392	0.118726	0.0295178	0.185966	0.310338	-0.212768	-0.0294134	1.22546	1.12571	1.3864	0.70749		0.135768	0.672268	0.0322754	0.938377	0.396714	-0.941998	-0.0815066	1.71768	2.2938	1.50528	1.79843	2.178		0.411848	0.0229352	0.268739	0.468412	-0.175559	0.0104061
m50199	1	29440948	NA	NA	0.207689	0.381112	1.32767	0.540137	0.0890507	0.201087	0.186135	-0.108624	0.356537	0.491256	0.187912	0.203611		0.284129	1.68035	0.0485574	0.750836	-0.555409	-1.79005	0.121732	-0.67998	1.71432	1.56009	1.81557	1.00515		1.27969	1.6906	0.198372	0.0376294	-2.97339	2.202	-0.617026	0.149806	3.07398	1.91278	2.56687	2.85058		0.507294	0.402971	0.79248	1.34796	0.284934	-0.18748
m50316	1	29525660	AT1G78480	AT1G78476	0.224162	0.213132	0.605473	0.111952	0.0539107	-0.0697731	-0.0570043	-0.0162205	0.202407	0.273296	0.0982759	0.111499		3.42101	0.255894	2.40751	0.26277	1.66968	-0.25634	1.46867	-0.1676	0.963568	0.861529	1.03362	0.551129		1.25876	0.063828	0.34624	0.508832	1.70409	0.0955157	0.532179	0.832679	1.7805	1.09984	1.40119	1.63075		5.09926	0.370215	1.47375	0.441633	0.686426	-0.0988576
m50568	1	29666565	AT1G78910	NA	1.94196	0.131249	1.31444	2.75742	0.39937	-0.0701977	0.143703	-0.261498	0.318585	0.418539	0.146006	0.17007		1.11936	4.0502	0.855863	1.15658	-1.28689	-2.55426	-1.16851	-0.737003	1.45102	1.34981	1.57745	0.813445		0.00676141	0.0394875	0.00656763	0.22296	0.0278499	0.115467	0.0199682	0.685082	2.85235	2.09697	2.1052	2.5817		0.246189	1.69722	0.258279	1.72161	-0.142918	-0.499532
m50569	1	29666896	AT1G78910	NA	1.94196	0.131249	1.31444	2.75742	0.39937	-0.0701977	0.143703	-0.261498	0.318585	0.418539	0.146006	0.17007		1.11936	4.0502	0.855863	1.15658	-1.28689	-2.55426	-1.16851	-0.737003	1.45102	1.34981	1.57745	0.813445		0.00676141	0.0394875	0.00656763	0.22296	0.0278499	0.115467	0.0199682	0.685082	2.85235	2.09697	2.1052	2.5817		0.246189	1.69722	0.258279	1.72161	-0.142918	-0.499532
m50571	1	29668930	AT1G78915	NA	0.244103	0.371126	0.08587	0.0131566	0.113094	0.217592	0.0269595	0.00477583	0.395487	0.542723	0.23595	0.253362		0.0317327	0.178278	0.0915588	0.110666	-0.0848099	-0.356542	-0.273545	0.182867	1.90322	1.62504	2.25565	1.26931		0.528681	0.174961	0.099428	4.15592	-1.78929	-0.432724	0.414251	-6.7884	3.40609	2.00348	3.16858	3.54075		0.965873	0.379921	1.21833	1.77806	-0.498283	-0.18638
m50590	1	29684381	AT1G78940	NA	1.21918	0.0169938	0.81917	2.71657	0.299312	0.0102261	0.109922	-0.269265	0.319192	0.421791	0.152966	0.176608		1.11938	4.7112	0.668275	1.7695	-1.29881	-2.92133	-1.07296	-1.05771	1.46445	1.4277	1.72227	0.893207		0.0202682	0.276263	0.551131	0.107407	0.0872458	0.725082	1.19681	0.399775	3.02593	2.28756	2.20943	2.85057		0.10263	1.91777	0.323306	3.04254	-0.0703049	-0.578273
m50774	1	29796087	AT1G79210	NA	0.283755	0.0327555	0.906252	0.0452308	-0.130885	0.0258802	-0.150825	-0.012751	0.404478	0.5633	0.19584	0.203612		1.5022	1.72361	0.720951	2.07888	2.30755	-2.16648	1.26837	-1.48283	2.15472	1.85904	1.92921	1.13695		0.439028	3.67667	0.239923	0.46983	1.7571	-4.08381	0.809868	-1.45667	3.8467	2.27573	2.87121	3.02877		1.24778	4.81071	0.461475	1.67618	0.666127	-1.09486
m50846	1	29822196	AT1G79280	NA	0.139768	0.185083	0.0467299	0.0279383	-0.0714434	0.123674	0.0122917	-0.00801994	0.402918	0.546185	0.190272	0.203612		0.52035	2.77877	0.0428193	3.45889	1.06987	-2.86868	-0.114738	-1.91783	2.0616	1.86059	1.92921	1.10239		0.752713	6.03638	0.568092	0.419849	2.49562	-5.53787	1.56979	-1.33706	3.68259	2.40165	2.83414	3.02877		1.0343	6.50156	0.148882	3.16466	0.564016	-1.27898
m50854	1	29824563	AT1G79280	NA	0.126586	0.471338	0.344937	0.0301013	-0.0613742	0.247413	0.0681016	0.00817343	0.377931	0.513472	0.179932	0.193042		0.614329	2.39999	0.0967704	3.68111	1.12166	-2.42362	0.2316	-1.85075	1.91341	1.70878	1.81558	1.02881		0.347243	4.41735	0.300438	0.357337	1.30106	-4.32777	0.894828	-1.11011	3.41753	2.19116	2.63874	2.85059		1.07362	3.79193	0.485884	3.22292	0.536567	-0.893396
m51281	1	30023052	AT1G79820	NA	0.0813047	0.222954	0.503231	1.1736	0.027606	-0.0900956	0.0623562	-0.126538	0.254104	0.339775	0.123199	0.138327		0.370708	1.38388	0.0884579	1.24394	0.481183	-1.07877	-0.151776	-0.649597	1.20116	1.06101	1.29171	0.683915		0.322917	0.672104	0.361285	0.0302519	-0.787077	-0.860436	-0.700861	0.0864275	2.19023	1.37519	1.78448	2.02981		1.13334	3.00959	0.397197	2.21701	0.356296	-0.490228
m51343	1	30058407	AT1G79915	NA	0.0620869	0.0372637	1.01828	0.364338	0.0238268	-0.0200202	0.114892	-0.0629569	0.281933	0.384853	0.137921	0.159318		0.536584	0.505785	0.518917	0.340162	0.709417	-0.596586	-0.761481	-0.28465	1.33621	1.1737	1.46977	0.759991		0.326676	4.35634	0.296911	0.262965	-0.896038	-2.97508	-0.667	-0.70253	2.47052	1.51709	1.98574	2.30856		0.322032	2.19082	0.281578	0.513378	0.161149	-0.451596
m51454	1	30144066	AT1G80133	NA	0.646588	0.803203	0.0743408	0.023548	-0.228142	0.350907	-0.017136	-0.00643909	0.375106	0.495021	0.171355	0.193042		0.87308	1.05355	0.20926	1.16154	1.36398	-1.32166	0.456696	-0.87984	1.81666	1.55102	1.81558	0.968392		0.201287	4.42352	0.276512	0.326555	0.790042	-4.01986	-0.8082	-1.03366	3.24585	2.03381	2.54925	2.85058		1.03545	2.53969	0.0335066	0.740191	0.49754	-0.653663
m51611	1	30214538	AT1G80370	NA	1.01524	1.2615	0.068789	0.00946942	0.18965	-0.312769	0.0107774	-0.00166388	0.228118	0.326278	0.115847	0.122136		0.813713	0.322769	1.06465	0.237134	-0.835933	-0.361895	-0.978155	-0.180423	1.16864	1.00743	1.13996	0.645848		0.317287	0.029128	0.156709	0.226982	0.764022	0.0524856	0.315132	0.482954	2.15618	1.27817	1.60634	1.79293		0.460798	0.0752982	0.983822	0.195481	-0.183594	0.0298415
m52074	2	93819	AT2G01130	NA	0.940141	0.246599	0.265333	1.16396	0.181676	-0.0911279	0.0353912	0.114893	0.230103	0.315973	0.115526	0.126274		0.379192	0.755951	0.197463	2.03916	0.449739	0.648977	0.27298	0.80795	1.10298	0.954771	1.13996	0.626607		1.06277	0.22895	0.55075	0.379947	1.75054	-0.332001	0.860759	-0.732609	2.0425	1.22321	1.58985	1.79293		0.0670852	0.448941	0.101587	4.24951	-0.0333512	0.127359
m52302	2	223963	NA	NA	0.731251	0.191777	0.614067	0.126035	-0.261962	0.12555	-0.114348	0.03502	0.394613	0.537867	0.195132	0.21647		0.673397	0.0433949	0.213225	0.238233	-1.19228	-0.105284	-0.529351	0.318946	1.90397	1.7478	2.07133	1.13733		0.186836	0.329439	0.818473	4.78771	0.838014	-0.785247	2.02221	-7.30094	3.66876	2.14967	2.81523	3.54075		0.362024	0.0197259	1.64366	0.440655	-0.262097	-0.0137702
m52388	2	293854	AT2G01667	AT2G01660	0.315707	0.723654	0.519485	0.173348	0.0912925	-0.239183	0.0683322	0.0301813	0.258842	0.362949	0.131843	0.141019		0.139446	4.04103	1.06005	0.952614	0.224052	-2.09143	-1.10519	0.568581	1.26597	1.10654	1.29171	0.713681		0.162905	1.39089	0.2205	0.00189874	0.465775	-1.41539	-0.485829	0.00571907	2.29516	1.38793	1.84827	2.0741		0.252433	2.97343	0.531708	1.8642	0.122833	-0.507601
m52406	2	311255	AT2G01690	NA	0.0178993	0.228536	0.259124	0.606878	-0.011095	-0.170049	0.0684789	-0.135111	0.434945	0.628156	0.227925	0.232541		0.492542	4.36766	0.123765	0.185896	-1.09959	-3.8728	-0.359289	-0.28968	2.20759	1.9677	2.25565	1.27369		0.807882	0.562184	NA	NA	-2.93834	1.3218	NA	NA	4.12751	2.40393	NA	NA		0.65303	3.96469	NA	NA	0.460194	-1.03273
m52440	2	325470	AT2G01735	NA	0.0178993	0.228536	0.259124	0.606878	-0.011095	-0.170049	0.0684789	-0.135111	0.434945	0.628156	0.227925	0.232541		0.492542	4.36766	0.123765	0.185896	-1.09959	-3.8728	-0.359289	-0.28968	2.20759	1.9677	2.25565	1.27369		0.807882	0.562184	NA	NA	-2.93834	1.3218	NA	NA	4.12751	2.40393	NA	NA		0.65303	3.96469	NA	NA	0.460194	-1.03273
m52442	2	326121	NA	NA	0.0203869	0.107426	0.38066	0.375968	0.0116643	-0.0802369	0.0793328	-0.0824651	0.40256	0.57248	0.19399	0.203612		0.492542	4.36766	0.639711	0.639545	-1.09959	-3.8728	-1.25065	-0.702306	2.20759	1.9677	2.07134	1.16338		0.807882	0.562184	0.408793	0.12235	-2.93834	1.3218	-1.35319	-0.558273	4.12751	2.40393	3.1294	3.54076		0.65303	3.96469	0.29369	0.926283	0.460194	-1.03273
m52466	2	333996	AT2G01760	NA	1.35138	0.0836857	0.274678	0.119337	0.244848	-0.0407115	-0.0435567	0.0202673	0.244404	0.364861	0.138209	0.131545		0.0307068	5.51793	0.0493558	2.85628	-0.0568774	-2.6273	0.0846306	-1.23759	1.3176	1.18627	1.24281	0.79039		0.407368	0.50417	0.0723434	0.526364	-1.0597	-0.720437	0.190188	-1.04191	2.45712	1.42027	1.94942	1.98974		0.26725	4.7322	0.471452	2.47193	0.137801	-0.684766
m52467	2	334137	AT2G01760	NA	1.1102	0.00569607	0.240144	0.012973	0.213074	0.00297478	-0.0386335	-0.00241014	0.241548	0.361475	0.136937	0.129643		0.0658208	4.77761	0.0816617	2.9878	0.116533	-2.41734	0.133358	-1.25577	1.30523	1.17302	1.22161	0.78213		0.310564	0.321178	0.113281	0.488938	-0.844205	-0.500895	0.282023	-0.968086	2.42373	1.39929	1.91699	1.95336		0.341215	3.69516	0.562788	2.38104	0.165522	-0.595656
m52468	2	334427	AT2G01760	NA	1.1102	0.00569607	0.240144	0.012973	0.213074	0.00297478	-0.0386335	-0.00241014	0.241548	0.361475	0.136937	0.129643		0.0658208	4.77761	0.0816617	2.9878	0.116533	-2.41734	0.133358	-1.25577	1.30523	1.17302	1.22161	0.78213		0.310564	0.321178	0.113281	0.488938	-0.844205	-0.500895	0.282023	-0.968086	2.42373	1.39929	1.91699	1.95336		0.341215	3.69516	0.562788	2.38104	0.165522	-0.595656
m52735	2	495932	AT2G02060	NA	1.26233	0.698925	0.505394	0.249631	0.297162	0.270264	-0.0780029	0.0495474	0.30986	0.420326	0.153619	0.17007		0.523269	0.208918	0.248381	4.69342	-0.764649	0.339462	0.457948	-1.71971	1.46733	1.35138	1.57745	0.842072		0.356662	0.101408	1.48241	0.100998	1.04587	0.225562	-2.35043	0.34243	2.68982	1.69365	2.21368	2.5817		0.451607	0.6214	0.411713	2.78816	-0.228399	0.225154
m53527	2	934900	AT2G03110	NA	0.888203	0.165694	0.0277572	0.71798	0.164927	0.061778	-0.00429331	0.0779097	0.21711	0.300162	0.10969	0.118883		0.0235092	0.262357	0.0213579	0.83538	-0.0350791	0.282366	0.0329969	-0.438539	1.05326	0.92972	1.08732	0.601949		4.56318	1.20891	2.94173	0.525634	3.88106	-1.07718	-2.3835	-0.895184	1.92793	1.15532	1.49703	1.7113		0.164659	0.526041	0.316111	0.19477	0.071835	0.137667
m53537	2	936669	AT2G03120	NA	0.573146	0.481559	1.34461	0.135777	0.114374	0.141345	-0.105425	0.0194717	0.205241	0.288635	0.105574	0.112655		0.776687	0.0158734	0.481511	0.217947	0.708357	-0.0202838	-0.509398	-0.152575	1.02285	0.893949	1.0398	0.586108		4.01386	1.79898	2.3918	0.449703	3.55044	-1.32908	-2.0596	-0.762568	1.88516	1.11173	1.45474	1.63905		1.619	0.225868	0.56455	0.44131	0.38376	0.0683653
m53679	2	998183	AT2G03280	NA	0.107978	0.125001	0.0077181	0.681822	-0.0557103	-0.088318	-0.00223385	0.136757	0.395677	0.549947	0.200787	0.21647		0.65261	0.113701	1.05875	4.18525	-1.1847	0.258418	1.6493	-2.06509	1.93479	1.75054	1.9292	1.07274		0.560925	0.104215	0.257941	0.0577165	1.89765	-0.293177	-0.802418	0.239189	3.45795	2.1475	2.67941	3.02875		0.463521	0.194336	0.68555	0.995666	-0.299321	0.115925
m53943	2	1150306	AT2G03760	NA	1.62561	0.1037	0.331523	0.201668	0.264406	0.0425565	-0.042303	-0.0325526	0.235043	0.313497	0.115343	0.133613		0.40802	0.315455	0.256088	0.372869	0.471044	0.33663	-0.363705	-0.255357	1.09137	0.954434	1.2216	0.634236		1.50511	0.196443	4.04304	0.75446	2.13958	-0.292049	-3.0451	1.30347	1.99615	1.2244	1.61008	1.92024		0.122308	0.432805	0.550279	0.940758	0.0571438	-0.123063
m54372	2	1448916	AT2G04230	NA	1.26615	0.953336	0.463464	0.0336035	0.364477	-0.416253	0.0889872	-0.00958832	0.379313	0.522265	0.187048	0.203612		0.484909	4.22623	0.0102973	1.71458	-0.895244	-3.03132	-0.0268901	-1.15844	1.81853	1.56669	1.81558	0.997239		0.0910313	0.0300476	0.280299	0.146422	-0.391734	0.0862043	0.820534	-0.527034	3.24736	2.03705	2.55961	2.85058		0.458041	2.96786	0.0395138	0.634723	-0.278718	-0.733786
m54912	2	1718793	AT2G04880	NA	0.875975	0.462246	0.0122597	0.0574073	-0.319171	0.272281	0.00364799	0.0182571	0.424154	0.573468	0.20748	0.23254		0.499203	0.0178431	0.989589	0.403912	-1.00632	-0.0432612	-1.69295	0.474135	2.00009	1.69983	2.07133	1.10663		0.449489	0.435526	0.158193	0.108266	-1.66209	-0.96901	-0.559486	-0.45932	3.57401	2.13362	2.82855	3.25166		0.662801	0.17179	0.729113	0.642342	-0.402764	0.101827
m55301	2	1965604	AT2G05380	NA	0.0214715	0.103562	1.3008	0.0102148	-0.0128133	-0.0752889	-0.195872	-0.00341444	0.420373	0.555293	0.200345	0.23254		1.14495	1.00065	1.38813	0.139016	-1.75135	-1.36703	-2.1101	-0.190883	1.94567	1.66019	2.07133	1.08085		0.255189	0.162963	0.348447	0.0637113	1.03993	0.471319	1.05962	-0.281791	3.50303	2.32063	2.77593	3.25166		1.17903	0.789361	1.01815	0.195145	-0.580762	0.36552
m55337	2	1974603	AT2G05390	NA	0.0712779	0.266216	1.12456	0.186224	-0.0199904	0.0875992	-0.091997	-0.025926	0.207892	0.285169	0.103414	0.113896		0.831127	0.040126	0.725309	0.194383	0.722466	0.0489442	0.699779	0.135721	0.995346	0.875746	1.05986	0.574408		0.47701	1.0396	0.0594482	0.260468	0.918272	-0.954361	0.117515	-0.503973	1.88771	1.12989	1.44746	1.66913		0.283338	0.31854	0.500568	0.395212	0.109266	-0.0902185
m55428	2	2020083	NA	NA	0.357256	0.319788	0.314594	0.185871	-0.101983	-0.125633	-0.0443876	-0.0327195	0.262107	0.35254	0.1262	0.143975		1.31796	0.153903	1.74794	1.03457	1.20969	-0.212015	1.58842	-0.59806	1.22701	1.09781	1.35142	0.710356		0.147313	0.831685	0.181292	0.239912	0.419649	-1.03784	0.408794	0.614419	2.2579	1.42871	1.83668	2.178		0.584179	0.13285	0.925697	0.333705	0.231821	0.0539775
m55440	2	2024015	AT2G05520	NA	0.766868	0.878393	0.288116	0.107397	-0.188713	0.284492	0.0460783	-0.0211355	0.274943	0.377349	0.140634	0.150835		1.87597	0.235163	4.12448	2.14196	-1.59924	0.313248	-2.64861	1.01999	1.30279	1.12913	1.38641	0.768408		0.647409	0.461567	0.0223882	1.4907	-1.49564	0.716181	-0.0620827	-2.32039	2.45589	1.50879	1.954	2.17801		1.13725	0.268885	1.57451	1.39075	-0.395876	0.102376
m55715	2	2154746	AT2G05730	NA	0.187851	0.508452	1.18645	0.375435	-0.0742088	-0.226138	-0.165847	0.0780977	0.323614	0.443356	0.180017	0.193042		0.671898	0.613698	0.919458	0.850133	-1.00991	-0.810353	-1.50062	-0.753414	1.6153	1.38293	1.9292	1.02178		0.258669	0.210995	0.0119678	0.158232	0.875849	0.4772	-0.0482173	-0.643435	2.91759	1.88303	2.80663	3.25166		0.735841	0.341807	1.29184	0.861288	-0.351888	0.158395
m55721	2	2160169	AT2G05740	NA	0.173541	0.297969	1.20971	0.308691	-0.0722351	-0.155872	-0.167459	0.0668727	0.337213	0.462957	0.179488	0.193042		0.257712	0.816594	0.602334	0.807726	-0.508333	-1.04273	-1.1974	-0.781621	1.69944	1.45391	2.07133	1.0981		0.251049	0.116161	0.081644	0.0740368	0.895259	0.299613	-0.332603	-0.353019	3.05669	1.98993	3.04768	3.54075		0.521688	0.277202	1.41698	0.776542	-0.288592	0.141432
m55751	2	2169086	NA	NA	0.173541	0.297969	0.822526	0.415587	-0.0722351	-0.155872	-0.137975	0.089129	0.337213	0.462957	0.191464	0.203611		0.257712	0.816594	0.602334	0.807726	-0.508333	-1.04273	-1.1974	-0.781621	1.69944	1.45391	2.07133	1.0981		0.251049	0.116161	0.081644	0.0740368	0.895259	0.299613	-0.332603	-0.353019	3.05669	1.98993	3.04768	3.54075		0.521688	0.277202	1.41698	0.776542	-0.288592	0.141432
m56294	2	2419855	AT2G06180	NA	0.844157	0.647507	1.35547	4.74799	-0.153973	0.170802	0.100819	-0.238412	0.209878	0.280531	0.100445	0.115643		0.940219	0.144232	0.729545	0.346509	-0.767752	-0.158617	-0.720858	-0.211085	0.972325	0.869443	1.08732	0.555391		1.39471	0.681438	0.835033	0.332206	-1.85533	0.733629	-1.05924	0.63403	1.8158	1.16106	1.4544	1.72478		0.129148	0.263964	0.398365	0.589041	0.0540397	0.0772028
m56363	2	2440897	AT2G06235	AT2G06230	0.599371	0.178372	0.051345	0.0722678	-0.216392	0.115689	-0.013499	0.0198334	0.375834	0.52739	0.191072	0.203611		0.045746	0.473774	0.52117	0.232576	-0.123641	-0.809514	-1.07661	0.298709	1.95297	1.6727	2.07133	1.0867		0.0251858	0.491096	0.292971	6.70033	0.124887	-1.0591	1.01223	-8.60416	3.50434	2.12937	3.04626	3.54075		1.2258	0.859594	3.8264	0.373229	-0.59994	-0.352166
m56477	2	2529067	AT2G06400	NA	0.0274065	0.348898	0.346994	0.277589	-0.00987414	0.13847	0.050531	0.0431887	0.255426	0.362564	0.132882	0.135867		0.734411	5.17482	0.157505	1.34752	-0.86611	-2.4274	-0.249504	-0.754687	1.30065	1.13146	1.26608	0.754903		1.17717	0.0811418	0.511837	0.106079	-2.20742	-0.155642	-0.973668	-0.275927	2.40853	1.43346	1.89875	1.98974		0.0217768	2.34369	0.0557568	1.13015	0.0135527	-0.462548
m56641	2	2663329	AT2G06670	NA	0.0160322	0.0385073	0.996339	0.134585	0.00637701	0.022133	-0.123863	-0.0265547	0.278532	0.412263	0.150869	0.15484		0.0714175	0.281641	0.769214	0.469206	-0.139775	0.413063	1.01125	-0.400837	1.45072	1.28343	1.46977	0.834328		0.340569	0.532244	0.482736	1.3888	1.0116	-0.817541	-1.03901	2.4325	2.69832	1.54806	2.11695	2.38717		1.16983	0.128253	2.16001	0.328274	-0.447957	0.0591576
m56932	2	2910153	AT2G07020	NA	0.384785	0.0675009	0.170173	0.462221	-0.0859638	0.0258765	-0.0216388	0.0546	0.208459	0.283103	0.102734	0.115001		0.0271182	0.600397	0.415453	0.632793	-0.0380547	0.50052	0.46947	0.343167	0.994406	0.867858	1.07219	0.572821		0.375996	0.271436	0.297332	0.405544	0.746695	-0.3534	-0.491144	0.725528	1.84252	1.13111	1.46052	1.68799		0.119107	1.86158	0.0789742	0.787995	-0.0511561	0.304996
m58662	2	4479595	AT2G11240	NA	0.543665	0.24868	0.0742066	0.490299	-0.113295	-0.0840778	-0.010645	-0.0590097	0.211357	0.289507	0.106626	0.118883		1.45999	0.79547	2.08833	0.358481	-1.05004	-0.616801	-1.42191	-0.22607	0.998177	0.875773	1.08732	0.579095		0.853676	0.144977	1.65852	0.524668	-1.36203	0.204834	-1.66992	-0.893962	1.84193	1.11715	1.467	1.71129		0.558119	0.129376	0.828339	0.171348	-0.182904	-0.0414261
m59201	2	4800183	AT2G11880	NA	0.216231	0.692417	0.0333763	0.210963	-0.0871376	-0.29765	0.00808412	-0.0488605	0.337209	0.466003	0.172797	0.193042		0.0219252	0.477588	0.005219	2.26308	0.0508339	0.755407	0.013707	-1.33643	1.63377	1.55149	1.81557	0.974894		1.88209	0.383075	0.762821	0.0050622	3.61507	-0.781602	-1.61534	0.0208801	2.94113	1.90004	2.36157	2.85057		0.291399	0.107397	0.00970149	1.65056	0.176876	0.0610712
m59576	2	5003869	NA	NA	0.780781	0.0179243	0.583888	0.0936806	-0.281726	-0.0146373	0.116537	0.0267891	0.405339	0.572984	0.206293	0.216471		0.289935	0.464723	0.608432	0.568406	0.658969	-0.823108	-1.12342	0.612244	2.00085	1.72575	1.92921	1.10486		0.668281	4.37278	0.604941	0.0202241	2.23923	-4.11885	-1.6918	-0.0935639	3.59431	2.09627	2.91757	3.25167		0.263959	1.39988	0.00948184	0.389005	0.19961	-0.49827
m59911	2	5172628	AT2G12650	NA	4.04778	1.342	1.47499	1.39886	-0.58701	0.420625	-0.169115	-0.180846	0.309316	0.421741	0.159726	0.176608		0.451357	0.089968	0.066265	1.01949	0.687431	-0.150866	0.141813	0.715014	1.47419	1.26418	1.57745	0.85761		0.62549	0.224892	2.80466	0.388236	-1.6158	0.433578	-3.45988	1.07279	2.7198	1.62154	2.23187	2.5817		0.419264	0.017117	0.158638	0.608142	0.212479	-0.00869354
m60356	2	5436006	AT2G13150	NA	0.618395	0.436158	2.55889	0.175598	-0.134786	0.142547	-0.165973	-0.0270053	0.228853	0.313796	0.112635	0.124783		0.164103	4.25272	0.172286	1.70174	-0.22372	-1.85091	-0.242845	-0.705334	1.09605	0.95351	1.13996	0.609982		1.02263	0.0858128	0.880861	0.126061	-1.66952	-0.140191	-1.19076	0.293762	1.99838	1.22624	1.57617	1.81409		0.20042	1.67879	0.540369	0.918123	-0.0876262	-0.311288
m60367	2	5445856	NA	NA	1.55293	0.574876	4.3183	0.0299314	-0.255883	0.17704	-0.224605	0.00531724	0.234012	0.316978	0.114432	0.126274		0.344428	2.44502	0.0183624	1.74427	0.416908	-1.37931	0.0301956	-0.726519	1.10273	0.96213	1.15356	0.618911		0.162591	0.383386	0.521616	0.0829511	-0.407895	-0.513474	-0.832089	0.203498	2.01331	1.24745	1.59996	1.83721		0.250142	1.2052	0.51914	0.633279	0.106106	-0.2558
m60396	2	5453642	AT2G13170	NA	0.972242	0.362554	2.41198	0.330471	-0.181185	0.120788	-0.156787	-0.0446814	0.224346	0.306845	0.110086	0.122136		0.389531	4.60432	0.347683	1.68069	-0.445554	-1.87959	-0.425314	-0.684444	1.07006	0.92941	1.11607	0.596443		1.3774	0.0762705	1.01837	0.0129735	-1.98212	-0.122997	-1.28042	0.0329991	1.95529	1.19959	1.53691	1.77355		0.149661	2.32524	0.435563	1.06138	-0.0665695	-0.369068
m60486	2	5520340	AT2G13300	NA	0.551689	0.151431	1.10641	1.17159	0.148332	-0.0695287	0.115677	-0.137826	0.273745	0.365402	0.131431	0.150834		0.0664642	0.443279	0.370058	0.31267	-0.116391	-0.525985	-0.588265	0.259994	1.29183	1.14307	1.46976	0.742411		0.431935	0.870198	0.206658	0.113533	1.05462	-1.1141	0.468311	-0.340373	2.33772	1.48681	1.88172	2.30856		0.203517	0.590137	0.525367	0.434848	-0.104365	-0.185284
m60571	2	5597403	AT2G13440	NA	4.01605	0.755476	0.414804	0.629006	-0.53267	0.262055	-0.0623327	-0.0949972	0.281854	0.385806	0.142603	0.159318		0.306877	1.01783	0.553967	0.575962	-0.46563	-0.959902	-0.799208	-0.441078	1.35043	1.15258	1.46976	0.78831		0.600158	0.337114	1.26816	0.761287	-1.3958	0.533443	-1.92389	-1.57697	2.42089	1.43385	2.00051	2.30856		0.799709	0.232934	0.556048	0.80132	-0.311236	-0.0893436
m60594	2	5602555	AT2G13460	NA	4.47683	1.28642	0.274223	0.121007	-0.503226	0.336344	-0.0410898	-0.0229682	0.251521	0.346486	0.130558	0.147231		0.235445	0.00393512	0.191254	0.384065	0.330923	0.00592004	0.307604	-0.289246	1.19232	1.03846	1.32002	0.702009		0.130495	0.0136045	0.919712	0.454101	-0.370289	-0.0259591	-1.39215	-0.972135	2.21759	1.33085	1.78945	2.0741		0.309335	0.695879	0.273866	0.235564	-0.140032	0.191192
m60598	2	5603330	AT2G13460	NA	1.56616	0.200297	0.404607	0.715793	-0.23613	-0.0717294	-0.0464944	-0.0777419	0.21481	0.296126	0.108431	0.118883		0.579187	0.32523	0.552362	0.138454	-0.582396	0.325426	-0.59472	0.104968	1.03701	0.900431	1.09605	0.596498		2.0903	2.58411	4.75055	0.136589	-2.50765	1.6975	-3.06158	-0.299925	1.91651	1.14837	1.48921	1.72478		1.22246	0.689661	0.917872	0.211885	-0.326893	0.165951
m60602	2	5604099	AT2G13460	NA	0.186243	0.123042	0.120659	0.199581	-0.0594688	-0.0555642	-0.0194055	-0.0340546	0.261251	0.350907	0.124716	0.141019		0.0444046	3.38046	0.0795091	1.32767	0.0752276	-1.84826	0.137572	-0.678413	1.22247	1.07569	1.2917	0.685049		0.771095	2.92915	1.12248	0.258688	1.59053	-2.2526	1.55949	-0.622728	2.30777	1.42035	1.75524	2.0741		0.870935	4.1585	0.407739	1.84296	0.314664	-0.607077
m60604	2	5604592	AT2G13460	NA	0.754119	0.0394203	0.177773	0.162717	-0.138184	-0.0150178	-0.0215724	0.0228239	0.203702	0.273512	0.0986279	0.112655		0.540688	0.120412	0.0975359	0.384545	-0.511179	0.130212	-0.134404	-0.227362	0.957411	0.837813	1.0461	0.55128		2.13772	1.35508	4.07172	0.974734	-2.36434	1.10476	-2.68841	1.33364	1.78324	1.10136	1.41621	1.64832		0.748836	0.495526	0.301281	0.0195159	-0.218429	0.122539
m61320	2	6031840	AT2G14245	NA	0.638632	0.408765	0.43533	0.00618316	0.174089	0.167048	0.0612977	0.00138246	0.288794	0.386513	0.135133	0.15484		5.01624	3.06708	3.11782	0.81519	-2.84728	-1.90027	-2.41608	-0.537059	1.34349	1.1665	1.46976	0.749727		1.93875	1.35963	0.657687	1.86965	-3.06045	1.6179	-1.1683	-2.82596	2.44601	1.6095	1.89694	2.30856		1.31445	0.0824047	0.407495	0.475834	-0.437548	-0.0393061
m61634	2	6368530	AT2G14835	NA	0.345367	0.0857119	0.155103	0.512626	-0.0979699	0.0407028	0.0258222	-0.0738851	0.258609	0.356836	0.132891	0.143975		0.0126177	0.543212	0.605782	0.160663	-0.0226516	-0.585247	-0.766246	0.146004	1.25215	1.09195	1.32002	0.728175		0.258685	0.0965905	0.606352	1.48043	-0.694327	0.176422	1.06328	-2.20016	2.31279	1.38469	1.83057	2.0741		0.186565	0.291137	0.762626	0.555433	0.0956243	-0.104044
m62095	2	6775087	AT2G15530	NA	0.13955	0.262895	0.200266	0.28627	0.0570754	-0.141566	-0.0404594	-0.0535707	0.322332	0.465624	0.167053	0.164357		0.0130929	0.0528582	0.332782	1.11511	-0.0306326	-0.103666	0.540993	0.789633	1.63274	1.42652	1.46978	0.892604		0.477761	4.74822	0.774884	0.121888	1.4217	-3.55471	-1.5398	0.362764	2.91916	1.73479	2.22662	2.30858		0.18879	2.14969	0.623171	0.331402	-0.122403	-0.542959
m62245	2	6860435	AT2G15750	AT2G15740	0.0459752	0.440396	0.801775	0.0937453	-0.0239377	-0.244104	0.137692	0.0252136	0.376372	0.533404	0.194481	0.203611		0.362107	0.423248	0.655809	0.0590902	-0.780912	0.818635	-1.38644	-0.0969765	1.98559	1.8431	2.25564	1.20118		0.0650199	0.0502269	0.372604	4.17883	-0.316183	0.160499	-1.13862	-6.80788	3.58001	2.31694	2.82979	3.54075		1.69563	0.316138	1.39773	0.0673361	-0.751507	0.183579
m62336	2	6916378	AT2G15870	NA	0.479222	0.372968	0.143075	0.278021	0.100307	-0.112381	-0.01819	0.0359703	0.205596	0.279218	0.100484	0.113015		1.00476	1.14677	2.85976	0.700822	-0.805428	0.776574	1.65252	-0.356464	0.975521	0.861901	1.05467	0.553151		0.0964048	0.188543	0.473359	0.297639	-0.228272	0.255856	0.68516	0.561853	1.79568	1.11091	1.41677	1.66912		1.18534	0.588579	4.06049	0.80398	-0.299859	0.140421
m63199	2	7436208	AT2G17090	NA	0.103172	0.725509	0.194922	0.141308	-0.0418375	-0.271353	0.0335275	0.0294283	0.309654	0.411023	0.141655	0.164356		0.100902	0.348887	0.629521	4.14295	0.193674	-0.528011	-0.941495	-1.5019	1.46247	1.38177	1.57745	0.78433		0.525431	0.0728723	0.054384	0.0713387	-1.3699	-0.181481	-0.15646	0.238607	2.61971	1.8465	2.096	2.47728		0.0172308	0.61752	0.243985	1.69196	0.0117183	-0.234635
m63509	2	7570803	AT2G17430	NA	0.128879	0.216513	0.217888	1.28476	-0.0758737	-0.159839	0.0531795	-0.225547	0.459804	0.617826	0.204464	0.23254		1.10185	NA	1.44194	0.0575282	-1.88924	NA	-2.35364	-0.0925171	2.15239	NA	2.25564	1.17523		0.211977	NA	0.675657	5.37083	-0.982707	NA	-1.90557	-7.73352	3.86439	NA	3.03501	3.54075		1.69583	NA	3.38514	0.0145212	-0.81133	NA
m64018	2	7886079	AT2G18130	NA	0.0609366	0.835328	0.165307	0.0383193	0.0229048	-0.282397	-0.0285555	-0.00827387	0.275826	0.387718	0.139025	0.15484		0.0631271	0.269594	0.197385	0.283869	-0.112592	0.391071	0.341263	-0.250549	1.31144	1.25923	1.42559	0.773507		0.0487976	0.0385407	0.204951	0.0711087	-0.17038	-0.0869359	0.485423	0.215044	2.52923	1.61601	1.96423	2.23937		0.0588154	0.271399	0.0120603	0.0459536	0.0356437	0.110794
m64436	2	8104477	NA	NA	0.294134	0.0648351	0.341623	0.0302422	0.0778916	-0.0290637	-0.044295	0.0054394	0.233799	0.330186	0.11793	0.12789		0.458863	0.238605	0.16779	0.286077	0.531405	0.275603	0.243271	0.208824	1.12541	0.981492	1.16839	0.640644		0.183228	0.00445687	0.466794	0.71966	-0.474935	-0.00817603	-0.786588	1.2064	2.11428	1.26641	1.64375	1.83721		0.774232	0.114114	0.521866	0.0090388	0.263327	-0.0421286
m64528	2	8145832	AT2G18800	NA	0.0268447	0.582817	0.933352	0.548786	0.00823578	-0.171767	-0.0871757	0.0628036	0.217373	0.304468	0.110954	0.11635		4.96852	0.787963	2.48996	0.699976	2.24258	0.651998	1.56368	0.395368	1.06331	0.931865	1.07939	0.614047		1.28761	0.558827	0.158235	0.992027	1.88041	-0.645875	0.306511	1.39098	1.93635	1.17982	1.54924	1.69906		5.10747	0.179098	1.86854	0.276782	0.750475	0.0589331
m64529	2	8145865	AT2G18800	NA	0.105079	0.974868	1.42825	0.122572	-0.0314195	-0.262099	-0.121507	0.0190885	0.228717	0.323944	0.117111	0.120964		4.20611	1.10029	1.45704	0.661712	2.1929	0.866169	1.17221	0.40021	1.13315	0.987764	1.11607	0.64695		0.956309	0.385752	0.00396947	0.950366	1.6435	-0.514888	0.00929794	1.39663	2.05754	1.24491	1.6171	1.75581		4.19901	0.260103	0.983631	0.132456	0.721781	0.0858273
m64531	2	8146148	AT2G18800	NA	0.0875468	1.34708	2.07741	0.0907827	-0.0264985	-0.327227	-0.154968	0.0144153	0.227847	0.327306	0.118759	0.119881		4.00785	1.1933	1.36144	0.486729	2.16476	0.926111	1.11254	0.324247	1.14744	1.0016	1.10561	0.656524		0.746647	0.259349	0.02883	0.952493	1.405	-0.374855	0.0661927	1.38581	2.08504	1.24544	1.6291	1.73959		3.61821	0.325294	0.903228	0.135287	0.676087	0.104071
m64609	2	8182328	AT2G18890	NA	0.254362	0.127493	0.0365937	0.376833	-0.0633587	0.048739	0.00550955	0.0472076	0.214146	0.298198	0.107775	0.116349		0.060908	0.244468	0.113	0.856062	0.0864674	0.262251	0.158456	0.4471	1.04156	0.915307	1.07939	0.603474		0.731249	0.108905	1.37853	0.519089	1.29009	-0.16584	1.54824	0.88055	1.94275	1.16733	1.52642	1.69906		0.0617866	0.0079769	0.00286435	0.263626	0.0292977	0.00302229
m64611	2	8183181	AT2G18890	NA	0.467036	0.0786572	0.199052	0.00862766	-0.10088	-0.0309318	0.0255483	0.00141503	0.210829	0.293541	0.106033	0.113896		0.0760402	0.346739	0.0179779	1.34748	0.104878	0.342449	0.0270405	0.590285	1.02689	0.900553	1.05467	0.590466		0.421417	0.219928	0.532898	0.620828	0.840287	-0.300694	0.7887	0.981654	1.89816	1.14582	1.49265	1.66124		0.0830858	0.00496398	0.203414	0.518684	0.0378979	-0.00185413
m64639	2	8199767	AT2G18938	NA	0.993531	0.206609	0.382557	0.0114343	-0.169973	0.0688783	-0.0407949	0.0018876	0.207426	0.27697	0.0993687	0.115001		2.00786	0.560479	1.28688	0.0435688	1.22021	-0.453429	1.02383	-0.0326661	0.954331	0.826734	1.05467	0.540218		0.0904567	0.0664168	0.164464	0.523786	0.210291	0.0990789	0.288275	0.866726	1.7534	1.09918	1.40892	1.66123		3.26674	1.25891	1.90999	0.540728	0.530868	-0.229109
m64640	2	8204038	AT2G18940	NA	0.029777	0.223072	0.57883	0.486971	0.011685	0.103961	-0.0814795	0.0764655	0.278913	0.39189	0.145154	0.15484		0.441239	0.0612384	0.394472	0.418129	0.631512	0.0982518	0.583228	0.343189	1.37785	1.17678	1.3864	0.779923		0.00777046	0.092921	0.171299	0.57435	0.0277282	-0.176802	0.415034	1.21622	2.47393	1.43762	1.95812	2.17801		0.7181	0.0778556	0.326764	0.266978	0.294757	-0.0345916
m64669	2	8232000	NA	NA	0.485841	0.0954217	1.40663	1.12046	-0.127316	-0.0449403	-0.135612	0.127772	0.258276	0.357086	0.13197	0.143975		0.345243	0.666452	0.447874	0.0356337	0.47743	-0.670998	0.599063	0.0356055	1.26045	1.07917	1.2917	0.714041		0.132756	0.0441036	0.20625	0.59261	-0.385499	-0.0834725	-0.457886	1.18496	2.27372	1.36375	1.84292	2.0741		0.153195	0.0492788	0.0728057	0.052237	0.0792929	0.021286
m64672	2	8235618	AT2G18980	NA	1.69406	0.0264716	1.17133	0.412879	-0.252544	-0.0108242	-0.0945737	0.0526844	0.218869	0.289577	0.103515	0.120963		0.0916175	0.874727	0.870174	0.222403	0.123118	-0.665899	0.854075	0.15416	1.01526	0.885629	1.13996	0.582215		0.206751	0.217747	0.688588	0.538276	-0.464566	-0.304091	-0.979937	0.96581	1.8658	1.16851	1.53983	1.81409		0.97936	0.846853	0.600835	0.152268	0.27535	-0.188852
m64683	2	8239727	AT2G18990	NA	2.23673	0.337903	2.1236	0.555464	-0.324335	0.11755	-0.151884	0.0727677	0.237926	0.315692	0.11489	0.133613		1.62085	0.535642	1.64942	0.10103	1.23162	-0.500128	1.36384	0.0821007	1.09696	0.942866	1.20226	0.618868		0.223198	0.144918	0.358051	0.396137	-0.525767	-0.222426	-0.633094	0.810502	1.97972	1.21353	1.62338	1.92024		1.30047	0.428486	0.768801	0.109794	0.351695	-0.120483
m64687	2	8240713	AT2G19000	AT2G18990	1.22626	0.0770051	2.23204	0.449777	-0.21098	0.0312184	-0.151569	0.058723	0.224151	0.302142	0.111338	0.126274		1.82398	0.375316	1.97691	0.178075	1.27169	-0.367992	1.44302	0.131886	1.05371	0.909328	1.13996	0.601694		0.378673	0.145563	0.462049	0.546613	-0.777216	-0.212768	-0.739224	0.976833	1.90723	1.15632	1.55677	1.81409		1.80927	0.277856	1.01089	0.110974	0.41625	-0.0823832
m64688	2	8240870	AT2G19000	AT2G18990	1.22626	0.0770051	2.23204	0.449777	-0.21098	0.0312184	-0.151569	0.058723	0.224151	0.302142	0.111338	0.126274		1.82398	0.375316	1.97691	0.178075	1.27169	-0.367992	1.44302	0.131886	1.05371	0.909328	1.13996	0.601694		0.378673	0.145563	0.462049	0.546613	-0.777216	-0.212768	-0.739224	0.976833	1.90723	1.15632	1.55677	1.81409		1.80927	0.277856	1.01089	0.110974	0.41625	-0.0823832
m64689	2	8241521	AT2G19000	NA	1.74927	0.164711	2.23824	0.606118	-0.277337	0.0647627	-0.15684	0.0763605	0.235683	0.316292	0.115024	0.131544		1.11798	0.623068	1.52624	0.236372	0.97534	-0.558987	1.28077	0.172018	1.10063	0.943555	1.18458	0.61741		0.48977	0.263324	0.569418	0.422523	-0.985635	-0.367508	-0.897002	0.838439	1.98637	1.20587	1.61671	1.89004		1.15612	0.34427	0.742516	0.0782782	0.327119	-0.101511
m64690	2	8241824	AT2G19010	NA	1.05192	0.00282762	2.35686	0.693017	-0.193125	0.00125487	-0.158653	0.0817372	0.226875	0.306169	0.112899	0.12789		1.60262	0.507624	1.91262	0.222644	1.19048	-0.467871	1.43165	0.161063	1.06776	0.917981	1.15355	0.607735		0.460619	0.262613	0.526894	0.532226	-0.914343	-0.355021	-0.827642	0.969968	1.92995	1.16749	1.57956	1.8372		1.70517	0.492174	0.901624	0.119873	0.406266	-0.130017
m64692	2	8243725	AT2G19010	NA	2.04737	0.380004	1.21762	0.226269	-0.265554	0.113393	-0.0933611	0.0301603	0.205252	0.27765	0.0996465	0.112345		1.57942	0.15463	1.01322	0.145543	1.0708	0.163568	0.859923	0.100057	0.96913	0.843467	1.03567	0.544102		0.0813829	0.0473436	0.5373	0.27762	-0.192873	-0.0719041	-0.745132	0.520359	1.77238	1.09799	1.40164	1.63571		0.988341	0.16977	0.0443726	0.244123	0.262548	0.0514399
m64693	2	8243875	AT2G19010	NA	0.510582	0.0379718	0.919281	1.53666	-0.109139	0.0154699	-0.0824826	0.128141	0.213317	0.292053	0.106067	0.117965		2.06035	0.786678	1.55545	0.344423	1.32494	0.61873	1.173	0.216554	1.02045	0.885321	1.07219	0.572507		0.113868	0.250613	0.172024	0.58278	0.273249	-0.329646	-0.31134	0.952678	1.84857	1.12662	1.46354	1.68799		1.19521	0.595603	0.434054	0.237775	0.310823	0.146105
m64695	2	8244336	AT2G19010	NA	1.06599	0.613787	0.775485	0.254429	-0.172851	0.155209	-0.0666134	0.0330605	0.201276	0.264949	0.0962947	0.111709		1.56029	0.193377	1.01946	0.125417	1.00984	0.18985	0.861528	0.085263	0.920906	0.807061	1.03336	0.528993		0.140498	0.0437182	0.472391	0.435033	-0.30307	0.0655786	-0.664928	0.739765	1.7001	1.08042	1.37706	1.63075		1.05352	0.238391	0.438325	0.0602984	0.261884	0.0661676
m64696	2	8244742	AT2G19010	NA	0.655979	0.0254422	0.933385	0.674948	-0.162265	0.0131202	-0.106363	0.0923456	0.264046	0.3648	0.135372	0.147232		1.20897	0.00595383	0.876091	0.131391	1.19495	0.00943111	0.993571	0.122373	1.28132	1.09594	1.32002	0.728422		0.173753	0.117133	0.29487	0.668169	-0.497088	0.206059	-0.612717	1.29205	2.31639	1.35837	1.83433	2.0741		0.410455	0.0181609	0.104172	0.0555154	0.182231	-0.00802491
m64700	2	8249506	AT2G19040	NA	0.749499	0.0143665	1.49856	1.06246	-0.18326	0.00781686	-0.15113	0.129249	0.271316	0.380277	0.141328	0.150835		0.943211	0.120293	0.92754	0.178116	1.0588	0.177291	1.05744	0.166263	1.33805	1.14173	1.35142	0.758386		0.297116	0.0623534	0.294124	0.676381	-0.809718	0.118718	-0.632887	1.33424	2.40909	1.39731	1.8986	2.12324		0.351148	0.0173282	0.193324	0.154629	0.167969	0.00795193
m64839	2	8328843	AT2G19190	NA	0.181707	0.769591	0.0292678	1.39664	-0.0533331	0.226282	-0.00482944	-0.13262	0.239305	0.328854	0.117208	0.129642		0.892841	4.42094	0.0122227	0.371919	-0.872934	-1.98367	-0.0210906	-0.258873	1.14502	1.00158	1.20226	0.644253		1.52308	0.593787	1.4293	0.0038626	-2.31089	0.755729	-1.71847	-0.0107471	2.14009	1.32058	1.65599	1.92024		0.414304	1.5317	0.960414	0.949959	0.165235	-0.313906
m64869	2	8341130	AT2G19220	NA	0.79282	0.238657	0.0254732	0.196602	-0.192574	-0.104297	0.00485516	0.0359619	0.274135	0.371597	0.134836	0.150834		0.973257	0.341584	3.35023	0.193749	-1.05574	0.427088	-2.37053	-0.17468	1.30629	1.13652	1.3864	0.741355		0.325184	0.0171948	0.0714347	1.39912	-0.867903	-0.0350879	-0.177122	-2.22977	2.4017	1.42892	1.83697	2.178		3.94277	0.243166	4.75885	0.195768	-0.812164	0.091573
m64872	2	8342570	AT2G19220	NA	0.953224	0.0797094	0.227042	0.178818	0.1923	0.035302	0.0329939	-0.0293724	0.241297	0.330921	0.122549	0.133613		1.60214	0.501975	2.96474	0.280754	1.32478	-0.521459	-1.98685	0.221097	1.18843	1.03171	1.2428	0.688735		0.749999	0.581419	0.798574	1.6943	1.4778	-0.724428	-1.20419	-2.25248	2.1862	1.28545	1.70522	1.95335		4.07216	0.417498	3.59215	0.0425601	0.75175	-0.128164
m65208	2	8560912	AT2G19830	NA	0.156646	0.0677085	0.029245	0.206308	0.0428882	-0.0265157	-0.00423535	0.0300445	0.218836	0.289265	0.102867	0.120963		0.204086	1.15672	0.0974251	0.344454	-0.247988	0.781545	-0.143246	0.212912	1.00756	0.862541	1.11607	0.56284		4.21723	0.352197	2.52386	0.293452	-3.52829	0.438001	-2.16105	0.584298	1.82556	1.13725	1.47996	1.7558		0.0942388	1.62041	0.124219	0.431628	-0.0412787	0.279131
m65243	2	8577194	AT2G19870	NA	0.115678	0.36402	0.0663245	0.184958	-0.0482935	-0.174449	-0.0138837	-0.038487	0.322358	0.441761	0.154412	0.17007		0.453362	3.42238	1.07144	2.10433	0.725582	2.29568	-1.3097	-1.09047	1.55077	1.32718	1.51994	0.830123		0.631475	0.201958	0.385834	0.250174	1.65915	0.419226	-0.866625	-0.697213	2.77366	1.71671	2.09597	2.38717		0.308726	2.5302	0.534439	1.48837	0.174929	0.576006
m65486	2	8749763	AT2G20290	NA	1.56597	0.270009	4.03468	0.33957	-0.264538	-0.103257	-0.23283	-0.0499464	0.240671	0.332269	0.122937	0.133613		0.110007	0.173433	0.215199	0.365484	0.169806	-0.22165	0.332682	0.271943	1.18575	1.03452	1.2917	0.686097		0.317736	0.89781	0.810214	0.17283	-0.771957	1.0433	-1.26653	0.44309	2.17611	1.36299	1.77562	2.0741		0.0394705	0.69246	0.13499	0.691648	0.0214523	0.191483
m65750	2	8961996	AT2G20815	NA	0.428522	4.10933	0.348377	0.496512	0.191481	-1.12881	-0.0873352	0.126954	0.427277	0.590276	0.228945	0.253362		0.0757812	0.19082	0.332338	0.681861	0.210696	-0.409431	0.829376	0.771669	2.06953	1.7604	2.25565	1.22101		1.35891	0.377448	0.932507	0.1608	3.719	-0.880995	-2.43668	0.710535	3.70023	2.16651	3.10291	3.54075		0.12248	0.539983	0.0165428	1.14046	0.106222	-0.264098
m65859	2	9033017	AT2G21050	NA	0.0656661	0.631242	0.104982	0.521453	-0.0260219	-0.242777	0.020952	0.0854233	0.292148	0.406114	0.152635	0.164356		1.27848	0.162781	0.883793	0.456794	1.41512	0.263011	-1.30411	-0.428998	1.46363	1.29687	1.72227	0.911251		0.296331	0.868281	0.397734	4.16381	0.943123	1.26139	0.988416	-5.18985	2.812	1.68591	2.3348	2.70429		1.09982	0.101888	2.22797	0.28765	0.448556	0.0505377
m65882	2	9041011	AT2G21070	NA	0.363089	0.307626	0.589999	1.25185	0.132354	-0.157098	-0.097837	0.184135	0.335858	0.454759	0.171879	0.193042		0.209799	0.252366	0.0691334	0.317778	0.421272	-0.418836	0.169812	-0.345081	1.67207	1.42387	1.81557	0.972665		1.75362	0.231527	0.878574	0.197806	3.51902	0.487442	-1.87324	-0.68368	2.98806	1.77919	2.48396	2.85057		1.00827	0.0257032	0.151944	0.397042	0.449981	0.0146055
m66046	2	9168114	AT2G21410	NA	0.40025	0.599419	0.529178	0.581011	0.0902293	-0.166822	-0.0547421	-0.0659252	0.212209	0.289711	0.104181	0.117122		0.0620802	0.138341	0.167604	0.279165	0.0852562	0.157844	0.227988	-0.1846	1.00874	0.897625	1.09605	0.577709		0.923917	0.307951	0.141777	0.0761941	-1.45755	0.399705	0.263604	-0.176609	1.86769	1.15488	1.46707	1.72478		0.0233345	0.0336659	0.0721773	0.678413	0.0112178	-0.012192
m66593	2	9664831	AT2G22740	NA	0.0268456	0.159417	0.0442586	0.544917	0.0140752	-0.100951	0.011272	0.109334	0.371485	0.507247	0.183765	0.203611		0.0856672	0.0198784	0.152833	0.0183886	0.202341	-0.0428719	-0.3485	-0.0257989	1.77461	1.51543	1.81557	0.984209		0.571347	0.200291	0.642435	0.125743	-1.76693	-0.455557	-1.51121	-0.460563	3.17656	1.87865	2.49536	2.85057		0.399171	0.144923	0.190859	0.000194625	0.245384	0.0780869
m66617	2	9696657	AT2G22790	NA	0.457282	0.537927	1.28477	0.174169	-0.185845	0.281962	0.185323	-0.0465187	0.394658	0.53013	0.19107	0.21647		0.0535535	0.334567	0.260962	0.716833	0.135694	0.580078	0.583358	0.667392	1.84543	1.56927	1.9292	1.01923		0.236601	0.0741738	0.511908	0.140941	-0.920314	0.198413	-1.34333	0.541477	3.30055	1.98584	2.61936	3.02875		0.214493	0.651795	0.0462503	0.411038	-0.154236	0.271541
m66637	2	9722193	NA	NA	0.052427	0.0969263	0.650988	0.455561	-0.0256825	0.0631457	0.103732	-0.0864843	0.356438	0.494633	0.169719	0.184173		0.144174	1.02158	0.228968	0.528747	0.31593	1.2318	0.446056	0.475791	1.73338	1.47544	1.64407	0.905635		0.522249	0.331431	0.928436	0.134941	-1.61306	0.667557	-1.79675	0.444137	3.09866	1.81874	2.29479	2.58171		0.214386	1.30253	0.323869	0.143103	-0.144731	0.406806
m66643	2	9730964	AT2G22840	NA	0.100532	0.315104	1.32584	0.0101988	-0.0491958	0.176875	0.178893	0.00298503	0.372787	0.502231	0.18076	0.203611		0.0739109	0.550137	0.258026	0.879272	0.173795	0.80395	0.543912	0.727312	1.74715	1.48606	1.81557	0.963888		0.235831	0.0408958	0.516308	0.128772	-0.86876	0.107224	-1.28033	0.470435	3.12414	1.88296	2.48064	2.85058		0.147716	0.866445	0.101569	0.449741	-0.105892	0.314488
m66647	2	9734608	AT2G22860	AT2G22850	0.100532	0.315104	1.32584	0.0101988	-0.0491958	0.176875	0.178893	0.00298503	0.372787	0.502231	0.18076	0.203611		0.0739109	0.550137	0.258026	0.879272	0.173795	0.80395	0.543912	0.727312	1.74715	1.48606	1.81557	0.963888		0.235831	0.0408958	0.516308	0.128772	-0.86876	0.107224	-1.28033	0.470435	3.12414	1.88296	2.48064	2.85058		0.147716	0.866445	0.101569	0.449741	-0.105892	0.314488
m66719	2	9809918	AT2G23050	AT2G23040	0.440563	0.0429776	1.15698	0.138641	-0.132145	-0.0227566	0.126923	-0.0289372	0.28869	0.381552	0.140045	0.164356		0.125147	0.623953	0.245082	0.694202	-0.210562	0.68006	-0.436395	0.493694	1.30968	1.14675	1.51994	0.771275		0.3039	1.41098	0.342229	0.193808	-0.81063	1.54393	-0.746355	0.562668	2.36829	1.50035	1.98331	2.38717		0.832053	1.34402	0.021555	0.659375	-0.312514	0.328032
m66720	2	9811647	AT2G23050	NA	0.591777	0.135473	1.8005	1.4775	-0.191334	-0.0784474	0.206805	-0.204607	0.335413	0.454766	0.172695	0.193042		0.0968879	0.452878	0.0603358	0.43745	0.202633	0.664006	0.149484	0.444473	1.58771	1.41969	1.81557	0.975733		0.243062	1.45007	0.311474	0.114731	-0.81811	1.86015	-0.827096	0.424275	2.86906	1.77686	2.36923	2.85057		0.257435	0.975626	0.128197	0.412752	-0.156021	0.324305
m66747	2	9841964	AT2G23118	NA	1.0447	1.21563	0.580698	0.819246	-0.358921	0.54014	0.117965	-0.167114	0.423576	0.577114	0.209658	0.23254		0.246294	0.526191	0.266529	0.628074	-0.582029	0.901792	-0.637285	0.668714	2.02003	1.72268	2.07133	1.12227		0.899969	0.717228	0.823197	0.14784	-2.77043	1.40059	-2.04655	0.6063	3.61384	2.13766	2.83781	3.25166		1.03419	1.60616	0.196043	1.00766	-0.553373	0.54095
m66748	2	9841992	AT2G23118	NA	1.10567	1.17616	1.55738	1.05892	-0.405816	0.574222	0.249063	-0.216623	0.461286	0.626827	0.227381	0.253362		0.0773196	0.372322	0.141592	0.310129	-0.227481	0.751888	-0.404865	0.423277	2.19315	1.86962	2.25564	1.21661		0.947687	0.651831	0.893622	0.00551205	-3.11446	1.42256	-2.35236	0.0282259	3.92295	2.32393	3.08337	3.54075		0.720384	1.0796	0.180445	0.66064	-0.468951	0.455604
m66847	2	9947383	AT2G23360	NA	1.14344	0.212583	0.983984	0.894748	-0.385168	0.154708	-0.166134	-0.165269	0.428268	0.607298	0.204056	0.21647		0.490083	1.10472	0.386458	0.16475	1.0605	-1.60908	0.798733	-0.224481	2.13711	1.83014	1.9292	1.09538		0.0267554	0.628437	0.814805	0.11592	-0.162941	1.44028	-2.04592	0.488476	4.31117	2.41551	2.85709	3.25166		1.48031	1.21361	0.158342	0.361347	0.741723	-0.478331
m66882	2	9973922	AT2G23420	NA	0.552522	0.278132	0.828616	0.766058	-0.182137	-0.153402	-0.132494	0.139653	0.33576	0.481821	0.182923	0.203611		1.12615	0.167464	1.00287	0.488694	1.42966	-0.315271	1.5909	-0.513076	1.60562	1.51674	1.9292	1.03572		0.731132	0.00084258	1.06988	0.367487	2.01779	0.00230281	2.41423	1.29447	3.03893	1.87894	2.80449	3.25166		0.676968	0.256192	0.486466	0.24061	0.34757	-0.127246
m67430	2	10395643	NA	NA	0.492825	0.659343	4.01288	0.39277	0.133359	0.223406	-0.24342	-0.0616961	0.267649	0.362193	0.128897	0.147231		0.234081	0.135339	0.0856265	2.65298	-0.348711	0.193331	-0.154116	-1.05922	1.26251	1.12098	1.35142	0.705207		0.313388	0.139346	0.0757871	0.0945053	0.801603	-0.252514	-0.185447	0.265079	2.28476	1.42614	1.82044	2.12324		0.200774	0.199202	0.405106	0.435394	0.100576	0.0768845
m67961	2	10742270	NA	NA	0.0952533	0.0483268	0.677968	0.245101	-0.0322678	-0.0240223	0.0805831	-0.0404655	0.256827	0.360158	0.12807	0.141019		0.00398901	0.934042	0.450425	0.371977	-0.00714619	0.903793	0.645765	0.297886	1.23746	1.14961	1.3864	0.741253		0.00245217	0.715497	0.0621804	0.738978	0.00859675	0.960282	0.155146	1.4571	2.41587	1.46814	1.83194	2.178		0.0838574	4.30811	0.230575	0.0745838	-0.0491606	0.646366
m67965	2	10743053	AT2G25220	NA	0.316693	0.292949	0.674274	0.169805	0.0966135	-0.124384	0.0826178	-0.0317106	0.273245	0.374545	0.131816	0.150834		0.728623	1.67553	0.578116	0.518021	0.843007	1.3525	0.79983	0.384444	1.27302	1.18082	1.42559	0.742985		0.278118	0.980136	0.0444883	0.659181	-0.7888	1.22106	0.114609	1.38157	2.47613	1.50353	1.85811	2.23936		0.0416248	4.09875	0.270841	0.190785	0.0260734	0.635757
m68213	2	10850820	AT2G25490	NA	0.113567	0.403781	0.41314	0.280649	-0.0626103	-0.245727	0.0902503	0.0745817	0.424899	0.573973	0.207113	0.23254		0.54172	0.0424359	0.206326	0.478308	1.07135	0.10056	-0.514844	0.539458	2.00375	1.70542	2.07133	1.10671		0.491685	0.201435	0.0446137	4.06482	1.78106	0.521935	-0.175284	-6.16233	3.5789	2.142	2.83418	3.25166		1.04304	0.387352	0.928871	0.902299	0.551186	0.199707
m68293	2	10883330	AT2G25560	NA	0.739656	0.250697	0.0471654	0.500535	-0.13806	0.0851972	0.0066841	-0.0562552	0.206304	0.291408	0.102558	0.111592		0.559628	0.660574	0.495165	0.79111	-0.553676	-0.55776	-0.519038	-0.397099	1.01102	0.902745	1.03747	0.565982		0.466952	0.0485498	0.586843	0.258643	-0.909389	-0.0776495	-0.820889	-0.491037	1.89976	1.15769	1.44728	1.63572		1.13518	0.64417	0.641609	0.455712	-0.303741	0.159772
m68421	2	10956148	AT2G25720	NA	0.342775	0.510886	0.604838	0.116632	-0.0890872	-0.165403	0.0667915	0.0195675	0.236568	0.323128	0.115237	0.129642		0.721775	0.480712	1.415	0.755779	-0.73764	0.486291	-1.23969	0.435183	1.12135	0.993878	1.20226	0.640341		1.04985	0.137406	0.74741	0.906276	-1.77761	0.223165	-1.09873	-1.45586	2.09095	1.2761	1.62942	1.89004		1.40184	0.195664	0.565478	0.419356	-0.389541	-0.068157
m68456	2	11006414	AT2G25800	NA	0.193744	0.253442	0.216046	0.794098	-0.0545401	-0.0964985	0.0302979	-0.0867904	0.231646	0.327108	0.117324	0.123407		0.0599579	0.059639	0.265754	0.663026	0.0934546	0.0826142	-0.354067	-0.402572	1.14249	1.01442	1.15356	0.649845		0.583434	0.30797	0.733739	0.479628	-1.1885	0.442174	-1.09855	-0.886167	2.10422	1.27753	1.65041	1.8141		0.00964422	0.425186	0.531104	0.445051	-0.00522953	0.128969
m68457	2	11008034	AT2G25800	NA	0.00952291	0.061501	0.171726	0.264867	0.00359771	0.0312422	0.0278626	-0.0423149	0.262642	0.372953	0.131248	0.138327		0.405665	0.625622	0.557206	1.06632	-0.562506	-0.693481	-0.705404	-0.628727	1.30912	1.16713	1.29171	0.731972		1.02318	0.0538362	0.719968	0.790725	-2.04921	0.109449	-1.22778	-1.4237	2.45198	1.47944	1.86935	2.02981		0.518626	0.235222	1.57483	0.538828	-0.222025	-0.0921501
m69009	2	11317795	AT2G26600	NA	0.0618116	0.443731	0.0182028	0.0875818	0.0311538	-0.227764	-0.00461582	0.0236904	0.370172	0.494843	0.177978	0.203611		0.216448	0.157864	0.208901	5.94032	-0.444861	-0.358422	0.484574	-2.31001	1.71984	1.81517	1.9292	1.0061		0.394334	0.0797614	0.0275003	0.233204	-1.30156	-0.246786	-0.0956302	0.834481	3.09481	2.30921	2.4639	3.02875		0.0718683	0.425605	0.365251	2.61586	0.0545609	-0.228725
m69252	2	11517438	AT2G26980	NA	0.0583319	0.100753	0.399537	0.0984941	-0.0191659	-0.0487039	0.057738	0.0167941	0.240486	0.368294	0.135973	0.129643		0.472857	0.0109733	0.603831	0.0880917	-0.628325	0.0188103	-0.719739	-0.0912265	1.30076	1.1927	1.2428	0.779353		0.509618	0.728836	0.50827	1.20105	-1.23363	0.90981	-0.933603	-1.81371	2.41336	1.37299	1.83014	1.95336		4.96347	0.364171	1.61018	0.131913	-0.922209	0.131304
m69758	2	11819334	AT2G27720	NA	0.264372	0.255062	0.804434	0.21881	-0.120383	-0.159764	0.139168	0.0565025	0.394163	0.538726	0.196114	0.21647		0.522296	0.15939	0.225368	0.072609	0.984938	-0.376319	0.60392	-0.120506	1.89267	1.88989	2.25564	1.23086		0.83177	0.509843	0.614566	4.28347	2.65054	-1.19195	1.55839	-6.89598	3.64906	2.33028	2.65692	3.54075		0.375136	0.0335042	0.112598	0.420602	0.268591	0.0249145
m69842	2	11896709	AT2G27940	NA	0.23195	1.87468	0.150192	0.366793	0.055634	-0.344301	0.0192118	0.0443767	0.202995	0.28057	0.101696	0.111709		2.71051	1.31859	1.60491	0.435043	1.49268	0.859202	-1.15265	0.256571	0.980451	0.871413	1.03336	0.565619		0.550618	0.129582	0.327264	1.30585	0.981437	0.182673	-0.513277	-1.59791	1.81297	1.10031	1.41327	1.63075		4.29422	0.209754	1.4558	0.357014	0.640658	0.0628954
m69843	2	11896900	AT2G27940	NA	0.316093	1.57739	0.0571271	0.225985	0.0732694	-0.320825	-0.00832142	0.0306851	0.207538	0.290581	0.10648	0.11442		2.20141	0.525543	0.854025	0.196765	1.3722	0.469699	-0.793063	0.142181	1.01631	0.898079	1.07219	0.595537		0.889564	0.112412	0.366814	1.14114	1.4514	-0.164966	-0.587287	-1.51599	1.9083	1.12846	1.47759	1.68799		4.81883	0.329246	1.41741	0.167401	0.715954	-0.0941217
m69844	2	11899210	AT2G27950	NA	0.287393	1.45446	0.428587	0.481174	0.0660458	-0.285643	-0.0441802	0.0548548	0.202002	0.272172	0.0985679	0.112084		2.22393	1.02447	1.72944	0.0701796	1.28392	0.705608	-1.20942	0.0520631	0.945271	0.843585	1.03567	0.548898		0.742964	0.0333204	0.357694	1.02512	1.18654	-0.0510087	-0.542598	-1.36876	1.76695	1.09075	1.39242	1.63571		4.50978	0.0679759	2.1301	0.264861	0.640779	-0.02247
m69849	2	11903163	AT2G27950	NA	0.621746	1.8881	0.196894	0.194252	0.122212	-0.354187	-0.0250688	0.026768	0.206693	0.287388	0.105013	0.113429		3.2008	0.531447	1.2671	0.47541	1.68604	0.468379	-1.0187	0.284517	1.00914	0.888169	1.05986	0.586371		0.914021	0.0575995	0.267846	0.969543	1.45943	-0.088149	-0.450494	-1.34564	1.88381	1.11787	1.45843	1.66913		5.14185	0.391133	1.33493	0.0308267	0.729978	-0.106507
m69863	2	11914849	AT2G27980	NA	0.298957	1.48224	0.0797178	0.146737	0.0686414	-0.299632	0.0110145	0.0206767	0.203342	0.282128	0.10324	0.111709		2.35421	0.3056	0.721642	1.27801	1.39058	-0.298775	-0.68255	0.552615	0.990341	0.86897	1.03747	0.571791		0.80215	0.202794	0.795265	0.939539	1.29349	0.270038	-1.00559	-1.29108	1.82596	1.10192	1.42809	1.63571		5.1014	0.942303	0.614837	0.643399	0.703574	-0.197201
m69865	2	11915618	AT2G27980	NA	0.486072	1.48224	0.0797178	0.146737	0.10033	-0.299632	0.0110145	0.0206767	0.203458	0.282128	0.10324	0.111709		2.91203	0.3056	0.721642	1.27801	1.56943	-0.298775	-0.68255	0.552615	0.990024	0.86897	1.03747	0.571791		0.80215	0.202794	0.795265	0.939539	1.29349	0.270038	-1.00559	-1.29108	1.82596	1.10192	1.42809	1.63571		5.1014	0.942303	0.614837	0.643399	0.703574	-0.197201
m69895	2	11951028	AT2G28060	NA	0.230991	0.0372191	0.744191	0.0197554	0.109282	0.0282631	-0.123382	0.00572132	0.400124	0.543933	0.183575	0.203611		0.134705	4.47338	0.0254617	2.2805	0.324596	-3.47195	-0.0694853	-1.42704	1.89107	1.74241	1.9292	1.03635		0.386798	1.64359	0.0335926	0.274894	1.4994	-2.66065	-0.126141	-0.955794	3.61906	2.35144	2.67786	3.02876		0.341606	3.55465	0.0770323	2.56905	0.24746	-0.926536
m70464	2	12517654	AT2G29120	NA	0.241532	0.538547	0.143845	0.904248	0.0771654	-0.201224	-0.0237563	-0.108441	0.272226	0.378007	0.130614	0.141019		1.52133	1.01934	2.03178	5.48363	-1.42665	-1.0613	-1.69838	-1.62358	1.32166	1.27308	1.32002	0.735328		0.226525	0.615573	0.515108	0.319455	0.663355	-0.988185	0.918001	0.739012	2.46703	1.68223	1.78172	2.0741		1.05557	0.203596	1.38016	1.3887	-0.37895	-0.0931678
m70731	2	12721509	AT2G29790	NA	0.154586	0.0487767	0.445501	0.502288	0.0760013	0.0350914	0.086802	-0.109411	0.392306	0.521498	0.188016	0.21647		4.65786	2.18355	1.29588	0.826677	-3.70213	-2.4149	-2.19948	-0.836751	1.81426	1.79883	2.25564	1.15686		0.501362	NA	1.77031	0.0274683	1.8938	NA	3.28675	0.137297	3.75031	NA	2.77457	3.54075		0.32016	NA	0.118208	1.17184	-0.242903	NA
m70740	2	12726421	AT2G29810	NA	0.524983	1.72861	0.0043211	0.869802	0.108549	-0.330969	0.000636069	0.0861208	0.207817	0.283328	0.101726	0.115001		3.06633	0.117242	1.47209	0.195084	1.59804	0.130406	1.12037	0.13166	0.979452	0.859364	1.05986	0.555516		1.4962	0.576584	0.704377	0.230241	1.94649	-0.62927	0.933089	0.457423	1.82275	1.12343	1.44282	1.67803		2.14317	0.524977	0.614022	0.048736	0.438901	-0.131201
m70741	2	12726612	AT2G29810	NA	0.524983	1.72861	0.0043211	0.869802	0.108549	-0.330969	0.000636069	0.0861208	0.207817	0.283328	0.101726	0.115001		3.06633	0.117242	1.47209	0.195084	1.59804	0.130406	1.12037	0.13166	0.979452	0.859364	1.05986	0.555516		1.4962	0.576584	0.704377	0.230241	1.94649	-0.62927	0.933089	0.457423	1.82275	1.12343	1.44282	1.67803		2.14317	0.524977	0.614022	0.048736	0.438901	-0.131201
m71019	2	12921668	AT2G30310	NA	0.346819	0.200485	0.56049	0.340599	0.127435	0.110266	-0.0906347	-0.0690118	0.335273	0.454855	0.165321	0.184173		4.83733	0.337409	1.13636	0.199007	3.32502	0.542445	-1.72788	0.242948	1.59817	1.45764	1.9292	1.00785		0.142235	0.766795	0.0897256	0.360675	0.562694	-1.44456	-0.290666	-1.18815	3.12246	2.10378	2.44189	3.02875		2.12774	0.191828	0.681401	0.00266546	0.748441	-0.109034
m71120	2	13018026	AT2G30560	NA	0.020025	1.8061	0.554443	0.985675	-0.011338	-0.638314	-0.101819	-0.176444	0.398216	0.532028	0.18721	0.21647		4.05916	0.699491	NA	NA	-3.42137	-1.09002	NA	NA	1.80135	1.69374	NA	NA		0.159889	NA	0.172197	NA	-0.672507	NA	-0.648048	NA	3.36818	NA	3.04369	NA		0.61903	NA	0.129386	NA	-0.359555	NA
m71886	2	13728729	AT2G32320	NA	0.0915752	0.0935238	0.447987	0.0167056	-0.0432536	-0.0595502	0.0798776	-0.00460231	0.356885	0.481936	0.172286	0.193042		0.870349	0.429878	1.35436	0.832105	1.25085	0.663028	-1.8209	-0.688549	1.66956	1.47508	1.81557	0.947679		1.54699	4.06796	0.984462	0.421745	3.3559	-3.59514	-2.12391	-1.34169	3.07789	1.89947	2.6077	3.02876		0.705991	0.147752	0.578235	0.631565	0.362783	0.0783063
m71889	2	13729250	AT2G32320	NA	0.0915752	0.0935238	0.447987	0.0167056	-0.0432536	-0.0595502	0.0798776	-0.00460231	0.356885	0.481936	0.172286	0.193042		0.870349	0.429878	1.35436	0.832105	1.25085	0.663028	-1.8209	-0.688549	1.66956	1.47508	1.81557	0.947679		1.54699	4.06796	0.984462	0.421745	3.3559	-3.59514	-2.12391	-1.34169	3.07789	1.89947	2.6077	3.02876		0.705991	0.147752	0.578235	0.631565	0.362783	0.0783063
m71892	2	13730843	AT2G32320	NA	0.0915752	0.0935238	0.447987	0.0167056	-0.0432536	-0.0595502	0.0798776	-0.00460231	0.356885	0.481936	0.172286	0.193042		0.870349	0.429878	1.35436	0.832105	1.25085	0.663028	-1.8209	-0.688549	1.66956	1.47508	1.81557	0.947679		1.54699	4.06796	0.984462	0.421745	3.3559	-3.59514	-2.12391	-1.34169	3.07789	1.89947	2.6077	3.02876		0.705991	0.147752	0.578235	0.631565	0.362783	0.0783063
m71893	2	13731358	AT2G32320	NA	0.0915752	0.0935238	0.447987	0.0167056	-0.0432536	-0.0595502	0.0798776	-0.00460231	0.356885	0.481936	0.172286	0.193042		0.870349	0.429878	1.35436	0.832105	1.25085	0.663028	-1.8209	-0.688549	1.66956	1.47508	1.81557	0.947679		1.54699	4.06796	0.984462	0.421745	3.3559	-3.59514	-2.12391	-1.34169	3.07789	1.89947	2.6077	3.02876		0.705991	0.147752	0.578235	0.631565	0.362783	0.0783063
m71895	2	13732568	AT2G32340	NA	0.0915752	0.0935238	0.447987	0.0167056	-0.0432536	-0.0595502	0.0798776	-0.00460231	0.356885	0.481936	0.172286	0.193042		0.870349	0.429878	1.35436	0.832105	1.25085	0.663028	-1.8209	-0.688549	1.66956	1.47508	1.81557	0.947679		1.54699	4.06796	0.984462	0.421745	3.3559	-3.59514	-2.12391	-1.34169	3.07789	1.89947	2.6077	3.02876		0.705991	0.147752	0.578235	0.631565	0.362783	0.0783063
m71897	2	13733322	AT2G32340	NA	0.166328	0.299615	0.0218878	1.00141	-0.0763567	-0.167932	0.00598779	0.178326	0.369796	0.496566	0.192781	0.21647		0.117336	0.109999	0.757499	1.02206	-0.262163	0.211467	-1.31319	-0.862637	1.72744	1.47586	1.9292	1.03294		0.0614209	0.226902	0.0344098	4.48078	-0.259405	-0.502009	0.127179	-6.03755	3.09828	1.86353	2.63806	3.02875		1.64879	0.0739069	2.02178	0.228937	-0.639343	0.0414769
m71898	2	13734069	AT2G32340	NA	0.0915752	0.0935238	0.447987	0.0167056	-0.0432536	-0.0595502	0.0798776	-0.00460231	0.356885	0.481936	0.172286	0.193042		0.870349	0.429878	1.35436	0.832105	1.25085	0.663028	-1.8209	-0.688549	1.66956	1.47508	1.81557	0.947679		1.54699	4.06796	0.984462	0.421745	3.3559	-3.59514	-2.12391	-1.34169	3.07789	1.89947	2.6077	3.02876		0.705991	0.147752	0.578235	0.631565	0.362783	0.0783063
m71925	2	13751242	AT2G32390	NA	0.0915752	0.0935238	0.447987	0.0167056	-0.0432536	-0.0595502	0.0798776	-0.00460231	0.356885	0.481936	0.172286	0.193042		0.870349	0.429878	1.35436	0.832105	1.25085	0.663028	-1.8209	-0.688549	1.66956	1.47508	1.81557	0.947679		1.54699	4.06796	0.984462	0.421745	3.3559	-3.59514	-2.12391	-1.34169	3.07789	1.89947	2.6077	3.02876		0.705991	0.147752	0.578235	0.631565	0.362783	0.0783063
m71975	2	13788041	AT2G32470	NA	0.0415765	0.0286852	0.0720843	0.0884515	0.020463	0.0190351	0.016333	-0.0226654	0.354174	0.471061	0.168073	0.193042		0.261876	1.02454	0.4234	0.807282	0.493723	1.21374	-0.806631	-0.663291	1.62898	1.45101	1.81557	0.932209		1.50975	4.09446	1.28021	0.242401	3.25506	-3.56766	-2.37167	-0.811074	3.03103	1.87859	2.45119	2.85058		0.0357871	0.720559	0.261238	0.5068	0.0276136	0.271641
m71995	2	13796580	AT2G32500	NA	0.0840756	0.115457	0.348158	0.0211094	-0.0367516	0.0666856	0.0607426	-0.00529488	0.32799	0.445853	0.159313	0.176609		0.786115	0.16836	1.04878	0.467681	1.0788	0.283673	-1.39676	-0.417342	1.54472	1.35843	1.64407	0.870823		1.8391	5.78827	1.66283	0.137011	3.43208	-3.931	-2.68814	-0.471541	2.83139	1.73953	2.35773	2.7043		0.701432	0.196427	0.463692	0.254628	0.332205	-0.0924926
m72045	2	13831001	AT2G32590	NA	0.00703669	0.0506857	0.177414	0.0886581	0.0034493	-0.0317324	0.0352542	-0.0216705	0.339825	0.454697	0.161461	0.184173		0.355088	0.662031	0.536783	0.851279	0.608665	0.867413	-0.914989	-0.658393	1.57164	1.40171	1.72227	0.89209		1.81425	4.29187	1.5154	0.0634885	3.50215	-3.51395	-2.52823	-0.233587	2.91304	1.80569	2.34862	2.7043		0.0839117	0.16771	0.309682	0.241859	0.0593283	0.0833493
m72257	2	13954115	AT2G32900	AT2G32890	0.0456233	0.246843	0.132875	0.728649	-0.0233372	-0.142836	-0.0344713	-0.153988	0.369628	0.494859	0.203293	0.23254		0.796768	0.278128	0.688183	0.625656	-1.2143	-0.469584	-1.31769	-0.649708	1.72255	1.47404	2.07133	1.09341		0.256531	0.960801	0.264006	4.1739	-0.922909	1.49456	-0.858657	-6.2482	3.09543	1.86507	2.81294	3.25166		0.69785	0.0527837	0.541781	0.0691031	-0.361587	-0.0302852
m72260	2	13954526	AT2G32900	NA	0.0456233	0.246843	0.132875	0.728649	-0.0233372	-0.142836	-0.0344713	-0.153988	0.369628	0.494859	0.203293	0.23254		0.796768	0.278128	0.688183	0.625656	-1.2143	-0.469584	-1.31769	-0.649708	1.72255	1.47404	2.07133	1.09341		0.256531	0.960801	0.264006	4.1739	-0.922909	1.49456	-0.858657	-6.2482	3.09543	1.86507	2.81294	3.25166		0.69785	0.0527837	0.541781	0.0691031	-0.361587	-0.0302852
m72266	2	13956405	AT2G32900	NA	0.0456233	0.246843	0.132875	0.728649	-0.0233372	-0.142836	-0.0344713	-0.153988	0.369628	0.494859	0.203293	0.23254		0.796768	0.278128	0.688183	0.625656	-1.2143	-0.469584	-1.31769	-0.649708	1.72255	1.47404	2.07133	1.09341		0.256531	0.960801	0.264006	4.1739	-0.922909	1.49456	-0.858657	-6.2482	3.09543	1.86507	2.81294	3.25166		0.69785	0.0527837	0.541781	0.0691031	-0.361587	-0.0302852
m72267	2	13957463	AT2G32900	NA	0.471806	0.0993604	0.132875	0.728649	-0.189354	-0.0685742	-0.0344713	-0.153988	0.392706	0.525159	0.203293	0.23254		0.448741	0.294833	0.688183	0.625656	-0.84879	-0.522411	-1.31769	-0.649708	1.82828	1.56401	2.07133	1.09341		0.246107	1.30652	0.264006	4.1739	-0.945437	1.93859	-0.858657	-6.2482	3.28155	1.97803	2.81294	3.25166		0.340699	0.00666552	0.541781	0.0691031	-0.223766	0.00425905
m72329	2	13992246	AT2G32970	NA	0.915803	0.207385	1.15661	0.0432726	-0.356096	-0.151913	0.181189	0.0139602	0.459102	0.608929	0.199962	0.23254		0.0283674	NA	0.062234	0.400864	0.0844893	NA	0.191202	0.488812	2.11339	NA	2.25564	1.14759		0.725494	NA	0.481191	0.346347	2.50565	NA	-1.46965	-1.34533	3.79429	NA	3.00159	3.54075		0.117634	NA	0.162866	0.344125	-0.105025	NA
m72773	2	14290127	NA	NA	0.649198	0.189234	0.126544	0.0654889	-0.170921	-0.08569	0.0217219	-0.013758	0.280212	0.371315	0.133789	0.15484		2.88063	0.527151	1.77428	0.0816727	-2.11424	0.672696	-1.80281	0.0867174	1.34183	1.2833	1.51994	0.79427		0.828659	0.622764	1.63282	1.1587	-1.75862	0.960104	-2.22358	-2.1654	2.42739	1.62077	1.97225	2.38717		4.49745	0.604454	1.26421	0.333478	-0.87906	0.209865
m73428	2	14824396	AT2G35160	NA	1.30453	0.556216	0.620683	1.4695	0.225199	-0.172333	0.0669031	0.135091	0.229914	0.316116	0.113287	0.12789		0.0205101	0.49392	0.165345	0.262243	-0.031707	0.479759	-0.243522	-0.190662	1.08768	0.960769	1.18458	0.627998		0.0801602	0.00672025	0.680651	0.210775	-0.22162	0.0122997	1.01603	-0.471392	2.06522	1.26674	1.60977	1.86245		0.281015	0.238768	0.0397409	0.369341	-0.118688	0.0784803
m73431	2	14825493	AT2G35160	NA	1.09504	0.0882156	1.13456	0.782889	0.198444	-0.0381349	0.104905	0.0859363	0.22701	0.325593	0.117242	0.123407		0.351071	1.24071	0.298285	0.274279	-0.431731	0.944139	-0.384368	0.200283	1.12483	0.995683	1.13996	0.635881		0.245	0.0451741	1.22493	0.0241806	0.601909	0.0785724	1.51596	-0.0621436	2.097	1.25465	1.61195	1.8141		0.324744	1.49746	0.0791645	0.863844	-0.135276	0.301754
m73617	2	14985384	AT2G35650	NA	1.13117	0.00826009	0.371772	0.713994	0.255928	-0.00467916	0.0580989	-0.103998	0.286585	0.393224	0.144715	0.159318		5.32699	0.821366	2.5884	0.138246	-2.98152	-0.858347	-2.25122	0.143156	1.36486	1.19201	1.51995	0.814591		0.0269655	0.71574	0.117361	0.324181	0.0983549	-1.10271	0.309553	-0.8606	2.58263	1.68548	2.03826	2.38718		1.64311	0.0261309	1.05902	0.124946	-0.526874	0.0140352
m73708	2	15040584	AT2G35780	AT2G35790	1.59344	0.582809	0.498286	0.714604	0.309902	-0.218928	-0.0692626	0.096167	0.278916	0.388068	0.137859	0.147232		2.33413	4.88109	1.06832	1.51217	-1.89323	-2.55019	1.22603	0.850299	1.35505	1.22412	1.42559	0.790986		0.104455	1.05614	0.504465	0.345763	0.34571	-1.36497	-0.991449	0.849727	2.52828	1.59921	1.95447	2.23937		0.739544	3.666	0.565533	2.51956	-0.307915	-0.649956
m73787	2	15148121	AT2G36070	NA	0.0177544	0.558429	0.785456	0.219092	-0.00508689	-0.145934	0.0671206	-0.0291408	0.201012	0.26691	0.0961679	0.111522		0.987964	1.07941	0.944087	0.28638	0.759491	0.70827	0.818291	0.173921	0.930324	0.817959	1.03336	0.53311		0.0358424	0.107169	0.513128	0.102324	0.0855235	0.150859	-0.705151	-0.218876	1.7055	1.07742	1.37254	1.63075		1.02859	1.32044	0.576734	0.0179233	0.259583	0.233485
m74288	2	15570506	AT2G37050	NA	1.53495	4.31687	0.27372	0.174873	0.338365	-0.859408	0.0494035	-0.035443	0.311697	0.437927	0.15721	0.164357		0.678119	0.686773	0.0106559	0.383557	0.949158	0.83471	-0.0232863	-0.357514	1.50819	1.31403	1.51995	0.868594		0.548135	0.196473	0.25639	0.547672	1.49535	0.403418	0.670395	1.28726	2.77152	1.69109	2.24971	2.38719		0.635822	0.164191	0.148558	0.0114502	0.297615	-0.0773742
m74301	2	15572834	AT2G37050	NA	0.833362	5.14309	0.0596285	0.566116	0.189067	-0.776649	-0.0101558	-0.0737912	0.260009	0.361696	0.12481	0.133614		0.1979	0.231885	0.163667	0.273841	0.299555	0.297563	-0.253238	-0.218146	1.2493	1.08522	1.24281	0.693499		0.161746	0.654584	0.42062	0.53428	0.475073	0.871879	-0.788596	1.03424	2.35555	1.42003	1.78411	1.95336		0.64248	0.0322472	0.457409	0.191076	0.255246	0.0143986
m74305	2	15573486	AT2G37050	NA	1.53495	4.31687	0.27372	0.174873	0.338365	-0.859408	0.0494035	-0.035443	0.311697	0.437927	0.15721	0.164357		0.678119	0.686773	0.0106559	0.383557	0.949158	0.83471	-0.0232863	-0.357514	1.50819	1.31403	1.51995	0.868594		0.548135	0.196473	0.25639	0.547672	1.49535	0.403418	0.670395	1.28726	2.77152	1.69109	2.24971	2.38719		0.635822	0.164191	0.148558	0.0114502	0.297615	-0.0773742
m74312	2	15580209	AT2G37070	NA	1.53495	4.31687	0.27372	0.174873	0.338365	-0.859408	0.0494035	-0.035443	0.311697	0.437927	0.15721	0.164357		0.678119	0.686773	0.0106559	0.383557	0.949158	0.83471	-0.0232863	-0.357514	1.50819	1.31403	1.51995	0.868594		0.548135	0.196473	0.25639	0.547672	1.49535	0.403418	0.670395	1.28726	2.77152	1.69109	2.24971	2.38719		0.635822	0.164191	0.148558	0.0114502	0.297615	-0.0773742
m74401	2	15682739	AT2G37370	NA	0.0571757	0.246989	0.452952	0.0581841	-0.0357072	0.172299	0.100348	0.0201454	0.456576	0.596643	0.214632	0.253361		0.442004	0.152703	0.271754	0.225237	-0.949519	0.337806	-0.70511	0.306751	2.06896	1.76117	2.25564	1.14627		0.414782	0.028883	0.536271	4.0804	-1.61752	0.0925498	-1.58635	-6.72364	3.69873	2.27236	2.98826	3.54074		0.927683	0.0567656	1.21401	1.01767	-0.526673	0.0387876
m74478	2	15730031	AT2G37460	NA	1.24992	0.268067	0.426854	0.251964	-0.269008	0.119607	-0.0627698	0.0454584	0.282295	0.387163	0.140478	0.15484		0.340578	0.283816	0.663155	0.100298	0.523227	0.396132	0.910629	0.105092	1.39632	1.22314	1.46977	0.797424		0.264844	0.233715	0.0452512	0.217855	0.773265	-0.419463	-0.130291	0.62126	2.52641	1.5191	2.07837	2.38717		0.153368	1.11744	0.418556	0.201343	-0.0884806	0.306146
m74479	2	15730149	AT2G37460	NA	1.33309	0.0147727	0.344975	0.000606283	-0.308211	-0.00898702	-0.0583634	-0.00014984	0.310337	0.425372	0.154189	0.17007		0.393697	0.134542	0.486344	0.0724939	0.647781	0.233634	0.811498	0.0867139	1.54294	1.36178	1.64407	0.887012		0.692053	0.417055	0.157357	0.037082	1.78356	-0.744666	0.461361	0.140131	2.79251	1.69502	2.34327	2.70429		0.0318521	0.381337	0.0910875	0.29071	-0.0227331	0.157644
m74480	2	15730661	AT2G37460	NA	1.24992	0.268067	0.426854	0.251964	-0.269008	0.119607	-0.0627698	0.0454584	0.282295	0.387163	0.140478	0.15484		0.340578	0.283816	0.663155	0.100298	0.523227	0.396132	0.910629	0.105092	1.39632	1.22314	1.46977	0.797424		0.264844	0.233715	0.0452512	0.217855	0.773265	-0.419463	-0.130291	0.62126	2.52641	1.5191	2.07837	2.38717		0.153368	1.11744	0.418556	0.201343	-0.0884806	0.306146
m74496	2	15736694	AT2G37470	NA	0.813162	0.223744	0.841916	0.191483	-0.239177	-0.119887	-0.119514	0.0429337	0.334545	0.450787	0.163202	0.184173		0.316561	0.297503	0.657514	0.390918	0.577908	-0.492491	1.11803	-0.398083	1.63478	1.46373	1.81557	0.952964		0.0302954	0.812457	0.53654	0.00937493	0.125584	-1.32272	-1.37217	0.0408864	2.94562	1.8505	2.58383	3.02875		0.0133588	0.258405	0.063146	0.372222	0.0102589	-0.124037
m74712	2	15888200	AT2G37960	NA	0.0454664	0.196561	0.474539	1.01059	0.0265191	-0.130092	0.0866969	-0.179417	0.421406	0.545737	0.17901	0.21647		0.949664	0.271663	1.93193	0.245641	-1.46954	-0.493595	-2.40873	0.275699	1.84859	1.57944	1.9292	0.958434		0.553495	0.0563169	0.706329	4.08155	-1.80107	-0.162987	-1.67441	-5.75225	3.31429	2.11131	2.58405	3.02875		1.92948	0.69562	3.287	0.951374	-0.751758	-0.292466
m75128	2	16194420	AT2G38740	NA	0.769009	4.41102	0.00541326	0.570167	0.170113	-0.652429	0.000916992	0.0754288	0.247362	0.328737	0.11721	0.135867		0.326125	0.424045	0.469136	0.0843582	-0.418184	0.449672	-0.620504	0.0747659	1.15515	1.01095	1.2917	0.664678		0.437129	0.110346	0.503087	0.39839	-0.953664	0.188994	-0.8677	0.860521	2.09471	1.31462	1.71402	2.02981		0.340396	0.0303899	0.516888	0.115676	-0.142394	-0.0123893
m75709	2	16616952	AT2G39810	NA	0.638731	0.689773	0.110446	0.745855	0.262665	-0.401473	0.030757	-0.14572	0.435683	0.630261	0.21402	0.216471		4.8371	0.132395	NA	NA	-4.61468	-0.336781	NA	NA	2.21811	1.99119	NA	NA		0.14634	NA	0.0177297	NA	-0.786644	NA	-0.0828207	NA	4.25721	NA	3.27492	NA		0.914917	NA	0.027186	NA	-0.595207	NA
m75720	2	16622635	AT2G39830	NA	0.638731	0.689773	0.110446	0.745855	0.262665	-0.401473	0.030757	-0.14572	0.435683	0.630261	0.21402	0.216471		4.8371	0.132395	NA	NA	-4.61468	-0.336781	NA	NA	2.21811	1.99119	NA	NA		0.14634	NA	0.0177297	NA	-0.786644	NA	-0.0828207	NA	4.25721	NA	3.27492	NA		0.914917	NA	0.027186	NA	-0.595207	NA
m75771	2	16652296	NA	NA	0.232845	0.434248	0.601704	0.386022	-0.0806822	-0.186394	-0.086041	-0.0658675	0.293445	0.411697	0.14901	0.159318		0.0905243	0.497889	0.00298587	0.652143	-0.179273	0.656319	0.00683081	-0.516384	1.49466	1.30649	1.57745	0.8435		0.0215928	4.18199	0.0553391	0.00749282	0.0872664	-3.27967	0.169901	-0.0279138	2.84507	1.70806	2.23892	2.5817		0.190194	0.0888596	0.0758916	0.23881	-0.120051	-0.0453594
m75972	2	16754110	AT2G40116	NA	0.174515	0.499298	0.1928	0.227391	0.044863	0.141875	-0.0237413	0.0308448	0.208424	0.281957	0.101249	0.114419		2.6207	1.0767	3.26501	1.20042	1.48317	0.745309	-1.77045	-0.515438	0.993055	0.86216	1.05009	0.555303		4.0398	0.532429	1.88331	0.672979	3.45215	-0.588122	-1.73655	-1.03584	1.82677	1.11335	1.41212	1.65431		1.3253	0.933943	0.57961	0.785341	0.325624	0.195118
m76011	2	16776169	AT2G40150	NA	0.0514997	0.798524	0.137851	1.1024	0.0143154	0.192851	0.0172917	0.0982274	0.202067	0.273158	0.0987095	0.111872		3.53888	0.603534	1.81091	0.0455396	1.69926	0.493873	-1.24126	-0.0348662	0.96276	0.853098	1.03362	0.552766		3.1952	0.163533	1.14458	0.93205	2.96535	0.222785	-1.25809	-1.28087	1.77975	1.0936	1.39805	1.63157		2.11917	0.755244	0.569259	0.40896	0.424778	0.16701
m76180	2	16877341	AT2G40420	NA	0.211861	1.04422	0.207458	0.784224	-0.0824293	0.382016	0.0408384	-0.12313	0.324526	0.450968	0.163649	0.176609		0.141549	0.0163863	0.200054	0.169175	0.293193	0.032956	-0.398085	-0.192341	1.63489	1.40778	1.64407	0.917229		0.182641	0.162898	0.446781	0.0583775	-0.658392	0.349606	-1.06939	-0.206084	2.93907	1.72196	2.31027	2.5817		0.0142497	0.455424	0.469354	0.327091	0.0109016	0.185654
m76708	2	17245214	NA	NA	0.333271	0.0273835	0.202137	0.134002	0.145065	0.0205091	0.0495825	-0.0397271	0.393907	0.530924	0.203111	0.23254		0.0898873	0.105463	0.00407927	0.24802	0.220534	0.231061	-0.0133278	0.336802	1.85061	1.67517	2.25564	1.16155		0.0953989	0.0890248	0.196151	4.17244	-0.443339	0.250962	-0.717427	-6.80245	3.52102	2.12229	3.01328	3.54075		0.740818	0.07981	0.467573	0.641509	-0.429107	0.050613
m76966	2	17357887	AT2G41640	AT2G41630	0.35961	0.138576	0.171834	0.146968	0.155052	0.0941889	0.0414243	-0.0401228	0.396446	0.535189	0.195024	0.21647		0.919472	0.0273504	0.860562	0.0453646	-1.44849	-0.0613948	1.43445	-0.0653861	1.86237	1.59009	1.9292	1.04044		0.0277135	0.0169404	0.2318	0.914998	-0.130071	0.0517915	0.734774	-2.3482	3.32592	2.14022	2.68079	3.02876		0.689058	1.03358	0.558716	0.400729	-0.385213	0.404986
m77474	2	17650056	AT2G42388	AT2G42380	1.09502	0.00427146	0.286605	0.71443	-0.296911	-0.00292089	-0.056128	0.120275	0.339655	0.472537	0.17204	0.184173		0.105014	0.236856	0.150275	0.128517	-0.227363	0.39328	-0.310948	-0.151377	1.65575	1.40917	1.64407	0.918966		0.431928	0.178188	1.4792	0.00728628	-1.33722	0.380164	-2.45495	0.0271507	2.9642	1.73263	2.31526	2.58171		0.669915	0.26387	0.619909	0.0839104	-0.336596	0.120943
m77475	2	17650145	AT2G42388	AT2G42380	1.09502	0.00427146	0.286605	0.71443	-0.296911	-0.00292089	-0.056128	0.120275	0.339655	0.472537	0.17204	0.184173		0.105014	0.236856	0.150275	0.128517	-0.227363	0.39328	-0.310948	-0.151377	1.65575	1.40917	1.64407	0.918966		0.431928	0.178188	1.4792	0.00728628	-1.33722	0.380164	-2.45495	0.0271507	2.9642	1.73263	2.31526	2.58171		0.669915	0.26387	0.619909	0.0839104	-0.336596	0.120943
m77479	2	17651306	AT2G42390	NA	1.09502	0.00427146	0.286605	0.71443	-0.296911	-0.00292089	-0.056128	0.120275	0.339655	0.472537	0.17204	0.184173		0.105014	0.236856	0.150275	0.128517	-0.227363	0.39328	-0.310948	-0.151377	1.65575	1.40917	1.64407	0.918966		0.431928	0.178188	1.4792	0.00728628	-1.33722	0.380164	-2.45495	0.0271507	2.9642	1.73263	2.31526	2.58171		0.669915	0.26387	0.619909	0.0839104	-0.336596	0.120943
m77480	2	17651510	AT2G42390	NA	1.09502	0.00427146	0.286605	0.71443	-0.296911	-0.00292089	-0.056128	0.120275	0.339655	0.472537	0.17204	0.184173		0.105014	0.236856	0.150275	0.128517	-0.227363	0.39328	-0.310948	-0.151377	1.65575	1.40917	1.64407	0.918966		0.431928	0.178188	1.4792	0.00728628	-1.33722	0.380164	-2.45495	0.0271507	2.9642	1.73263	2.31526	2.58171		0.669915	0.26387	0.619909	0.0839104	-0.336596	0.120943
m77481	2	17651640	AT2G42390	NA	1.09502	0.00427146	0.286605	0.71443	-0.296911	-0.00292089	-0.056128	0.120275	0.339655	0.472537	0.17204	0.184173		0.105014	0.236856	0.150275	0.128517	-0.227363	0.39328	-0.310948	-0.151377	1.65575	1.40917	1.64407	0.918966		0.431928	0.178188	1.4792	0.00728628	-1.33722	0.380164	-2.45495	0.0271507	2.9642	1.73263	2.31526	2.58171		0.669915	0.26387	0.619909	0.0839104	-0.336596	0.120943
m77482	2	17651670	AT2G42390	NA	1.09502	0.00427146	0.286605	0.71443	-0.296911	-0.00292089	-0.056128	0.120275	0.339655	0.472537	0.17204	0.184173		0.105014	0.236856	0.150275	0.128517	-0.227363	0.39328	-0.310948	-0.151377	1.65575	1.40917	1.64407	0.918966		0.431928	0.178188	1.4792	0.00728628	-1.33722	0.380164	-2.45495	0.0271507	2.9642	1.73263	2.31526	2.58171		0.669915	0.26387	0.619909	0.0839104	-0.336596	0.120943
m78259	2	18139709	AT2G43790	NA	0.298056	0.317658	0.554365	0.0510553	-0.118942	-0.178385	-0.0980841	-0.0143079	0.353213	0.503253	0.180361	0.203611		0.346844	2.17404	0.204796	1.44838	0.628134	-2.23537	0.476504	-1.06731	1.65226	1.66936	1.9292	1.02001		0.100251	2.29412	0.242707	0.25876	-0.414648	-2.94387	0.802724	-0.976505	3.14764	2.13229	2.81876	3.25166		0.423139	4.91493	0.557488	1.1506	0.254252	-0.989063
m78261	2	18140335	AT2G43790	NA	0.391289	0.109262	0.514885	0.409541	-0.140413	-0.0676727	-0.0841515	-0.0797147	0.336086	0.4755	0.163444	0.184173		0.109449	2.17404	0.0717203	1.92373	0.224238	-2.23537	-0.175726	-1.20086	1.57304	1.66936	1.81557	0.964242		0.100251	2.29412	0.477314	0.221198	-0.414648	-2.94387	1.20105	-0.798383	3.14764	2.13229	2.46801	3.02875		0.423139	4.91493	0.0852925	2.0241	0.254252	-0.989063
m78504	2	18261167	AT2G44150	NA	0.776266	0.105416	1.19951	0.370745	-0.251533	0.0701251	0.168479	-0.0773336	0.363365	0.508957	0.181577	0.193043		1.20374	0.106442	1.9343	0.521404	1.64931	-0.212899	-2.15195	-0.504577	1.7735	1.53065	1.72228	0.970449		1.39708	5.57767	0.911141	0.0240135	3.24804	-4.19186	-2.01476	-0.0969923	3.17544	1.88863	2.60623	2.85059		0.886048	1.60751	0.513946	0.565405	0.438277	-0.488015
m78506	2	18261853	AT2G44160	NA	0.776266	0.105416	1.19951	0.370745	-0.251533	0.0701251	0.168479	-0.0773336	0.363365	0.508957	0.181577	0.193043		1.20374	0.106442	1.9343	0.521404	1.64931	-0.212899	-2.15195	-0.504577	1.7735	1.53065	1.72228	0.970449		1.39708	5.57767	0.911141	0.0240135	3.24804	-4.19186	-2.01476	-0.0969923	3.17544	1.88863	2.60623	2.85059		0.886048	1.60751	0.513946	0.565405	0.438277	-0.488015
m78621	2	18304815	AT2G44280	NA	0.0984917	0.421661	0.138846	0.100966	-0.0271853	0.128623	-0.0182883	0.0150907	0.209879	0.290572	0.103737	0.113896		0.345366	0.275468	0.0259451	0.280475	0.390657	-0.284285	0.0385197	0.184838	1.03108	0.899396	1.05009	0.576254		0.146531	4.02038	0.197059	0.158531	0.34977	-2.11885	0.348828	-0.329264	1.89074	1.12638	1.45937	1.66123		0.393869	0.860037	0.0449783	0.488333	0.143182	-0.190394
m78772	2	18398371	AT2G44581	NA	0.379089	0.436123	0.0354809	0.191162	0.148252	-0.236276	-0.00920929	0.0449369	0.363711	0.520157	0.185581	0.193043		0.0700996	3.4084	0.0158124	2.09756	-0.172347	-2.92536	0.04104	1.34588	1.8201	1.69497	1.81558	1.02651		0.000173437	1.46468	0.892679	0.0715817	0.000851048	-2.1934	-2.10962	0.29265	3.37261	2.08207	2.76719	3.02876		0.370665	6.92163	0.0873539	2.32688	0.245921	-1.18079
m78776	2	18399904	AT2G44581	NA	0.838417	0.785179	0.0354809	0.191162	0.251589	-0.340223	-0.00920929	0.0449369	0.344552	0.487579	0.185581	0.193043		0.0111235	2.57991	0.0158124	2.09756	-0.0272534	-2.32572	0.04104	1.34588	1.70606	1.57318	1.81558	1.02651		0.0490488	1.31236	0.892679	0.0715817	-0.212987	-1.90554	-2.10962	0.29265	3.14634	1.93878	2.76719	3.02876		0.541368	6.16027	0.0873539	2.32688	0.306059	-1.03789
m78862	2	18458604	AT2G44770	NA	0.149027	0.0119584	0.0396671	0.119412	0.0710894	0.00900169	0.0102036	0.0297589	0.378912	0.524694	0.184723	0.193043		0.401263	5.8181	0.411103	4.67666	-0.779992	-4.01513	-0.788554	-2.16192	1.83065	1.76648	1.81558	1.06054		0.352803	1.70989	2.00777	0.302122	1.36079	-2.74914	3.37129	-1.0319	3.52988	2.37157	2.6385	3.02877		0.378303	5.8437	0.283015	2.93123	0.261524	-1.20344
m78863	2	18459500	AT2G44770	NA	0.958684	0.123051	0.122444	0.0753888	0.240335	0.0636678	-0.0224433	-0.0161406	0.300412	0.40206	0.142355	0.159318		1.04728	5.10283	1.66225	2.0699	-1.23445	-2.71633	-1.67525	-1.03378	1.45443	1.27504	1.46977	0.794676		0.256482	0.312709	0.402738	0.296758	-0.814018	-0.620467	0.903488	-0.801637	2.73064	1.7708	2.11364	2.38718		0.178796	4.97606	1.13859	1.12776	0.109195	-0.820951
m78874	2	18461946	AT2G44790	NA	0.236567	0.0108179	0.183932	0.483581	0.0996534	0.00759985	0.0370818	0.0867589	0.357685	0.489064	0.164644	0.176609		0.286271	4.84348	1.08503	2.41463	-0.592705	-3.34746	-1.42849	-1.32892	1.81831	1.61312	1.64408	0.933678		0.276545	1.07605	0.672978	0.306236	1.03086	-1.86159	1.55762	-0.931442	3.25098	2.15433	2.48786	2.7043		0.390098	5.13588	0.643988	2.05414	0.24668	-1.02024
m78875	2	18462085	AT2G44790	NA	0.239635	0.0697156	0.0817828	0.216017	0.106798	-0.0492596	-0.0200855	0.0498459	0.379244	0.522927	0.183867	0.193043		0.00224699	5.18353	0.161152	4.10381	-0.00593383	-3.47662	-0.346242	-1.87212	1.8205	1.61917	1.72228	0.982538		0.292839	1.56243	0.958675	0.202812	1.08157	-2.36535	2.10929	-0.698354	3.25587	2.15676	2.63633	2.85059		0.500979	5.07783	0.0945574	2.43041	0.29898	-1.0182
m78876	2	18462604	AT2G44790	NA	0.018402	0.171101	0.0123084	0.206781	-0.00893991	-0.0991096	-0.00280944	0.0423238	0.341077	0.468333	0.159163	0.17007		0.978647	4.84348	1.08503	2.41463	-1.32273	-3.34746	-1.42849	-1.32892	1.63058	1.61312	1.64408	0.933678		0.288297	1.07605	0.681962	0.306236	0.966325	-1.86159	1.49863	-0.931442	2.94602	2.15433	2.37113	2.7043		0.132889	5.13588	0.45511	2.05414	-0.0909351	-1.02024
m78886	2	18466681	AT2G44798	NA	0.162756	0.0514939	0.220551	0.543208	0.0674142	0.030212	0.0394623	0.0986666	0.332701	0.426465	0.150183	0.184173		0.573567	1.22036	0.379097	0.18081	-0.806603	-1.241	-0.740508	-0.190762	1.44652	1.3228	1.81557	0.858967		0.518006	0.366611	0.0362431	0.229587	1.37736	-0.770539	0.119623	0.775206	2.66197	1.93856	2.36035	2.85057		0.626876	0.173764	0.0349849	0.414408	-0.287601	-0.0879298
m78890	2	18471609	AT2G44798	NA	0.846804	1.76273	0.120733	0.272347	0.216988	-0.49006	-0.0227276	0.0484594	0.295137	0.414544	0.145986	0.15484		1.29652	1.24519	1.49124	0.588978	-1.4188	-1.18171	1.47745	0.443199	1.4543	1.24334	1.3864	0.77928		0.264014	0.971782	0.708345	0.228219	0.814329	-1.25735	-1.27085	0.589352	2.66744	1.55713	1.95731	2.17801		0.0315868	1.81358	0.488048	0.61828	0.0215388	-0.43024
m78991	2	18576888	AT2G45030	NA	0.146306	0.211456	0.317016	0.328087	0.0661022	-0.125046	0.0603925	-0.0669892	0.358079	0.493071	0.170653	0.184174		0.284895	2.04649	0.210507	2.967	-0.556565	-2.14787	-0.435407	-1.54459	1.71414	1.66224	1.72228	0.965751		0.374973	0.355012	0.307725	0.0598819	-1.25183	-0.797035	0.833536	-0.233063	3.09555	2.05652	2.41101	2.85058		0.43131	4.86866	0.0603049	1.15878	0.253815	-0.974809
m78992	2	18576933	AT2G45030	NA	0.146306	0.211456	0.317016	0.328087	0.0661022	-0.125046	0.0603925	-0.0669892	0.358079	0.493071	0.170653	0.184174		0.284895	2.04649	0.210507	2.967	-0.556565	-2.14787	-0.435407	-1.54459	1.71414	1.66224	1.72228	0.965751		0.374973	0.355012	0.307725	0.0598819	-1.25183	-0.797035	0.833536	-0.233063	3.09555	2.05652	2.41101	2.85058		0.43131	4.86866	0.0603049	1.15878	0.253815	-0.974809
m79422	2	18910611	AT2G45960	NA	0.126862	1.07534	0.201235	0.0512511	-0.0600198	0.447213	-0.0428171	0.0143599	0.368872	0.517758	0.176065	0.203611		0.372481	5.18543	0.742018	0.375496	-0.683229	-3.29561	-1.29433	-0.403289	1.69916	1.53458	1.9292	0.996177		0.212611	0.361955	0.225797	0.289464	-0.872829	0.904241	-0.740805	1.07017	3.42366	2.29787	2.76274	3.25166		0.35549	0.83603	0.0591574	1.85762	-0.227077	-0.343154
m79563	2	19034494	AT2G46370	NA	0.78437	0.598392	0.20912	0.0319138	-0.277782	-0.324837	-0.051916	-0.00969855	0.39839	0.56483	0.20664	0.21647		0.478317	0.726322	0.384065	0.0178449	-0.970064	1.24606	-0.929383	0.0313101	1.99092	1.88539	2.25564	1.23012		0.0763574	0.494283	0.0117022	0.00213049	-0.383096	1.16502	0.052088	-0.0109519	3.73427	2.33101	3.09983	3.54075		0.557092	1.02308	0.0933388	0.308997	-0.369926	0.442822
m79803	2	19240451	AT2G46810	NA	1.35282	0.233695	0.680225	0.0993461	-0.467095	-0.179852	-0.149792	-0.0330792	0.465932	0.652099	0.237498	0.253362		0.149377	NA	NA	NA	0.430195	NA	NA	NA	2.2879	NA	NA	NA		0.251205	NA	NA	NA	-1.21493	NA	NA	NA	4.14602	NA	NA	NA		0.195193	NA	NA	NA	0.178807	NA
m79818	2	19258134	AT2G46870	NA	0.0867159	0.274047	0.464059	0.278814	0.0264163	0.0974013	-0.0551931	0.0413581	0.229139	0.309643	0.115901	0.129642		4.13871	0.686445	1.06057	0.427643	-2.06874	-0.601577	-1.0637	0.289276	1.0781	0.947348	1.2428	0.646145		0.365934	0.688432	0.207191	0.117158	-0.808347	0.824681	-0.408927	0.296252	2.03745	1.29572	1.63953	1.95335		1.78738	0.115251	0.037236	0.307786	-0.441287	0.0431779
m79836	2	19277573	AT2G46915	NA	0.554661	0.0315107	0.325928	0.614227	0.138569	0.0159679	0.0462973	-0.081075	0.254717	0.360805	0.127957	0.138327		2.93605	0.293502	2.77233	0.099779	-2.02416	-0.370153	-2.03256	-0.0947657	1.27101	1.11224	1.32002	0.722471		0.925758	0.324888	0.958392	3.12645	-1.85834	0.51095	-1.4707	-3.41379	2.37806	1.41436	1.83854	2.0741		2.09216	0.472315	4.0751	0.0922425	-0.565824	-0.154637
m79844	2	19281672	AT2G46920	NA	0.0313506	0.0504289	0.128758	0.423259	0.0202926	0.0432256	-0.0373034	-0.112477	0.460827	0.622376	0.226235	0.253362		4.52131	NA	NA	NA	-4.36382	NA	NA	NA	2.17161	NA	NA	NA		NA	NA	NA	NA	NA	NA	NA	NA	NA	NA	NA	NA		NA	NA	NA	NA	NA	NA
m79928	2	19339146	AT2G47070	NA	0.356477	0.447369	0.253659	0.438653	0.104591	0.169088	-0.0387617	-0.0671746	0.269272	0.365084	0.131301	0.147231		1.72708	0.313984	0.584223	0.351309	-1.53971	-0.396609	0.783838	0.287943	1.31889	1.12871	1.3864	0.749427		0.61856	0.097996	0.0237593	0.215623	-1.40084	-0.182311	-0.0641441	0.561933	2.37703	1.41219	1.9052	2.178		0.815505	0.0173183	0.340789	0.147504	-0.309097	0.00789401
m80066	2	19435811	AT2G47350	NA	1.0043	0.125075	0.697611	1.0672	0.306268	-0.081283	0.106422	-0.158281	0.371065	0.505872	0.165733	0.184173		0.52982	0.253035	1.70406	0.0344553	0.932611	-0.472209	-1.99315	0.0448624	1.77319	1.60181	1.72227	0.929299		0.0828968	0.092777	0.19749	3.10793	-0.373193	0.244732	0.53775	-4.4365	3.37158	1.9928	2.24557	2.70429		1.86971	0.118592	4.16007	0.103778	0.751181	0.0691753
m81380	3	575489	AT3G02680	AT3G02670	1.01338	0.338709	0.923269	0.254312	-0.312681	0.196136	-0.158789	-0.0640407	0.376564	0.525749	0.203594	0.21647		0.534209	1.8561	0.604862	0.0649313	0.973775	-2.00074	1.20105	0.10039	1.84017	1.64143	2.07134	1.13813		0.00951002	1.85214	0.275041	0.423184	0.0468906	-2.46967	0.971902	-1.5726	3.42503	2.02983	3.07898	3.54075		1.11539	2.39144	0.517317	0.358794	0.551382	-0.655696
m81383	3	575898	AT3G02680	AT3G02670	0.178922	0.385184	0.303882	0.283373	-0.0685258	0.17711	-0.0554117	-0.05709	0.311586	0.429112	0.161991	0.176609		0.00308148	1.69665	0.0701494	0.46941	-0.00712243	-1.62056	-0.172138	0.458709	1.59493	1.40405	1.81557	0.954474		0.408867	2.02667	0.00100868	0.339226	-1.26978	-2.2805	-0.00376786	-1.13202	2.93589	1.77625	2.57013	3.02875		0.20917	1.52958	0.0250588	0.0114279	0.134292	-0.430346
m81385	3	576148	AT3G02680	AT3G02670	0.230346	0.843157	0.362299	0.44803	-0.088099	0.342716	-0.0701203	-0.0895074	0.32332	0.467521	0.178229	0.193042		0.624553	1.94279	0.0771944	8.07e-05	0.997774	-1.98519	0.214654	-0.000128598	1.68188	1.58465	2.07133	1.09455		0.243373	2.10852	0.0293711	0.679244	-0.945067	-2.62262	0.12407	-2.23171	3.31078	1.99553	2.99903	3.54075		0.751792	1.70186	0.488592	0.979133	0.407688	-0.518754
m81394	3	578696	AT3G02680	NA	0.945942	0.345643	0.792384	0.450201	-0.316558	0.209532	-0.150986	-0.108219	0.399277	0.552711	0.215009	0.232541		0.233991	2.41539	0.231455	0.0100393	0.533266	-2.4616	0.617531	0.0174643	1.9313	1.72916	2.25565	1.20911		0.0662305	2.50011	NA	NA	-0.324362	-3.13796	NA	NA	3.60977	2.16316	NA	NA		0.927898	2.74373	NA	NA	0.514017	-0.748971
m81399	3	579571	AT3G02690	NA	1.00629	0.324598	0.559824	0.613342	-0.309462	0.186036	-0.108804	-0.126744	0.374441	0.515849	0.198635	0.21647		0.48405	3.40802	0.231455	0.0100393	-0.885512	-2.78572	0.617531	0.0174643	1.80116	1.61417	2.25565	1.20911		0.0662305	2.50011	NA	NA	-0.324362	-3.13796	NA	NA	3.60977	2.16316	NA	NA		0.927898	2.74373	NA	NA	0.514017	-0.748971
m81401	3	580289	AT3G02690	NA	0.945942	0.345643	0.792384	0.450201	-0.316558	0.209532	-0.150986	-0.108219	0.399277	0.552711	0.215009	0.232541		0.233991	2.41539	0.231455	0.0100393	0.533266	-2.4616	0.617531	0.0174643	1.9313	1.72916	2.25565	1.20911		0.0662305	2.50011	NA	NA	-0.324362	-3.13796	NA	NA	3.60977	2.16316	NA	NA		0.927898	2.74373	NA	NA	0.514017	-0.748971
m81413	3	586407	AT3G02720	NA	0.548125	0.136046	0.787725	0.554265	-0.184878	0.0838663	0.128861	0.104967	0.342826	0.484366	0.184257	0.193042		0.15363	2.83859	0.277692	0.045352	0.326803	-2.33224	-0.57765	0.0637561	1.69581	1.49469	1.81557	1.01477		0.0219874	1.64329	0.569399	0.0447335	-0.0973796	-2.07595	-1.48763	0.187833	3.11914	1.8349	2.6813	3.02876		0.745802	3.11578	0.539315	0.707375	0.382123	-0.692165
m81471	3	617629	AT3G02840	NA	0.743811	1.818	0.778528	0.0572707	-0.226031	0.555287	-0.115657	-0.0144273	0.336432	0.460985	0.166735	0.184173		0.370177	2.14937	0.366836	0.0261001	0.689368	-1.96428	0.72171	-0.0353336	1.72278	1.47678	1.81557	0.957672		0.580726	2.04086	0.410427	0.301858	1.87144	-2.57631	1.11356	-1.03117	3.32462	1.99838	2.56731	3.02875		1.36416	4.25328	0.122682	0.264427	0.56553	-0.811367
m81526	3	640000	AT3G02885	AT3G02890	0.145735	0.193363	0.646286	1.35808	-0.0378442	0.0677076	-0.0639399	0.112639	0.20571	0.288034	0.10516	0.112084		0.134217	0.19112	0.387548	0.0509731	-0.172161	-0.204307	-0.429731	0.0407263	1.00622	0.877265	1.03567	0.580044		0.0104825	0.229456	0.410138	0.422368	0.0279056	0.305532	-0.630192	-0.724312	1.85123	1.12361	1.4537	1.63323		0.140605	0.336812	0.458245	0.768505	0.0598799	-0.0947785
m81528	3	641153	AT3G02890	NA	0.0247208	0.336364	1.03562	0.989897	-0.00720686	0.105589	-0.0866119	0.0920881	0.206087	0.284599	0.102809	0.112655		0.254404	0.176866	0.00987392	0.0808228	-0.295398	-0.189932	-0.0147742	-0.0617677	0.998134	0.871617	1.0398	0.571238		0.101716	0.0783088	0.258173	0.484351	0.244595	0.118117	-0.43379	-0.806582	1.83243	1.1242	1.44743	1.63905		0.101076	0.207754	0.076185	0.81218	0.0441153	-0.0634824
m81535	3	643160	AT3G02890	NA	0.409541	0.330775	0.800585	1.40946	-0.0885485	0.104506	-0.0731798	0.114817	0.204595	0.285458	0.103468	0.111592		0.159546	0.361324	0.0620466	0.0423601	-0.1982	-0.34099	-0.0873682	0.0334475	0.995106	0.868066	1.03362	0.568217		0.481845	0.044638	0.568471	0.33681	0.896801	-0.0690183	-0.795123	-0.606058	1.82963	1.11472	1.43484	1.63075		0.133599	0.742547	0.0397565	0.846737	0.0565673	-0.168985
m81536	3	643574	AT3G02890	NA	0.409541	0.330775	0.800585	1.40946	-0.0885485	0.104506	-0.0731798	0.114817	0.204595	0.285458	0.103468	0.111592		0.159546	0.361324	0.0620466	0.0423601	-0.1982	-0.34099	-0.0873682	0.0334475	0.995106	0.868066	1.03362	0.568217		0.481845	0.044638	0.568471	0.33681	0.896801	-0.0690183	-0.795123	-0.606058	1.82963	1.11472	1.43484	1.63075		0.133599	0.742547	0.0397565	0.846737	0.0565673	-0.168985
m81568	3	655242	AT3G02930	NA	0.21048	0.166811	1.07171	0.35476	0.051649	0.0577681	-0.0867352	0.0433734	0.20447	0.279046	0.100642	0.112084		0.327857	0.162049	0.189748	0.119645	0.352868	-0.171421	0.240135	-0.0856212	0.970617	0.848572	1.03747	0.554067		1.447	0.0169417	1.58444	0.347912	1.86947	-0.0266807	-1.57133	-0.623716	1.78769	1.10247	1.41984	1.63571		0.306848	0.691966	0.199996	0.562418	0.111988	-0.15715
m83269	3	1593394	AT3G05500	NA	0.0346313	1.3995	0.597964	0.339334	-0.0101089	-0.294677	-0.0598838	0.0425524	0.208538	0.287688	0.104181	0.113896		0.372119	0.581296	0.0850618	0.126147	0.408686	-0.498231	-0.119026	-0.0930597	1.01716	0.884477	1.05009	0.574385		0.205392	0.171986	0.0753543	0.516913	0.468331	-0.239937	-0.14539	-0.854683	1.89145	1.12746	1.43483	1.65431		0.898622	0.35342	1.05871	0.314633	0.26088	-0.0978992
m83286	3	1601750	AT3G05530	NA	0.440508	1.29051	0.463982	0.747434	-0.0973991	-0.28596	-0.0509207	0.0784382	0.212802	0.293983	0.106943	0.116349		0.383984	0.791376	0.159831	0.0545374	0.427873	-0.633619	-0.214011	0.0440176	1.03913	0.902882	1.07219	0.588054		0.141443	0.204166	0.402933	0.528111	-0.346268	-0.28394	0.628256	-0.886075	1.93097	1.15205	1.4692	1.68799		0.863544	0.593417	1.12457	0.563169	0.259174	-0.147963
m83291	3	1606334	NA	NA	1.19142	0.48891	0.142266	0.56975	-0.186878	-0.136304	0.0180119	0.0619191	0.202293	0.275189	0.0999989	0.111592		1.60185	1.15006	0.611911	0.0533715	1.07752	-0.771637	-0.604391	0.0411504	0.966727	0.854818	1.03362	0.561101		0.271373	0.486231	0.0509901	0.3442	0.560062	-0.544655	0.0991494	-0.616884	1.79369	1.10327	1.41182	1.63157		2.30539	1.25724	1.31983	1.27608	0.449042	-0.235931
m83354	3	1649641	AT3G05660	NA	2.64832	0.0395469	0.650914	0.495264	-0.466803	0.0232347	-0.0929783	-0.0850576	0.310579	0.421862	0.152137	0.17007		0.613296	0.113155	0.0277687	0.430772	0.863383	-0.189252	0.0618105	0.376627	1.47462	1.28758	1.57745	0.836576		0.0136076	1.59037	0.495085	0.0124543	0.0524324	-1.80333	-1.11184	-0.0461401	2.68883	1.62639	2.22279	2.5817		0.228902	0.0436639	0.222981	0.222546	0.132677	0.0220776
m83456	3	1711814	AT3G05770	NA	2.1245	0.259512	1.00134	0.409988	-0.42623	-0.132048	-0.130622	-0.0765048	0.322295	0.438969	0.15857	0.176608		0.0865038	0.269599	0.0527625	0.623365	0.176899	-0.42731	0.124944	0.529301	1.53767	1.3759	1.72227	0.893139		0.217901	2.3308	0.446658	0.0533498	0.728212	-2.44562	-1.1221	0.208997	2.79788	1.75521	2.42466	2.85057		0.0347066	0.158508	0.283052	0.22032	-0.0247346	-0.0771473
m83618	3	1803354	AT3G06010	NA	0.266389	0.0268203	0.707811	0.264482	0.0681242	0.0118858	0.0731779	0.0363238	0.221668	0.313962	0.112795	0.118884		0.0448147	0.0103423	0.19908	0.0974958	-0.0685534	-0.014334	-0.266597	-0.0802771	1.10428	0.963642	1.10561	0.625047		0.300341	0.0480105	0.0770951	0.370646	-0.702397	-0.0811775	-0.162385	-0.69718	2.07165	1.22321	1.56897	1.73959		0.305215	0.0978413	0.366714	0.0533108	0.126931	-0.0357047
m83619	3	1803606	AT3G06010	NA	0.528943	0.104614	0.707811	0.264482	0.115678	-0.0428189	0.0731779	0.0363238	0.220233	0.312931	0.112795	0.118884		0.0103902	0.0436051	0.19908	0.0974958	-0.0164522	0.0580464	-0.266597	-0.0802771	1.10169	0.959182	1.10561	0.625047		0.348942	0.0485214	0.0770951	0.370646	-0.788419	-0.081369	-0.162385	-0.69718	2.06299	1.21382	1.56897	1.73959		0.424836	0.120849	0.366714	0.0533108	0.163947	-0.0429775
m83623	3	1805333	AT3G06010	NA	0.266389	0.0268203	0.707811	0.264482	0.0681242	0.0118858	0.0731779	0.0363238	0.221668	0.313962	0.112795	0.118884		0.0448147	0.0103423	0.19908	0.0974958	-0.0685534	-0.014334	-0.266597	-0.0802771	1.10428	0.963642	1.10561	0.625047		0.300341	0.0480105	0.0770951	0.370646	-0.702397	-0.0811775	-0.162385	-0.69718	2.07165	1.22321	1.56897	1.73959		0.305215	0.0978413	0.366714	0.0533108	0.126931	-0.0357047
m83628	3	1806123	AT3G06010	NA	0.213853	0.0294488	0.781855	0.179159	0.0562646	0.0128404	0.0773186	0.0259752	0.219773	0.309774	0.111134	0.117966		0.512804	0.207011	0.19908	0.0974958	-0.558137	-0.237747	-0.266597	-0.0802771	1.08726	0.953831	1.10561	0.625047		0.300341	0.0480105	0.0770951	0.370646	-0.702397	-0.0811775	-0.162385	-0.69718	2.07165	1.22321	1.56897	1.73959		0.305215	0.0978413	0.366714	0.0533108	0.126931	-0.0357047
m83633	3	1808946	AT3G06010	NA	0.266389	0.0268203	0.707811	0.264482	0.0681242	0.0118858	0.0731779	0.0363238	0.221668	0.313962	0.112795	0.118884		0.0448147	0.0103423	0.19908	0.0974958	-0.0685534	-0.014334	-0.266597	-0.0802771	1.10428	0.963642	1.10561	0.625047		0.300341	0.0480105	0.0770951	0.370646	-0.702397	-0.0811775	-0.162385	-0.69718	2.07165	1.22321	1.56897	1.73959		0.305215	0.0978413	0.366714	0.0533108	0.126931	-0.0357047
m83679	3	1832868	AT3G06070	NA	0.202711	0.210333	0.148626	0.124179	-0.0499811	-0.0704953	0.0189717	0.0178157	0.204267	0.279223	0.101353	0.111592		0.0541417	0.0360161	0.290387	0.029408	-0.0726123	-0.0432279	0.341705	-0.0234408	0.977372	0.858042	1.03567	0.565867		0.247956	0.176358	0.0190818	0.459945	0.530285	-0.241464	0.0392646	-0.77296	1.82921	1.11032	1.44474	1.63323		0.225828	0.330674	0.167229	0.0953111	-0.0883772	0.0906986
m84746	3	2549187	AT3G07980	NA	0.820206	2.54331	0.285548	0.360168	-0.191056	0.511828	-0.0409375	0.057657	0.265646	0.348563	0.125856	0.147231		0.40579	4.42511	0.115738	0.467301	-0.519492	-2.11518	-0.207957	-0.3402	1.20872	1.06746	1.3864	0.710295		0.848926	0.984549	0.158314	0.736495	-1.73187	1.21298	-0.354638	1.45366	2.35106	1.4891	1.79171	2.178		0.462485	0.954312	0.286223	1.64101	0.197645	-0.253623
m84783	3	2575034	AT3G08490	NA	0.472291	1.34484	1.64996	0.172187	-0.14383	-0.398122	-0.167414	-0.0361879	0.29806	0.398642	0.147472	0.17007		1.71108	0.00859699	1.31463	0.0475575	1.61067	0.0153477	1.49577	0.0520598	1.38755	1.23883	1.51994	0.791962		0.590246	0.17621	0.902515	0.0263085	1.41793	-0.338873	-1.56895	0.0887676	2.48925	1.55936	2.0427	2.38717		1.43684	0.260356	0.425217	0.0756922	0.471413	-0.105586
m85100	3	2744238	AT3G08990	NA	1.15249	1.83798	0.0476561	0.592136	0.266981	-0.515091	0.0101463	0.093802	0.295329	0.424793	0.154156	0.164357		0.568773	0.131989	0.379233	0.111243	0.802095	0.222351	-0.620107	0.124577	1.44731	1.31823	1.51995	0.860664		4.07963	1.08212	2.10831	0.251805	5.16892	-1.41539	-2.85028	-0.70097	2.72119	1.6319	2.16708	2.38718		0.0782111	0.161013	0.11792	0.12932	-0.0515089	-0.0747653
m85274	3	2881881	AT3G09370	NA	0.152927	0.468398	0.155181	0.384002	0.0398791	-0.141795	-0.020828	-0.0459098	0.207801	0.295669	0.107142	0.1115		0.340635	0.0209327	0.178099	0.127951	0.388135	-0.0271375	0.227035	-0.097318	1.03567	0.911985	1.03567	0.593115		0.0300109	0.632528	0.324398	0.216031	-0.080726	0.679979	-0.535884	0.422051	1.91082	1.13508	1.4859	1.63323		0.8712	0.032237	0.367347	0.388944	0.259312	-0.0117283
m85622	3	3103529	AT3G10060	NA	0.456948	0.386931	0.00428143	0.190771	-0.19753	0.228753	0.00123524	-0.0540366	0.419705	0.552288	0.199372	0.23254		1.65129	0.160994	2.26074	0.356024	-2.18166	-0.328502	-2.83777	0.413869	1.92094	1.63543	2.07133	1.06591		1.24042	0.0950272	0.654367	4.55211	-3.26168	0.263093	-1.68983	-6.53463	3.44027	2.09591	2.7537	3.25166		2.0492	0.0859884	2.13291	1.32074	-0.807744	-0.0529294
m85631	3	3114952	AT3G10100	NA	0.597639	0.174945	0.252093	0.508848	0.22745	-0.114938	0.056295	-0.110477	0.395873	0.532802	0.19167	0.21647		1.87183	7.25751	0.22592	3.54072	-2.26835	-4.22683	-0.605159	-2.04627	1.85033	1.67461	2.25564	1.16147		0.0200483	NA	0.0963956	0.0896851	-0.107145	NA	0.386779	-0.421373	3.75594	NA	3.04311	3.54075		0.229659	NA	0.23628	3.75747	0.185834	NA
m86406	3	3513559	AT3G11220	NA	0.076948	1.05637	0.872318	0.475862	-0.0210889	-0.24128	0.0764913	-0.0542952	0.204261	0.282651	0.101941	0.111873		1.44301	0.482589	4.35606	0.0650287	1.03388	-0.435137	-2.03306	0.04998	0.990076	0.886725	1.03439	0.565832		0.887186	1.89448	0.130652	0.0563847	1.40274	-1.37802	-0.239027	-0.126172	1.84768	1.11733	1.43009	1.63323		1.37438	0.631611	1.84376	0.224665	0.336406	-0.15131
m86407	3	3513576	AT3G11220	NA	0.119133	0.614442	0.462627	0.280884	-0.031302	-0.164092	0.0479699	-0.035815	0.203494	0.279895	0.100969	0.111592		1.78615	0.0519013	4.50278	0.329437	1.16691	-0.0624792	-2.06605	-0.204824	0.979267	0.874764	1.03336	0.560958		0.513245	2.34197	0.2185	0.153708	0.940108	-1.56834	-0.370267	-0.314618	1.82944	1.12248	1.41946	1.63075		1.96384	0.686166	2.18933	0.792617	0.414484	-0.161451
m86690	3	3641294	AT3G11560	NA	0.0479806	0.141491	0.312933	0.21127	-0.0305873	0.110977	0.0786933	0.0642068	0.461767	0.619094	0.224689	0.253362		0.498423	0.269606	1.61208	0.696297	-1.08331	0.572115	-2.52295	0.773371	2.15563	1.84211	2.25565	1.20562		NA	NA	0.269301	4.44414	NA	NA	-0.953926	-7.02843	NA	NA	3.07458	3.54075		NA	NA	3.23959	1.54896	NA	NA
m86950	3	3854523	AT3G12100	NA	0.109688	0.0177004	0.301533	0.0516403	0.0392895	-0.00949444	-0.0478082	-0.0109989	0.275119	0.376272	0.14064	0.15484		0.390978	0.137365	0.250834	0.305596	0.550532	-0.198248	0.405769	0.261429	1.31838	1.13448	1.3864	0.760361		0.0515895	0.125852	0.474789	0.397122	-0.175472	-0.234448	-0.957162	0.947022	2.47084	1.44937	1.97472	2.23937		0.263797	0.0154521	0.0358691	0.0342944	0.131612	-0.00706488
m87461	3	4137575	AT3G12965	NA	0.790444	0.234996	0.580646	0.147691	-0.210155	-0.11275	0.0821268	-0.0305951	0.299787	0.406914	0.145972	0.164356		0.181788	0.733389	0.115188	0.635699	-0.316775	-0.886924	0.227014	0.488489	1.42061	1.33287	1.51994	0.812709		1.06014	4.1911	2.27178	0.0199139	2.26574	-3.29031	-2.74995	-0.0676583	2.64796	1.71167	2.00123	2.38717		0.155861	0.403747	0.150226	0.401997	-0.0940298	-0.166445
m87840	3	4375504	AT3G13435	NA	0.38608	0.0390228	0.0761772	0.491204	0.125504	0.0237333	-0.0168752	-0.0877843	0.303549	0.436465	0.164969	0.176609		0.0206263	5.03067	0.299322	0.495865	-0.043202	-2.8198	0.555898	-0.451958	1.47385	1.3331	1.64407	0.902431		0.784437	0.639933	0.0761971	0.0407658	-1.94876	1.04188	-0.242101	-0.153462	2.79396	1.72469	2.36474	2.70429		0.409799	1.575	0.485876	1.1702	0.220255	-0.433682
m87845	3	4378113	AT3G13438	AT3G13440	0.00917832	0.938294	0.149716	0.600246	-0.0041048	0.331347	-0.0297008	-0.101797	0.310791	0.420224	0.157657	0.176609		1.4875	4.52781	0.111997	0.224914	-1.65319	-2.68302	0.250811	-0.253441	1.55323	1.33813	1.72227	0.948204		0.527539	0.403207	0.0453923	0.0456765	-1.53439	0.773032	-0.157097	0.180335	2.92557	1.806	2.49854	2.85058		0.207535	0.403977	0.387084	0.891652	0.132964	-0.177587
m87848	3	4378833	AT3G13440	NA	0.170132	0.647763	0.00689108	0.670135	0.0712874	0.295927	0.00184418	-0.127057	0.338546	0.485903	0.185482	0.203611		0.0105974	4.27813	0.236488	0.525718	0.0246729	-2.82675	0.506046	-0.51944	1.62025	1.45172	1.81557	0.992941		0.515838	0.333267	0.0348401	0.0739878	-1.56952	0.700886	-0.128919	-0.301787	3.04284	1.90117	2.64232	3.02876		0.441751	0.84467	0.459103	1.42776	0.254093	-0.319046
m88610	3	4865043	AT3G14490	NA	0.0137768	0.162437	0.0474588	0.486728	-0.006953	0.0971716	0.0113635	-0.0952951	0.352527	0.480342	0.173331	0.193042		0.347941	0.319503	0.13876	0.294217	-0.679907	-0.577463	-0.340151	0.350129	1.78399	1.62064	1.9292	1.05		0.341515	5.1516	0.902942	0.13789	1.27595	-4.27955	1.92277	-0.531109	3.39597	2.00498	2.50255	3.02875		0.0432902	0.967788	0.188264	0.614396	-0.0371064	-0.367848
m88629	3	4875014	AT3G14517	NA	0.303143	0.185096	0.231538	1.49628	-0.127456	0.116341	0.0509771	-0.217525	0.373363	0.513771	0.186266	0.203611		2.56484	0.706188	0.97364	0.269793	-2.64975	-1.06072	-1.67461	0.354488	1.79611	1.63713	2.07133	1.14075		0.246454	5.67236	1.07864	0.150282	1.06337	-4.84254	2.32607	-0.615077	3.68659	2.164	2.68756	3.25166		0.532085	0.575464	0.378406	0.0592359	-0.353543	-0.27579
m90122	3	5656324	AT3G16600	NA	0.579625	0.0333222	0.802575	1.29532	-0.131361	-0.0153858	0.085981	0.12826	0.233793	0.329383	0.121358	0.131545		0.103813	0.539888	1.41569	0.257794	0.153448	-0.530447	-1.26002	0.197547	1.12918	0.994205	1.22161	0.659898		0.124454	0.276698	0.0324303	1.12873	0.332499	-0.403651	0.0775569	-1.71228	2.07714	1.27184	1.70338	1.92024		1.39105	0.517742	1.51028	0.64513	0.384	-0.147057
m90204	3	5686095	AT3G16690	NA	0.138164	0.0733324	0.333164	1.15712	-0.0628606	0.0512089	-0.0665312	-0.16693	0.35815	0.518614	0.180692	0.184173		0.814246	4.29346	1.20451	0.30088	-1.45599	-3.51633	-1.79465	-0.372431	2.03457	1.80251	1.9292	1.09686		1.59294	0.636605	0.67904	0.199215	-4.19301	1.31531	-1.80682	-0.784598	3.7765	2.18549	2.86751	3.25166		0.0254392	3.2318	0.721157	0.950482	-0.0247252	-0.845526
m90205	3	5686110	AT3G16690	NA	0.138164	0.0733324	0.333164	1.15712	-0.0628606	0.0512089	-0.0665312	-0.16693	0.35815	0.518614	0.180692	0.184173		0.814246	4.29346	1.20451	0.30088	-1.45599	-3.51633	-1.79465	-0.372431	2.03457	1.80251	1.9292	1.09686		1.59294	0.636605	0.67904	0.199215	-4.19301	1.31531	-1.80682	-0.784598	3.7765	2.18549	2.86751	3.25166		0.0254392	3.2318	0.721157	0.950482	-0.0247252	-0.845526
m90207	3	5686673	AT3G16690	AT3G16700	0.277719	0.484292	0.844778	1.25378	-0.138102	-0.312584	-0.158893	-0.206689	0.43432	0.635603	0.216471	0.216471		0.758695	4.37727	0.77582	0.618717	-1.53016	-3.95337	-1.43367	-0.707322	2.24599	2.00635	2.07134	1.2		1.86877	1.15878	1.13092	0.199282	-5.14646	2.17977	-2.81055	-0.854599	4.20496	2.40302	3.14785	3.54075		0.0738153	3.03787	0.981052	1.61305	-0.0760591	-0.907744
m90217	3	5689036	AT3G16700	NA	0.277719	0.484292	0.844778	1.25378	-0.138102	-0.312584	-0.158893	-0.206689	0.43432	0.635603	0.216471	0.216471		0.758695	4.37727	0.77582	0.618717	-1.53016	-3.95337	-1.43367	-0.707322	2.24599	2.00635	2.07134	1.2		1.86877	1.15878	1.13092	0.199282	-5.14646	2.17977	-2.81055	-0.854599	4.20496	2.40302	3.14785	3.54075		0.0738153	3.03787	0.981052	1.61305	-0.0760591	-0.907744
m90220	3	5689607	AT3G16700	NA	0.277719	0.484292	0.844778	1.25378	-0.138102	-0.312584	-0.158893	-0.206689	0.43432	0.635603	0.216471	0.216471		0.758695	4.37727	0.77582	0.618717	-1.53016	-3.95337	-1.43367	-0.707322	2.24599	2.00635	2.07134	1.2		1.86877	1.15878	1.13092	0.199282	-5.14646	2.17977	-2.81055	-0.854599	4.20496	2.40302	3.14785	3.54075		0.0738153	3.03787	0.981052	1.61305	-0.0760591	-0.907744
m90226	3	5690571	AT3G16710	NA	0.277719	0.484292	0.844778	1.25378	-0.138102	-0.312584	-0.158893	-0.206689	0.43432	0.635603	0.216471	0.216471		0.758695	4.37727	0.77582	0.618717	-1.53016	-3.95337	-1.43367	-0.707322	2.24599	2.00635	2.07134	1.2		1.86877	1.15878	1.13092	0.199282	-5.14646	2.17977	-2.81055	-0.854599	4.20496	2.40302	3.14785	3.54075		0.0738153	3.03787	0.981052	1.61305	-0.0760591	-0.907744
m90227	3	5690675	AT3G16710	NA	0.269445	0.266576	0.447388	1.39599	-0.116924	-0.164651	-0.0858008	-0.197418	0.376916	0.535409	0.18525	0.193042		2.547	5.65984	0.77582	0.618717	-3.00181	-4.0954	-1.43367	-0.707322	2.04291	1.82622	2.07134	1.2		1.86877	1.15878	1.13092	0.199282	-5.14646	2.17977	-2.81055	-0.854599	4.20496	2.40302	3.14785	3.54075		0.0738153	3.03787	0.981052	1.61305	-0.0760591	-0.907744
m90228	3	5690755	AT3G16710	NA	0.277719	0.484292	0.844778	1.25378	-0.138102	-0.312584	-0.158893	-0.206689	0.43432	0.635603	0.216471	0.216471		0.758695	4.37727	0.77582	0.618717	-1.53016	-3.95337	-1.43367	-0.707322	2.24599	2.00635	2.07134	1.2		1.86877	1.15878	1.13092	0.199282	-5.14646	2.17977	-2.81055	-0.854599	4.20496	2.40302	3.14785	3.54075		0.0738153	3.03787	0.981052	1.61305	-0.0760591	-0.907744
m90229	3	5690936	AT3G16710	NA	0.277719	0.484292	0.844778	1.25378	-0.138102	-0.312584	-0.158893	-0.206689	0.43432	0.635603	0.216471	0.216471		0.758695	4.37727	0.77582	0.618717	-1.53016	-3.95337	-1.43367	-0.707322	2.24599	2.00635	2.07134	1.2		1.86877	1.15878	1.13092	0.199282	-5.14646	2.17977	-2.81055	-0.854599	4.20496	2.40302	3.14785	3.54075		0.0738153	3.03787	0.981052	1.61305	-0.0760591	-0.907744
m90237	3	5692198	AT3G16720	AT3G16712	0.277719	0.484292	0.844778	1.25378	-0.138102	-0.312584	-0.158893	-0.206689	0.43432	0.635603	0.216471	0.216471		0.758695	4.37727	0.77582	0.618717	-1.53016	-3.95337	-1.43367	-0.707322	2.24599	2.00635	2.07134	1.2		1.86877	1.15878	1.13092	0.199282	-5.14646	2.17977	-2.81055	-0.854599	4.20496	2.40302	3.14785	3.54075		0.0738153	3.03787	0.981052	1.61305	-0.0760591	-0.907744
m90241	3	5693257	AT3G16720	NA	0.351052	0.419794	0.598823	1.43653	-0.154424	-0.255894	-0.114867	-0.212027	0.402404	0.580066	0.199627	0.203611		2.547	5.65984	0.77582	0.618717	-3.00181	-4.0954	-1.43367	-0.707322	2.04291	1.82622	2.07134	1.2		1.86877	1.15878	1.13092	0.199282	-5.14646	2.17977	-2.81055	-0.854599	4.20496	2.40302	3.14785	3.54075		0.0738153	3.03787	0.981052	1.61305	-0.0760591	-0.907744
m90245	3	5694277	NA	NA	0.277719	0.484292	0.844778	1.25378	-0.138102	-0.312584	-0.158893	-0.206689	0.43432	0.635603	0.216471	0.216471		0.758695	4.37727	0.77582	0.618717	-1.53016	-3.95337	-1.43367	-0.707322	2.24599	2.00635	2.07134	1.2		1.86877	1.15878	1.13092	0.199282	-5.14646	2.17977	-2.81055	-0.854599	4.20496	2.40302	3.14785	3.54075		0.0738153	3.03787	0.981052	1.61305	-0.0760591	-0.907744
m90246	3	5694399	NA	NA	0.277719	0.484292	0.844778	1.25378	-0.138102	-0.312584	-0.158893	-0.206689	0.43432	0.635603	0.216471	0.216471		0.758695	4.37727	0.77582	0.618717	-1.53016	-3.95337	-1.43367	-0.707322	2.24599	2.00635	2.07134	1.2		1.86877	1.15878	1.13092	0.199282	-5.14646	2.17977	-2.81055	-0.854599	4.20496	2.40302	3.14785	3.54075		0.0738153	3.03787	0.981052	1.61305	-0.0760591	-0.907744
m90801	3	5999291	AT3G17520	NA	2.38268	0.563299	0.012459	1.01241	0.291465	-0.156905	-0.00183674	-0.0926989	0.206074	0.28515	0.102816	0.111709		0.568514	0.129649	0.456662	0.790222	0.551029	0.147885	-0.486499	-0.399514	0.994613	0.890794	1.03362	0.569868		4.20542	0.30079	2.52833	0.210715	3.61565	-0.385003	-2.1053	-0.412649	1.8735	1.13368	1.44033	1.63075		0.371691	0.10362	0.126619	0.834488	0.136816	0.0351375
m90802	3	5999447	AT3G17520	NA	2.01866	0.686074	0.00100964	1.34188	-0.280859	0.186356	0.000153932	-0.118561	0.218915	0.293677	0.104964	0.118883		0.100006	0.0753306	0.965703	0.700862	-0.134624	-0.0905172	-0.867864	-0.367977	1.02485	0.893478	1.07938	0.570994		2.61442	0.221162	4.07306	0.0825374	-2.8083	0.304532	-2.77324	-0.18733	1.88531	1.155	1.46064	1.69905		0.237581	0.153828	0.902789	0.942356	-0.0959205	0.0498127
m90803	3	5999605	AT3G17520	NA	0.995063	0.0617394	0.821736	1.5606	-0.20269	0.0279242	0.0837401	-0.144273	0.247096	0.332136	0.11628	0.131545		0.276818	0.194314	1.2774	0.203474	-0.374119	-0.238513	-1.16159	-0.156463	1.17953	1.00976	1.20226	0.636954		2.96071	0.158383	4.59589	0.131314	-3.48024	0.259495	-3.2981	-0.317384	2.17859	1.30978	1.63161	1.89004		0.292668	0.00331343	1.09909	0.475275	-0.131596	-0.00140839
m90806	3	6000266	AT3G17520	NA	1.55492	0.536772	0.0908364	0.623445	-0.248112	0.163161	0.012986	-0.0716662	0.226724	0.307255	0.107937	0.120963		0.0812408	0.40096	1.0285	1.11755	-0.116297	-0.39814	-0.919175	-0.515893	1.07108	0.934542	1.09605	0.582332		3.3475	0.0575866	4.07585	0.115169	-3.37011	0.0946121	-2.83612	-0.259805	1.97188	1.20009	1.49323	1.73958		0.0354685	0.21684	1.20498	0.807862	-0.017803	-0.0699419
m90819	3	6007217	AT3G17560	NA	0.608214	0.832171	0.403346	1.44535	0.122896	-0.21401	0.0462109	-0.122434	0.21119	0.294594	0.10803	0.117122		0.588555	0.162427	1.09982	0.458031	0.586255	0.186392	-0.978404	-0.286739	1.03172	0.920816	1.11607	0.607825		4.05315	0.126458	1.7502	0.596313	3.71005	-0.192566	-1.80277	-1.00767	1.95985	1.18537	1.53245	1.7558		0.724651	0.320465	0.796029	0.191254	0.233732	0.0955147
m91044	3	6127519	AT3G17890	NA	0.303939	0.0853417	0.0382647	0.710263	0.078185	-0.0359702	-0.0059963	-0.0802589	0.228548	0.316605	0.11237	0.123407		0.0706355	0.650598	0.950064	0.278644	0.106086	0.607837	-0.929165	-0.207371	1.11241	0.994578	1.16839	0.64996		1.50948	4.13621	2.52969	0.0900743	-2.27948	2.42024	-2.39854	0.222526	2.12283	1.26769	1.64044	1.86245		0.00737852	0.854834	0.184702	0.102106	0.00410977	0.213749
m91384	3	6267014	AT3G18280	NA	0.1522	0.0820076	0.649286	0.715016	-0.0595345	-0.0475135	0.0958673	0.11113	0.311518	0.43385	0.157146	0.17007		4.77978	1.6088	1.34439	0.400994	-3.15512	-1.58868	1.81237	-0.411058	1.52582	1.42214	1.81557	0.964801		0.324692	0.119382	0.206077	0.369629	-1.26261	0.332056	-0.582867	-1.13998	3.49816	2.15196	2.34761	2.85057		1.13991	1.32339	0.938754	0.637528	-0.528643	-0.447354
m91673	3	6406981	AT3G18610	NA	0.297094	0.671726	0.00226811	0.035524	0.113166	-0.294671	-0.000592549	-0.00959072	0.33694	0.471418	0.180121	0.193042		4.15771	0.133155	0.977189	0.695848	-3.19224	0.261286	-1.6787	0.726749	1.6596	1.53701	2.07133	1.13346		0.239813	0.0988534	0.0608288	0.29928	-0.982514	0.279141	-0.236045	-1.09943	3.48433	2.14516	2.84531	3.25166		0.839742	0.371811	0.252815	0.146137	-0.462875	0.198015
m91802	3	6487998	AT3G18827	NA	0.12526	0.156431	1.15425	0.369623	0.0355229	-0.060749	0.10173	-0.0468085	0.220806	0.310319	0.112421	0.117122		0.348098	1.64344	0.18698	4.12129	0.414167	1.08823	0.246715	1.17169	1.08634	0.961447	1.07939	0.613567		0.214962	0.273813	0.276585	0.357615	0.514601	-0.385439	0.490335	-0.666845	1.99989	1.22489	1.5463	1.7113		0.104779	0.562906	0.456506	0.944226	0.0498161	0.154228
m91984	3	6547164	AT3G18980	NA	0.990878	0.267061	0.46833	0.0741588	-0.171979	-0.0897207	-0.0504126	-0.0115384	0.210251	0.291318	0.105132	0.115643		0.117017	0.00589871	0.0891747	0.503075	0.153717	-0.00754245	0.126919	-0.292809	1.01534	0.884602	1.07219	0.578377		5.33148	0.953809	4.34928	0.247824	-4.03278	0.903163	-2.87353	0.489171	1.85206	1.13261	1.46256	1.68799		0.128594	0.249431	0.364234	0.188028	-0.0554937	0.0743162
m92041	3	6575919	AT3G19040	AT3G19045	0.44224	0.14516	0.247362	0.0678372	0.171012	-0.0950447	0.05124	-0.0177268	0.372518	0.518396	0.177213	0.193042		1.17879	0.021239	1.24762	0.393804	-1.67067	0.0532119	-1.83589	0.442047	1.8211	1.76304	1.9292	1.05218		0.285001	0.503019	0.556551	0.311653	-1.1163	-1.0949	-1.45038	1.058	3.43516	2.16218	2.65832	3.02875		0.509069	0.0507517	0.269722	0.0747289	-0.319046	-0.0346181
m92079	3	6594103	AT3G19070	NA	0.0771419	0.901232	0.252796	0.125711	-0.0304229	0.313517	-0.0448776	-0.0265282	0.293982	0.408631	0.152446	0.164357		1.05654	4.07214	0.255945	0.400399	-1.22094	-2.36669	0.469434	-0.36707	1.43013	1.24715	1.57745	0.862545		0.234589	0.064011	0.0991714	0.0315932	-0.726153	-0.144026	0.284222	-0.114637	2.62282	1.65399	2.17911	2.58171		0.262015	1.81483	0.194887	0.754233	0.144748	-0.45002
m92111	3	6604237	AT3G19100	NA	0.646242	0.555911	1.2077	0.381909	-0.147844	0.182621	-0.11329	0.0557051	0.243177	0.335123	0.12156	0.135866		0.212123	4.26187	0.224027	0.441635	-0.291373	-1.96609	0.337285	-0.30683	1.14578	1.01171	1.26607	0.668696		0.178363	0.0752808	0.854241	0.029953	-0.473152	-0.137048	-1.2654	0.0856004	2.15564	1.35292	1.71051	2.0298		0.16896	1.50845	0.402103	1.49334	0.0820999	-0.322148
m92478	3	6787118	NA	NA	0.855666	0.245195	1.09416	0.856851	0.154711	-0.0814834	0.0902281	-0.0862391	0.208931	0.283873	0.103271	0.116349		1.52552	0.258988	1.01727	0.40727	1.07434	0.260464	-0.898612	-0.243961	0.993573	0.866765	1.07938	0.565773		4.651	0.222581	2.23811	0.83943	3.72802	-0.301162	-1.97431	-1.24198	1.83394	1.13611	1.44935	1.69905		1.1658	0.313002	0.315444	0.0549893	0.302682	0.0882714
m92480	3	6790538	AT3G19550	NA	0.100119	0.00181988	1.40907	1.11445	-0.0362294	-0.0009739	0.135887	-0.133388	0.275562	0.368768	0.132094	0.150834		0.853423	0.250019	1.37745	0.144644	0.949949	-0.332865	-1.40547	0.134266	1.28512	1.14037	1.3864	0.73412		4.61137	2.02391	3.27141	0.302083	4.965	-1.94812	-3.09443	-0.741967	2.45315	1.51859	1.83289	2.178		0.588015	0.0235927	0.358774	0.236674	0.253401	-0.0112773
m93849	3	7575370	AT3G21500	NA	0.120409	0.227145	0.105341	0.182874	-0.0547741	0.12988	0.0241843	0.0432628	0.352703	0.482229	0.175639	0.193042		4.28344	0.095463	1.5292	0.584747	3.29718	0.186104	-2.08838	0.581019	1.68759	1.47714	1.9292	1.027		0.32959	0.610055	0.198453	0.450392	1.225	-1.24419	0.596592	-1.41077	3.3537	2.13189	2.481	3.02875		0.936079	0.153804	0.737945	0.540775	0.479497	0.0922118
m94268	3	7822940	AT3G22170	NA	0.905299	0.472121	0.11447	0.588803	0.26072	-0.22519	0.0238535	-0.10038	0.338783	0.466764	0.160719	0.176609		4.72871	4.00973	1.21309	0.638952	-3.35307	-2.84704	-1.69673	-0.586532	1.6305	1.51249	1.81557	0.972249		0.388548	1.54489	0.227977	0.0762304	-1.24635	2.3249	0.640129	0.292015	2.99775	2.13477	2.36816	2.85058		0.948746	0.599584	0.0392216	0.679532	-0.433228	-0.276626
m96209	3	8873248	AT3G24430	NA	0.191911	0.931807	0.085875	0.55118	-0.0472761	0.217547	0.011469	0.0603914	0.20243	0.277197	0.100371	0.111522		0.023102	0.637891	0.335068	0.575484	0.0315284	-0.516764	-0.382812	0.309824	0.96292	0.857625	1.03438	0.554064		0.0236715	0.751364	0.0325021	0.463032	-0.0599658	0.742415	-0.0637837	-0.776097	1.78736	1.09669	1.39789	1.63157		0.705099	0.282943	0.92355	1.34907	0.208929	0.0794648
m96229	3	8886170	AT3G24460	NA	0.609369	0.676445	0.624772	0.538085	-0.168481	0.243713	-0.0825647	0.0847551	0.289127	0.387951	0.139144	0.159317		0.391456	0.0783827	0.270433	4.06652	-0.564823	0.13032	0.457617	-1.44821	1.35132	1.23987	1.46976	0.763702		0.44093	0.0145928	0.272045	0.315158	1.14903	-0.0338981	-0.614607	0.813682	2.50721	1.62194	1.96457	2.30856		0.257717	0.255964	0.072096	1.32639	-0.136158	0.108267
m96475	3	8969810	AT3G24580	NA	0.302884	0.819256	0.146783	0.287793	0.110678	-0.317188	0.0277225	-0.0538016	0.324439	0.441365	0.149734	0.164357		0.623747	4.64035	1.22701	0.305719	-0.909405	-2.73342	1.43097	0.280966	1.53435	1.34624	1.51994	0.816917		0.0108024	0.507865	0.109653	0.213839	-0.0436111	-0.908516	-0.30969	-0.63469	2.80844	1.78132	2.16772	2.47729		0.145527	1.84731	0.150733	0.687437	0.0939413	-0.484115
m96554	3	8991139	AT3G24640	NA	0.319969	0.114013	0.144459	0.0980347	0.140674	0.0785323	-0.0349522	-0.0279227	0.394596	0.531036	0.191451	0.21647		0.192404	5.4482	0.0576791	0.252245	-0.432791	-3.62603	-0.163463	-0.313931	1.84882	1.64751	2.07133	1.06766		0.10869	0.121875	0.756302	0.0195089	0.488645	-0.361217	2.04599	-0.0983558	3.44738	2.29803	3.00918	3.54075		0.576948	2.2656	0.596725	0.488837	0.35139	-0.701358
m96680	3	9036453	AT3G24750	NA	0.178476	0.246986	0.344787	0.279319	-0.0449736	-0.0804707	-0.0379369	-0.0358926	0.204934	0.278659	0.100268	0.112344		0.0232983	0.708142	0.222988	0.0156553	0.0325823	-0.559838	0.277598	0.0124669	0.98693	0.862375	1.0461	0.556964		0.0562658	0.0136971	0.36767	0.0116508	0.13879	-0.0216685	-0.567575	-0.027683	1.80032	1.10349	1.42539	1.65431		0.25724	0.664943	0.0160999	0.0456236	-0.0978484	-0.153737
m97758	3	9423011	AT3G25800	NA	0.254096	0.309392	0.162056	0.2685	0.13653	-0.220324	-0.0426804	0.0719343	0.461855	0.634854	0.21141	0.23254		0.990698	NA	1.45385	0.135648	1.82332	NA	-2.36584	-0.211573	2.22931	NA	2.25564	1.22428		0.140222	NA	0.583528	0.127679	-0.709715	NA	1.74974	-0.579917	3.98814	NA	3.09768	3.54075		0.931206	NA	0.942536	0.518796	0.569075	NA
m98433	3	9684034	AT3G26460	NA	0.286131	0.134824	0.355865	0.261442	-0.0690604	0.0509747	0.0418132	0.0343297	0.211978	0.296764	0.107788	0.113429		0.335007	0.249155	0.671159	0.0152289	0.38505	0.269609	0.67002	-0.01316	1.04111	0.926306	1.07219	0.604107		0.382702	0.39378	0.479153	0.380782	0.804765	0.498996	0.737698	-0.69091	1.95861	1.18733	1.51149	1.68799		0.597115	0.715521	0.200217	0.0173687	0.202863	0.174713
m98650	3	9784927	AT3G26614	NA	0.0516475	1.12722	0.15152	0.420673	-0.0144601	-0.249406	0.0192273	0.0493077	0.203555	0.279925	0.100996	0.111592		0.10275	0.0461606	1.06681	0.00429071	-0.132166	-0.0560109	0.891407	-0.0035421	0.981698	0.876603	1.03747	0.570074		1.18398	0.282582	0.961346	0.897478	-1.69899	0.360175	1.14685	1.25163	1.84685	1.11558	1.43073	1.63572		0.458376	0.304598	1.91924	0.109182	-0.157875	-0.0868024
m98656	3	9785741	AT3G26614	NA	0.177393	1.215	0.201462	0.078025	-0.044824	-0.264271	0.0247971	0.0118204	0.205326	0.282457	0.101869	0.113016		0.191989	0.0702943	0.870543	0.0112311	-0.232467	0.0845155	0.786975	-0.00934076	0.994894	0.889687	1.05009	0.578836		0.880925	0.227522	1.20242	0.802186	-1.42218	0.303887	1.3473	1.17197	1.88236	1.12549	1.44992	1.65431		0.939485	0.158161	1.58507	0.170978	-0.269074	-0.0506398
m98917	3	9946059	AT3G26960	NA	0.157049	0.142888	0.324783	1.69117	-0.077993	0.0958463	0.0651665	0.234678	0.397067	0.530078	0.180614	0.203611		0.810289	0.105051	0.415165	0.0410721	1.31048	0.216318	-0.794546	0.0550799	1.83742	1.57385	1.81557	0.963771		2.08104	4.86488	0.493957	0.22303	4.56628	-4.46315	-1.24326	-0.756633	3.49902	2.15166	2.48978	2.85058		0.743181	0.622419	0.349038	0.314785	0.427615	-0.283293
m98918	3	9946327	AT3G26980	NA	0.157049	0.142888	0.324783	1.69117	-0.077993	0.0958463	0.0651665	0.234678	0.397067	0.530078	0.180614	0.203611		0.810289	0.105051	0.415165	0.0410721	1.31048	0.216318	-0.794546	0.0550799	1.83742	1.57385	1.81557	0.963771		2.08104	4.86488	0.493957	0.22303	4.56628	-4.46315	-1.24326	-0.756633	3.49902	2.15166	2.48978	2.85058		0.743181	0.622419	0.349038	0.314785	0.427615	-0.283293
m98923	3	9948148	AT3G26980	NA	0.157049	0.142888	0.324783	1.69117	-0.077993	0.0958463	0.0651665	0.234678	0.397067	0.530078	0.180614	0.203611		0.810289	0.105051	0.415165	0.0410721	1.31048	0.216318	-0.794546	0.0550799	1.83742	1.57385	1.81557	0.963771		2.08104	4.86488	0.493957	0.22303	4.56628	-4.46315	-1.24326	-0.756633	3.49902	2.15166	2.48978	2.85058		0.743181	0.622419	0.349038	0.314785	0.427615	-0.283293
m98936	3	9951172	AT3G26990	NA	0.157049	0.142888	0.324783	1.69117	-0.077993	0.0958463	0.0651665	0.234678	0.397067	0.530078	0.180614	0.203611		0.810289	0.105051	0.415165	0.0410721	1.31048	0.216318	-0.794546	0.0550799	1.83742	1.57385	1.81557	0.963771		2.08104	4.86488	0.493957	0.22303	4.56628	-4.46315	-1.24326	-0.756633	3.49902	2.15166	2.48978	2.85058		0.743181	0.622419	0.349038	0.314785	0.427615	-0.283293
m98964	3	9968336	AT3G27025	NA	0.388077	0.0509991	0.299019	0.362961	-0.139417	0.031294	0.0518325	0.0695826	0.335848	0.4458	0.153512	0.176608		0.344924	0.941785	0.414042	0.957337	-0.58785	1.05253	-0.688898	0.658137	1.55311	1.33135	1.57745	0.823345		4.48999	3.18321	3.02833	0.0831205	-5.5397	2.92616	-3.44906	-0.274913	2.77481	1.76243	2.13164	2.47729		0.514061	0.919724	0.166521	1.78385	-0.259707	0.303237
m98965	3	9968916	AT3G27025	NA	0.0389347	0.181634	0.503095	0.654781	-0.0215114	-0.11794	0.0908943	0.124967	0.396494	0.529337	0.179619	0.203611		0.77643	0.0495901	0.755073	0.561718	-1.27035	0.107305	-1.23308	0.526028	1.83477	1.56872	1.81557	0.957548		2.96271	4.50825	2.08854	0.126098	-5.23627	3.99412	-3.24026	-0.461723	3.27661	2.00126	2.47734	2.85058		0.966494	1.24392	0.33045	0.739572	-0.479634	0.423625
m98974	3	9971941	AT3G27027	NA	0.0389347	0.181634	0.503095	0.654781	-0.0215114	-0.11794	0.0908943	0.124967	0.396494	0.529337	0.179619	0.203611		0.77643	0.0495901	0.755073	0.561718	-1.27035	0.107305	-1.23308	0.526028	1.83477	1.56872	1.81557	0.957548		2.96271	4.50825	2.08854	0.126098	-5.23627	3.99412	-3.24026	-0.461723	3.27661	2.00126	2.47734	2.85058		0.966494	1.24392	0.33045	0.739572	-0.479634	0.423625
m99095	3	10052076	AT3G27220	NA	0.840696	1.19071	0.647836	0.33582	-0.310964	0.515606	-0.121448	-0.0861639	0.42507	0.558355	0.199399	0.23254		1.19391	0.210318	1.28952	0.0209899	1.78283	-0.416978	2.0134	-0.0316853	1.92732	1.65063	2.07133	1.06198		1.19763	4.21827	0.749719	0.0998726	3.19434	-4.12607	1.88411	-0.426921	3.44659	2.13927	2.78811	3.25166		1.32314	1.32584	1.19522	0.00680013	0.619751	-0.467139
m99097	3	10052715	AT3G27220	NA	0.517375	0.812162	0.279113	0.24599	-0.192102	0.352841	-0.0565852	-0.058602	0.371792	0.493938	0.177219	0.203611		0.148585	0.511975	1.34202	0.0146886	0.320286	-0.754989	1.92364	0.0211394	1.71134	1.47192	1.9292	1.00549		1.19763	4.21827	0.588886	0.10481	3.19434	-4.12607	1.48901	-0.415461	3.44659	2.13927	2.61858	3.02875		1.32314	1.32584	1.53459	0.0411706	0.619751	-0.467139
m99805	3	10358281	AT3G27910	NA	0.346759	0.423582	0.0799237	0.398515	0.151667	-0.241453	-0.0214055	-0.0917376	0.399079	0.543567	0.200157	0.216471		0.214979	0.227881	0.0359312	1.07548	0.486281	0.46568	-0.0969725	0.921689	1.89078	1.72324	1.92921	1.067		0.72696	4.86747	0.997586	0.214055	2.2339	-4.48704	-2.25465	-0.776641	3.37799	2.1626	2.74379	3.02876		0.237315	0.462854	0.216372	0.500679	0.171796	-0.23332
m100060	3	10468073	AT3G28130	NA	0.0802972	1.26631	0.190215	0.0184971	0.0216613	-0.261303	0.0227064	-0.00294304	0.201695	0.271922	0.0979587	0.111709		0.294087	1.51759	0.0875284	0.664503	-0.314919	0.901583	0.120998	-0.335854	0.945248	0.836826	1.0398	0.541286		0.493102	0.929153	0.434946	0.068892	-0.877578	0.852339	0.627967	-0.152817	1.75963	1.08792	1.38471	1.63905		0.49934	1.23492	0.222287	2.6216	-0.160038	0.228564
m100693	3	10727459	AT3G28620	AT3G28611	0.0373142	0.160093	0.0137397	0.369005	0.0151821	-0.0798585	0.00275914	0.0618013	0.291492	0.399785	0.140254	0.15484		1.77085	1.67416	0.428775	0.0133958	-1.65876	-1.39856	0.65934	-0.0151029	1.39933	1.22165	1.46977	0.786564		1.03789	5.93537	0.562997	0.202551	2.16086	-3.73269	-1.10828	-0.584186	2.56115	1.63193	2.01419	2.38717		0.657704	0.32556	0.290224	0.595415	-0.286676	-0.132673
m100694	3	10727864	AT3G28620	NA	0.0159191	0.21308	0.519611	0.657382	-0.00975039	-0.151191	0.110693	0.143128	0.428846	0.592324	0.213537	0.23254		1.19489	4.33661	NA	NA	-1.90911	-3.64715	NA	NA	2.06273	1.8599	NA	NA		2.1961	NA	1.46224	NA	5.23262	NA	-3.26872	NA	3.88464	NA	3.10509	NA		0.101206	NA	0.768499	NA	0.0939078	NA
m100726	3	10742311	AT3G28660	AT3G28670	1.15423	0.693496	0.779596	0.230515	-0.254626	0.238202	-0.0926565	-0.0422201	0.281385	0.372519	0.133449	0.15484		0.307086	4.91554	0.0405725	0.106228	-0.445012	-2.32891	-0.0830188	-0.105906	1.28993	1.11394	1.46977	0.762803		0.0946761	0.271084	0.238559	0.048383	0.300344	-0.469413	0.573364	0.159526	2.40196	1.50402	2.04239	2.38717		0.100931	1.5525	0.0279507	0.451519	-0.0577641	-0.361957
m100735	3	10746595	AT3G28670	NA	0.895693	1.18484	0.302455	0.158929	0.301382	-0.490882	-0.0659006	-0.0429665	0.394474	0.533295	0.193387	0.21647		0.0294355	0.0631806	0.0423794	0.121387	-0.0772076	-0.136255	-0.11361	0.161749	1.86329	1.58482	1.9292	1.03324		0.0132516	0.349355	0.0197422	4.38241	-0.0632713	-0.760366	-0.0740639	-5.96892	3.33053	1.98691	2.63592	3.02875		1.03077	0.184562	1.37091	1.58565	0.508811	-0.100933
m100761	3	10768769	AT3G28705	NA	1.16896	0.00374313	0.308842	1.2627	-0.420778	0.00339962	-0.0667538	-0.207634	0.461164	0.627237	0.192623	0.21647		0.270199	NA	0.493023	4.03067	0.681786	NA	-0.962033	-1.9403	2.19248	NA	1.9292	1.02797		0.594406	NA	0.380039	0.156319	-2.24563	NA	-1.07693	0.592997	3.92222	NA	2.6355	3.02875		0.506401	NA	0.644335	1.98531	0.36297	NA
m100801	3	10782962	AT3G28720	NA	0.319934	0.180239	1.22137	0.336345	-0.0890887	-0.0742536	-0.113737	0.052317	0.249918	0.335482	0.121152	0.141019		0.579056	0.928022	0.141667	5.56994	0.642441	-0.810297	0.231956	-1.47679	1.14412	1.0352	1.2917	0.663722		0.679228	0.709063	0.718052	0.012607	1.32345	-0.890301	1.12723	-0.036715	2.09987	1.36986	1.71949	2.0298		0.118872	0.23943	0.316751	2.11356	0.0584884	-0.0847581
m100802	3	10783124	AT3G28720	NA	0.301385	0.0598205	1.24931	0.297367	-0.0820461	0.0263669	-0.110928	0.0456698	0.241471	0.32306	0.116445	0.135866		0.583189	1.00855	0.187252	4.69469	0.622782	-0.82206	0.284419	-1.30567	1.10336	0.993118	1.2428	0.639248		0.564837	0.805472	0.476926	0.0290769	1.13137	-0.95219	0.807324	-0.0800415	2.05113	1.3401	1.65996	1.95335		0.403997	0.421179	0.123738	1.63171	0.159736	-0.129933
m100808	3	10786638	AT3G28730	NA	0.17717	0.153638	1.40348	0.58298	-0.0526059	-0.0624584	-0.120182	0.0766653	0.241235	0.324113	0.117121	0.135866		0.331266	0.689122	0.0397501	4.59175	0.406586	-0.637425	0.0688345	-1.29874	1.1092	1.00103	1.2428	0.643097		0.586806	0.738507	0.583639	0.0218288	1.17005	-0.896716	0.9359	-0.0605599	2.06287	1.34074	1.65666	1.95335		0.0845192	0.203836	0.107908	1.60385	0.0421568	-0.0726534
m100810	3	10788845	AT3G28740	NA	0.501199	0.0642012	1.27416	0.185371	-0.124017	-0.0287606	-0.114759	0.0313633	0.245779	0.329764	0.118949	0.138326		0.439848	0.967356	0.118699	5.80582	0.514522	-0.816932	0.194263	-1.48024	1.12531	1.01487	1.26607	0.65191		0.611711	0.642504	0.507741	0.0701074	1.20685	-0.812781	0.863912	-0.188563	2.06443	1.34158	1.69484	1.98973		0.184952	0.317076	0.293778	2.42061	0.0847686	-0.104442
m100855	3	10807424	AT3G28780	NA	0.147626	0.883868	0.107249	0.47467	0.0784419	-0.466552	-0.0311974	-0.122732	0.421584	0.616212	0.22292	0.253362		0.454939	0.145595	0.157896	0.402108	-0.92105	-0.335932	0.445476	0.507786	1.96335	1.8262	2.25564	1.18928		0.045158	0.147314	0.0573329	4.4762	-0.240059	-0.428739	-0.239223	-7.05445	3.83653	2.30568	3.04887	3.54075		0.345448	0.0619026	0.386859	1.45884	0.264646	-0.04345
m101177	3	10962537	AT3G28930	NA	1.51393	4.2225	0.332233	0.569805	0.282136	-0.693947	-0.0476941	0.0798929	0.262147	0.35773	0.129821	0.143975		0.329006	0.29104	0.410766	0.0547425	-0.471065	0.382793	0.60177	-0.0557264	1.29213	1.15809	1.3864	0.741841		0.0196965	0.489008	0.22256	0.351697	0.0697692	-0.751017	-0.485198	0.837621	2.48848	1.51479	1.83152	2.178		0.235534	0.110085	0.432033	0.334626	-0.120937	-0.0469964
m101210	3	10973304	AT3G28945	NA	1.44325	4.15315	0.350163	0.0202301	0.294724	-0.724506	-0.0522022	-0.00445312	0.282185	0.376748	0.136294	0.15484		0.105532	0.507731	0.0305773	0.374663	-0.180081	0.616076	0.0632265	0.309922	1.30559	1.20858	1.46977	0.766877		0.0831393	0.361515	0.130063	0.302467	0.265464	0.611492	-0.323475	-0.78725	2.39187	1.55541	1.94313	2.30856		0.0448861	0.645766	0.130818	0.291637	-0.0270716	-0.208517
m101255	3	10991568	AT3G28970	NA	1.31354	4.01475	0.169312	0.443361	-0.216206	0.566434	0.0230121	-0.0561805	0.219763	0.299868	0.109735	0.122136		0.0651782	0.0269384	0.0495148	0.120905	0.0924018	0.0347445	-0.0762325	-0.0936535	1.04449	0.913223	1.11607	0.600386		0.136796	0.102611	0.321779	0.238259	-0.337371	0.157687	0.542577	0.492477	1.93771	1.17141	1.51423	1.7558		0.712293	0.625397	0.0284605	0.137121	-0.226103	0.154635
m101262	3	10993521	AT3G28980	NA	0.120771	0.233706	0.537249	0.754701	0.0502388	-0.119553	0.0828218	-0.119873	0.32263	0.433453	0.155862	0.176608		0.21042	0.492907	0.474462	0.454158	-0.380641	-0.672525	-0.79653	0.407759	1.50703	1.34888	1.64407	0.869949		1.36889	5.34153	0.670557	0.0557132	2.85889	-4.0494	-1.34105	-0.197202	2.83128	1.86352	2.14747	2.5817		0.635966	0.20442	0.513778	0.228513	-0.309738	-0.102073
m101610	3	11142740	AT3G29175	NA	0.589675	2.12752	1.76429	0.280633	0.126218	-0.392481	-0.126618	0.039578	0.221838	0.29656	0.107049	0.123407		4.01763	0.0163663	1.54435	0.3993	-1.93417	0.0211373	1.25642	-0.251922	1.02389	0.904005	1.15355	0.593232		0.97105	0.274782	0.499423	1.0421	-1.5425	0.381202	0.786295	1.55424	1.91134	1.20794	1.56173	1.8372		1.62706	0.562805	2.4122	0.586926	-0.390062	-0.146879
m102405	3	11570453	AT3G29732	AT3G29734	0.110161	0.840141	0.387207	2.05269	-0.0500345	-0.326703	0.0658465	0.250116	0.349	0.446778	0.158888	0.193042		0.0594354	0.239309	0.13735	1.82643	0.122725	-0.426132	-0.337094	1.12619	1.51273	1.51385	1.9292	0.932972		0.532	6.74349	0.372064	0.39362	1.56866	-5.08979	-0.964393	-1.27208	2.97228	2.09493	2.39952	3.02875		0.620374	1.52833	0.0511225	1.75726	0.319366	-0.478559
m102410	3	11571576	AT3G29734	NA	0.348537	0.00588984	0.7806	1.638	-0.117151	0.00342495	0.101855	0.192204	0.307014	0.402574	0.146566	0.17007		0.676094	0.745669	0.00949277	1.07579	-0.911533	-0.966862	0.0248115	0.814834	1.45149	1.43616	1.81557	0.943114		0.193837	4.3636	0.440601	0.231423	0.702535	-3.85591	-1.05611	-0.780382	2.98047	1.96457	2.30593	2.85057		0.0228628	0.594829	0.223462	0.885166	0.0175829	-0.248255
m102414	3	11572552	AT3G29734	NA	0.201686	0.555202	0.366406	2.79195	0.0708747	-0.215973	0.0573454	0.246695	0.290907	0.396698	0.144474	0.159318		0.131854	0.0131338	0.0418762	1.0931	0.233029	-0.0248547	-0.0884922	0.717998	1.38361	1.31989	1.51994	0.822331		0.783436	5.40816	0.503138	0.542323	1.8477	-3.59835	-1.02342	-1.27797	2.65142	1.64588	2.02147	2.38717		0.273507	0.735583	0.138818	0.586603	0.150909	-0.248698
m102424	3	11574574	AT3G29736	NA	0.539356	0.247273	0.423624	1.66649	0.148769	-0.104187	0.0574056	0.17686	0.279173	0.360439	0.129223	0.15484		0.605941	0.163045	0.443398	0.592904	0.740704	-0.233662	-0.67645	0.417142	1.27621	1.15053	1.46976	0.729924		0.796795	4.08425	0.605293	0.408723	1.70983	-3.03342	-1.16554	-1.03225	2.42493	1.59935	2.00916	2.38717		0.68172	1.15661	0.243565	0.389901	0.277872	-0.31246
m102344	3	11527158	AT3G29670	NA	4.70653	0.181446	3.32628	0.0509446	0.6132	-0.0893038	0.246429	-0.0115257	0.298661	0.401171	0.144375	0.164356		0.458742	0.467626	0.468951	0.111203	-0.660137	0.600475	-0.70583	-0.112114	1.39832	1.25306	1.46976	0.774819		0.157554	0.481542	1.0503	1.61047	0.51218	-0.799614	1.68845	-2.58038	2.59831	1.63156	1.98551	2.30856		0.172736	0.121002	0.537087	0.407567	-0.10086	0.0573808
m102379	3	11554486	NA	NA	0.510897	0.484865	1.04709	2.41826	-0.18979	-0.241664	0.153413	0.290424	0.370784	0.490958	0.180774	0.203611		0.199895	0.283359	0.132269	2.26023	0.410704	-0.530498	-0.32602	1.38244	1.69831	1.64017	1.9292	1.00919		0.603275	4.71749	0.057123	0.132721	1.84135	-4.34082	0.205734	-0.513438	3.18168	2.1254	2.63114	3.02875		0.426569	1.34682	0.0908121	2.11264	0.258604	-0.466904
m102381	3	11554732	AT3G29725	NA	0.495089	1.04561	1.12625	2.57061	-0.166925	-0.375573	0.144452	0.272098	0.333867	0.442969	0.16222	0.184173		0.285895	0.244648	0.503372	1.77384	0.500057	-0.431322	-0.919556	1.1049	1.53572	1.50448	1.81557	0.931675		1.19595	4.2887	0.265716	0.396427	2.62251	-3.80405	-0.74318	-1.20386	2.83218	1.95551	2.42178	2.85057		0.119269	1.00703	0.0251807	1.27182	0.0793077	-0.354312
m102385	3	11555367	AT3G29725	NA	0.27034	4.04233	0.0161066	0.713397	-0.0742748	0.604287	-0.00264577	0.085818	0.238784	0.31875	0.115028	0.131545		0.973435	0.670583	0.287065	0.966913	-0.915304	-0.623658	-0.406237	0.527417	1.13239	0.998613	1.2428	0.655409		0.233717	0.85076	0.107242	0.289875	-0.593088	0.980751	0.23141	0.643616	2.14886	1.32925	1.65266	1.95335		0.0732137	0.863543	0.00549272	0.116851	-0.0380547	0.21752
m102392	3	11558395	AT3G29725	NA	0.171725	0.400219	0.439937	1.94463	-0.0636415	-0.17121	0.0670921	0.206183	0.299809	0.402666	0.146723	0.164356		0.233811	0.339501	0.41747	1.43234	0.404122	-0.52538	-0.722563	0.914981	1.46453	1.40488	1.64407	0.880577		0.822399	4.43565	0.464813	0.179858	2.01594	-3.54753	-1.05963	-0.597913	2.79716	1.79232	2.22147	2.70429		0.824426	1.31086	0.254038	1.5054	0.367024	-0.392708
m102453	3	11580549	AT3G29750	NA	0.5996	0.139669	0.64269	1.81369	-0.21232	-0.0855027	0.100309	0.232197	0.36866	0.482475	0.165638	0.193042		0.849753	0.182321	0.0475762	1.90314	1.32948	-0.40059	-0.126864	1.23603	1.8039	1.79094	1.9292	0.99891		0.493578	4.94963	0.0231788	0.187098	1.70542	-4.83228	0.0851631	-0.692717	3.41705	2.30952	2.59123	3.02875		0.681288	0.599555	0.00109444	1.96111	0.392416	-0.293874
m102454	3	11580684	AT3G29750	AT3G29755	0.55631	0.349798	0.655317	1.67365	-0.201249	-0.187227	0.103559	0.221077	0.369129	0.489231	0.168633	0.193042		0.538438	0.274291	0.361906	1.82286	0.903414	-0.561041	-0.758778	1.2048	1.69727	1.78119	1.9292	0.999271		1.09755	4.55577	1.00659	0.220548	2.99641	-4.62892	-2.01328	-0.79641	3.42266	2.30696	2.43539	3.02875		1.11428	1.58264	0.0315598	1.86694	0.550595	-0.561139
m102456	3	11581079	AT3G29750	AT3G29755	0.0564816	0.720985	0.696636	1.78619	0.0270236	-0.303676	0.108353	0.230052	0.349545	0.462018	0.168908	0.193042		0.163035	0.0486448	0.0749903	1.16455	0.324936	-0.102674	-0.183162	0.856256	1.60099	1.52871	1.81557	0.940845		0.857671	4.55748	0.354238	0.330069	2.36028	-4.2433	-0.941704	-1.04251	3.1817	2.11437	2.43516	2.85057		0.64507	1.05352	0.249085	0.821319	0.351544	-0.397421
m102467	3	11582985	AT3G29755	NA	0.959516	0.551408	1.08902	1.55709	-0.315611	-0.282262	0.154907	0.223001	0.394275	0.521082	0.177851	0.203611		1.24338	0.105808	0.507115	1.7029	1.71205	-0.248822	-0.982528	1.1525	1.80277	1.79861	1.9292	0.996278		0.9714	4.38943	0.157918	0.355606	2.75782	-4.57708	-0.51296	-1.175	3.41644	2.32494	2.59726	3.02875		0.986137	0.999155	0.0140096	1.09897	0.506824	-0.421598
m102476	3	11584234	AT3G29755	NA	0.431828	0.898804	1.21235	1.80943	-0.167433	-0.380283	0.171368	0.244561	0.371422	0.496564	0.183419	0.203611		0.523356	0.644199	0.412778	1.75664	0.897174	-1.00438	-0.840531	1.19758	1.72143	1.65512	1.9292	1.01582		0.638297	6.43153	0.109153	0.266739	1.92899	-5.06071	-0.398614	-1.00117	3.19991	2.12965	2.80169	3.25166		0.640274	1.93806	0.0796803	1.79698	0.351625	-0.58852
m102685	3	11681969	AT3G29783	NA	0.0163474	1.01696	0.549197	0.27054	-0.00821813	-0.396164	0.089539	0.0573266	0.352149	0.47598	0.165788	0.184173		0.798215	0.249883	1.24527	5.61028	-1.16868	-0.530011	-1.72566	-2.16007	1.65575	1.8166	1.81557	0.967381		0.798609	0.704103	0.17825	0.383117	-2.19226	1.493	-0.517715	1.17234	3.10421	2.30863	2.36015	2.85058		1.47651	0.353877	0.288841	2.26807	-0.598045	-0.198387
m103550	3	12042134	AT3G30416	NA	0.425383	0.767921	0.219354	0.160366	-0.168791	-0.376779	0.0525891	0.0407325	0.378774	0.548403	0.201057	0.203611		1.27038	0.176138	1.14723	0.28049	1.99883	-0.409588	-2.03288	0.394382	2.07582	1.88633	2.25565	1.22947		NA	NA	0.963258	5.17792	NA	NA	2.32553	-7.59431	NA	NA	2.89728	3.54075		NA	NA	3.18491	1.7096	NA	NA
m103644	3	12103455	AT3G30460	NA	0.149197	0.782726	0.139573	0.0166835	-0.0672604	-0.356948	-0.0313388	0.00438515	0.358146	0.512664	0.176946	0.184173		0.552168	0.262662	0.512775	0.305843	1.0444	-0.526436	-1.06368	0.38863	1.92601	1.73169	2.07133	1.12959		0.159947	0.172681	0.959323	4.24567	-0.80313	-0.503691	2.15615	-6.30388	4.02111	2.35862	2.69367	3.25166		0.671691	0.0927321	2.15247	1.51049	0.457397	0.066024
m104766	3	12665678	AT3G31005	NA	0.477234	0.466059	0.321476	0.0864529	0.0997941	-0.129891	-0.0346731	-0.0129936	0.205186	0.271876	0.0968879	0.113015		0.100162	0.00275061	0.397836	0.098547	-0.124743	0.00334904	0.444665	0.0693161	0.948281	0.839321	1.05009	0.534457		0.145053	0.307841	0.122049	0.367883	0.323435	0.383484	-0.217838	0.661885	1.76404	1.10833	1.3849	1.66123		0.519808	0.342833	2.66325	0.554033	0.1651	0.0912285
m104994	3	12764751	AT3G31395	NA	0.0388052	0.0657881	0.00451005	1.00192	0.0166498	-0.0367062	-0.000938586	-0.135441	0.307868	0.411354	0.143849	0.164356		0.570747	4.92166	0.549537	0.871155	0.823668	2.76736	-0.852704	-0.61949	1.48246	1.32282	1.57745	0.826213		0.396639	0.894751	0.225487	0.250779	1.13178	-1.34562	-0.568475	-0.755534	2.67897	1.76203	2.1225	2.5817		0.444177	1.37697	0.233439	1.20346	0.224278	0.39982
m105159	3	12903833	AT3G31908	AT3G31909	0.146233	0.15283	0.00367906	0.464199	-0.0401209	0.057372	-0.000589043	0.0587806	0.217432	0.299097	0.110564	0.123407		0.361337	0.296962	0.609757	1.10489	0.410094	0.316276	-0.66487	-0.539655	1.04447	0.941385	1.13996	0.613727		0.570601	0.32745	0.0179457	0.0442617	1.07026	-0.430057	-0.0395561	0.111371	1.92594	1.183	1.54568	1.81409		0.850719	0.86179	0.337864	0.52224	0.257418	0.198679
m105395	3	13074621	AT3G32060	NA	0.0633688	0.133587	0.697691	0.412441	-0.0206395	-0.0565581	-0.074831	0.0564185	0.23958	0.331971	0.116527	0.129642		0.222421	0.0720468	0.0363837	0.682782	0.30849	-0.102781	-0.0621484	-0.418615	1.16565	1.05744	1.22161	0.661736		1.55657	0.168798	0.326232	0.126207	2.33022	-0.276145	-0.605196	0.316638	2.12899	1.31878	1.67056	1.95335		0.578342	0.435826	0.0201503	0.0556021	0.217351	0.135561
m105417	3	13082376	AT3G32091	NA	0.420268	0.116998	1.09013	0.109614	-0.0889039	-0.0408689	0.085064	0.015918	0.201366	0.27001	0.0975975	0.111522		0.808954	0.0923421	0.818967	0.486076	0.67779	-0.102501	-0.74279	-0.268404	0.951411	0.838656	1.03362	0.544004		1.13584	0.0215168	0.252419	0.369393	1.58032	0.0331939	-0.406974	-0.651828	1.76497	1.08537	1.38342	1.63075		1.47572	0.379648	0.605763	0.09	0.335856	0.0980783
m105526	3	13128165	AT3G32130	NA	0.304913	0.24549	0.0839174	0.0142883	-0.0786439	0.0899157	-0.0123739	-0.00255126	0.229298	0.312937	0.110614	0.124783		0.528959	0.594879	0.475553	0.801296	0.577035	-0.571842	0.567051	0.440522	1.09845	0.998201	1.16839	0.622324		0.843304	0.0559802	0.00279037	0.387013	1.46657	-0.0967863	-0.00634832	-0.761551	2.00002	1.26087	1.56854	1.8372		1.32413	0.0915584	0.132603	0.0827885	0.359592	0.0342646
m105599	3	13196732	AT3G32223	NA	0.681746	0.0946899	1.98211	0.36629	-0.129977	-0.0360117	0.132503	0.044329	0.205761	0.288159	0.104423	0.111709		1.24434	0.512996	1.97074	0.425276	0.958924	0.453909	-1.30856	-0.257453	1.00923	0.883623	1.03567	0.577516		2.06591	0.568368	0.497328	1.057	2.43373	-0.620043	-0.730492	-1.39687	1.87297	1.11865	1.45546	1.63572		2.15104	0.735567	1.12214	0.214687	0.453188	0.170116
m105785	3	13396107	AT3G32465	NA	0.203763	0.284615	0.0853724	0.112179	-0.0733207	0.129944	-0.0159226	-0.0232193	0.298341	0.400557	0.140102	0.159317		1.47484	0.678592	1.46733	0.829382	1.47476	0.79727	-1.60345	-0.575136	1.39303	1.26584	1.51994	0.793373		0.484465	0.218699	0.00225427	0.61997	1.26547	-0.420892	0.00647676	-1.40921	2.57127	1.61141	1.97963	2.38717		0.766348	2.16778	1.16739	0.363348	0.320799	0.47837
m106198	3	14016696	AT3G33181	NA	0.109057	1.62371	0.0382298	0.155177	-0.0504735	-0.563093	0.00974234	-0.0375258	0.355278	0.500951	0.182731	0.193042		0.519758	0.0293862	0.529743	0.075149	0.969084	0.0699171	-1.08973	-0.111228	1.86896	1.68903	2.07133	1.10037		0.230259	0.159791	1.48607	5.14875	-1.06234	0.463745	2.80805	-6.95463	3.89723	2.32274	2.64061	3.25166		0.517621	0.715792	1.97084	1.22039	0.366699	0.343486
m106474	3	14257571	AT3G42065	NA	0.3022	0.172781	0.364071	0.680776	0.127315	-0.112351	0.075871	-0.128493	0.373887	0.526436	0.192108	0.203611		4.05403	0.310234	NA	NA	3.73268	0.657505	NA	NA	1.96657	1.88932	NA	NA		0.342652	NA	0.872518	NA	-1.39497	NA	2.32703	NA	3.703	NA	3.1003	NA		2.64499	NA	0.724643	NA	1.00932	NA
m106522	3	14291340	AT3G42115	NA	0.274875	0.166154	0.267931	1.70276	-0.0972782	-0.0855524	0.0472169	0.20441	0.308513	0.414674	0.152903	0.176608		1.69931	0.87442	0.886353	0.191387	-1.67394	1.05272	-1.30669	0.20559	1.44816	1.40042	1.72227	0.881723		0.122357	0.122934	0.315319	0.0443254	-0.423183	-0.279916	0.773283	0.16625	2.68409	1.76708	2.19339	2.70429		1.3037	0.515117	0.311566	0.21186	-0.476663	0.203785
m106557	3	14308720	AT3G42150	AT3G42148	0.0178859	0.388227	0.252268	0.0212022	-0.010856	-0.245003	0.0630457	0.00700169	0.42589	0.589985	0.214531	0.23254		0.0944877	0.297551	0.19067	0.0619718	-0.279235	-0.644134	-0.524262	-0.105286	2.23858	1.91418	2.25565	1.24701		0.115551	0.351426	0.698938	4.4425	-0.599608	-0.900613	2.01119	-7.02709	4.00328	2.34245	3.127	3.54075		0.931608	0.0464096	1.18528	2.04543	0.571614	-0.0344699
m106571	3	14315530	AT3G42160	NA	0.0487189	0.565531	0.331893	0.855282	0.0265057	-0.296766	0.0715105	-0.160248	0.394381	0.537763	0.194806	0.21647		0.261989	0.110317	0.028339	0.359961	-0.605526	0.245259	-0.0827791	-0.435165	1.99715	1.70724	2.07133	1.11111		0.597498	0.128228	0.817535	4.27364	-2.05523	0.350218	2.02544	-6.3254	3.57615	2.12929	2.82196	3.25166		0.395982	0.584388	1.17511	0.744594	0.274497	0.272096
m107067	3	14691912	AT3G42580	NA	0.449871	0.102028	0.480423	0.599807	0.096512	-0.0377916	-0.0507638	0.067959	0.207512	0.282531	0.103847	0.117965		1.9118	0.204928	1.97713	0.24149	1.20781	-0.211223	1.36643	-0.159973	0.972776	0.854703	1.07938	0.564044		0.14582	0.348003	0.0200235	0.219891	0.33415	0.426486	-0.0416253	0.44886	1.81405	1.11787	1.46107	1.71129		0.738256	0.67557	1.52061	0.820466	0.21931	-0.155848
m107114	3	14707318	AT3G42622	NA	0.828135	0.348864	0.0267757	0.115359	-0.33614	-0.246027	0.00884662	0.037866	0.464278	0.644237	0.234061	0.253362		4.25459	NA	NA	NA	-4.38938	NA	NA	NA	2.25457	NA	NA	NA		NA	NA	NA	NA	NA	NA	NA	NA	NA	NA	NA	NA		NA	NA	NA	NA	NA	NA
m107209	3	14752037	AT3G42660	NA	0.0261742	0.100452	0.12904	0.810482	-0.00993926	0.0480633	-0.0221317	-0.107593	0.26886	0.364439	0.133961	0.150834		2.38951	0.737414	0.408448	0.0375556	-1.86402	-0.78851	-0.656861	-0.0421963	1.31611	1.18043	1.51994	0.804525		0.0512556	0.911829	0.127671	0.00303755	-0.18509	1.26364	0.329231	-0.0105165	2.62236	1.63358	2.01065	2.38717		0.0768177	0.152236	0.0406704	0.260179	0.0490523	0.0704213
m107214	3	14753430	AT3G42660	NA	0.308611	0.238959	0.0980954	0.638742	-0.100847	0.111066	-0.0184669	-0.0960547	0.291196	0.395295	0.143084	0.159318		1.78944	0.0348834	0.213987	0.426884	-1.71276	-0.063532	-0.421426	0.392349	1.43574	1.30046	1.64407	0.87757		0.204767	0.958704	0.158372	0.0767983	-0.73051	1.41765	0.428916	0.266298	2.95794	1.77169	2.16629	2.5817		0.00466489	0.313651	0.0362106	0.143081	-0.00362049	0.139179
m107215	3	14753656	AT3G42660	NA	0.308611	0.238959	0.0980954	0.638742	-0.100847	0.111066	-0.0184669	-0.0960547	0.291196	0.395295	0.143084	0.159318		1.78944	0.0348834	0.213987	0.426884	-1.71276	-0.063532	-0.421426	0.392349	1.43574	1.30046	1.64407	0.87757		0.204767	0.958704	0.158372	0.0767983	-0.73051	1.41765	0.428916	0.266298	2.95794	1.77169	2.16629	2.5817		0.00466489	0.313651	0.0362106	0.143081	-0.00362049	0.139179
m107216	3	14754037	AT3G42660	NA	0.308611	0.238959	0.0980954	0.638742	-0.100847	0.111066	-0.0184669	-0.0960547	0.291196	0.395295	0.143084	0.159318		1.78944	0.0348834	0.213987	0.426884	-1.71276	-0.063532	-0.421426	0.392349	1.43574	1.30046	1.64407	0.87757		0.204767	0.958704	0.158372	0.0767983	-0.73051	1.41765	0.428916	0.266298	2.95794	1.77169	2.16629	2.5817		0.00466489	0.313651	0.0362106	0.143081	-0.00362049	0.139179
m107219	3	14754439	AT3G42660	NA	0.308611	0.238959	0.0980954	0.638742	-0.100847	0.111066	-0.0184669	-0.0960547	0.291196	0.395295	0.143084	0.159318		1.78944	0.0348834	0.213987	0.426884	-1.71276	-0.063532	-0.421426	0.392349	1.43574	1.30046	1.64407	0.87757		0.204767	0.958704	0.158372	0.0767983	-0.73051	1.41765	0.428916	0.266298	2.95794	1.77169	2.16629	2.5817		0.00466489	0.313651	0.0362106	0.143081	-0.00362049	0.139179
m107220	3	14754577	AT3G42660	NA	0.586917	0.0305449	0.137695	0.76219	-0.160334	0.0163398	-0.0240555	-0.105827	0.282764	0.380493	0.137458	0.15484		1.47814	0.0348834	0.227018	0.28708	-1.45661	-0.063532	-0.424929	-0.272393	1.37397	1.30046	1.57745	0.833296		0.45103	0.958704	0.107511	0.161498	-1.30188	1.41765	0.291538	0.499005	2.79218	1.77169	2.07736	2.47729		0.0189995	0.313651	0.0922161	0.125418	-0.013686	0.139179
m107228	3	14759130	AT3G42670	NA	0.312816	0.0558588	0.295289	0.439416	-0.10858	0.0322176	-0.0509561	-0.0776976	0.310135	0.42108	0.152455	0.17007		0.583261	0.217977	0.183596	0.571337	-0.870033	0.365941	-0.387543	0.509397	1.54126	1.40558	1.72227	0.915801		0.160001	0.888942	0.0828913	0.0991871	-0.623653	1.41669	0.248639	0.352838	3.12159	1.86334	2.24666	2.70429		0.196007	0.284594	0.147484	0.223175	-0.134625	0.135665
m107770	3	14969208	AT3G42900	NA	0.303794	0.0412917	0.141133	0.51705	0.127003	-0.0289872	0.0353639	0.111802	0.371394	0.504982	0.197723	0.21647		0.741043	0.460317	0.908378	0.545958	1.24817	-0.751577	-1.59798	-0.607261	1.86258	1.58718	2.07133	1.12882		0.375201	0.642551	0.214754	4.48865	1.34998	-1.20215	-0.733754	-6.48774	3.33667	1.98417	2.85416	3.25166		1.80398	0.738792	1.42225	0.390069	0.725824	-0.298562
m107901	3	15020627	AT3G42960	NA	0.0348111	1.32326	0.463072	0.415895	0.0195865	-0.576498	0.0929744	-0.0891798	0.402041	0.583239	0.195554	0.203611		1.06428	NA	1.43176	0.238035	1.94376	NA	-2.34318	0.34283	2.26582	NA	2.25564	1.22334		NA	NA	0.496717	4.9591	NA	NA	1.43059	-7.43181	NA	NA	2.85299	3.54075		NA	NA	2.39844	0.722494	NA	NA
m107919	3	15028038	AT3G42980	NA	0.0871114	1.96857	1.03434	0.067878	-0.0466313	-0.745112	0.166202	0.0187079	0.4028	0.589618	0.197444	0.203611		0.826708	NA	0.752474	0.152684	1.65065	NA	-1.52827	-0.237336	2.28249	NA	2.25564	1.23751		NA	NA	0.30754	5.28552	NA	NA	0.988063	-7.67242	NA	NA	2.85937	3.54075		NA	NA	1.83691	0.546503	NA	NA
m107980	3	15067698	AT3G43060	NA	0.0542103	1.45881	0.399146	0.210892	-0.0299706	-0.620098	0.0840091	0.0515211	0.40299	0.589743	0.197991	0.203611		0.897501	NA	0.795569	0.00345021	1.74981	NA	-1.58877	-0.00620831	2.28708	NA	2.25565	1.2414		NA	NA	0.396344	5.00412	NA	NA	1.21089	-7.46566	NA	NA	2.86809	3.54075		NA	NA	2.4767	0.691888	NA	NA
m108098	3	15111120	AT3G43130	NA	0.0561174	4.3997	0.155488	0.543232	0.0195108	-0.71415	0.024113	0.07279	0.253914	0.360318	0.123826	0.135867		0.29026	0.726623	1.13011	0.921824	0.417127	0.755085	-1.15274	-0.545342	1.26539	1.14217	1.2917	0.699873		1.44914	0.405839	0.827389	0.056369	2.561	-0.622612	-1.25641	-0.156767	2.4467	1.44728	1.73609	2.02981		0.369609	0.19298	1.03812	0.618135	0.178002	-0.0770218
m108390	3	15247414	AT3G43302	NA	0.112228	0.0563024	0.371626	0.285008	0.0512686	-0.0368655	-0.0725467	0.0661273	0.351668	0.478243	0.180757	0.203611		0.118217	0.0879367	0.0197909	0.0422345	-0.255436	0.186932	0.0583461	0.0645245	1.67186	1.59955	2.07133	1.09928		0.579957	0.344434	0.51425	0.0037826	1.77933	-0.755671	-1.34822	-0.0178233	3.16405	1.99691	2.61997	3.25166		0.534089	0.210934	0.01089	0.231377	0.30417	0.114312
m108669	3	15373385	AT3G43442	NA	0.11996	1.89627	0.0441194	0.00463002	0.0545765	-0.599949	-0.0107572	0.00129289	0.352609	0.485536	0.1759	0.193042		1.38764	0.221523	0.678281	0.951566	1.86088	0.484697	-1.30417	-0.861422	1.82663	1.83666	2.07133	1.08206		0.482471	0.274857	0.418042	0.0871964	1.71821	0.728122	1.14103	-0.377102	3.50203	2.30673	2.59368	3.25166		1.4967	0.268446	0.677473	0.0455183	0.680648	0.160036
m109241	3	15626172	AT3G43723	NA	0.238234	0.808699	0.636823	0.09877	0.056739	-0.193206	0.0594766	-0.0145904	0.202466	0.271268	0.0988627	0.112344		0.0200591	0.632797	0.422546	1.45906	0.0271835	-0.49874	-0.460217	-0.575138	0.953003	0.832503	1.03747	0.54712		0.069083	0.357104	0.271829	0.462606	-0.166006	-0.425384	-0.436688	-0.777525	1.77609	1.09252	1.39676	1.63571		0.00811988	1.15005	0.349387	0.305879	0.00375258	-0.217374
m109372	3	15687838	AT3G43833	NA	0.592116	0.27549	0.0511943	0.99996	-0.115007	-0.084377	-0.00678426	-0.09207	0.201526	0.267091	0.0962961	0.111872		0.331694	0.900002	0.354591	0.0796603	0.341579	0.629949	0.401547	0.0569156	0.9309	0.821706	1.03747	0.53346		0.257563	0.370712	0.74773	0.089386	0.517036	0.434109	-0.927959	0.194461	1.72841	1.08268	1.37575	1.63905		0.0195955	0.392121	0.109049	0.138116	0.0086893	0.0995697
m109625	3	15774230	AT3G43960	NA	0.822561	0.151236	0.00256911	0.198857	0.152092	-0.0545154	-0.000385797	-0.0281964	0.211051	0.286825	0.103569	0.117122		1.07039	0.170207	1.13702	0.628213	-0.867946	-0.18792	0.974227	-0.345188	1.00793	0.89144	1.08732	0.579221		1.18503	0.502518	0.777149	0.441129	-1.72593	-0.58347	1.02209	-0.790775	1.87505	1.15308	1.47499	1.72478		0.978091	0.0581145	1.02127	0.631967	-0.275033	0.0206095
m109992	3	15948246	NA	NA	0.335724	0.4479	0.0319105	3.10572	-0.118638	0.212237	0.00762115	-0.290262	0.320275	0.457836	0.17012	0.176609		0.524261	4.77492	0.406409	0.941753	-0.837252	-2.86682	-0.679087	-0.717411	1.60439	1.39152	1.57746	0.907482		0.303546	0.415036	0.268669	0.424304	0.981262	-0.765978	0.709912	-1.10251	2.86948	1.75005	2.29251	2.4773		0.0550802	2.61656	0.113839	1.95871	-0.0394429	-0.595382
m110145	3	16013285	AT3G44340	NA	0.0579998	1.06897	0.103274	0.445109	-0.016546	-0.240632	0.0137243	0.0533536	0.208733	0.279687	0.101479	0.115643		0.0578472	0.764198	0.12833	1.31142	-0.0782746	0.589764	0.175319	0.554782	0.989754	0.8611	1.06569	0.564627		0.143396	1.03453	0.0583079	0.310003	-0.332378	0.939737	-0.115414	-0.58367	1.83125	1.11619	1.44775	1.67803		0.508088	0.586269	0.121985	1.32055	-0.168247	0.140022
m110308	3	16110954	AT3G44510	NA	0.0867591	0.0945792	0.528411	0.0146454	-0.0417901	-0.0632043	-0.093723	0.00385814	0.362328	0.506291	0.178559	0.184174		0.529214	0.881786	0.2419	2.11285	0.926046	-1.25842	0.489158	-1.3374	1.7622	1.6645	1.72228	1.01568		0.558796	4.57288	0.566736	0.260777	1.73239	-4.19545	1.33996	-0.817332	3.16564	2.08693	2.42346	2.70431		0.527911	2.51824	0.284803	1.3881	0.302256	-0.695008
m110636	3	16305299	AT3G44760	NA	0.10633	0.676288	0.532802	0.02456	0.0283917	0.176034	0.0535259	0.00392744	0.204474	0.280264	0.101352	0.113015		0.391649	0.608792	1.66318	0.130843	-0.409358	-0.506434	-1.18558	0.0938656	0.978999	0.869307	1.0398	0.560815		0.157619	0.735719	0.017538	0.150151	0.356091	-0.732616	-0.0354612	-0.309803	1.80581	1.0983	1.41725	1.63905		0.739186	0.458594	1.87043	0.0492886	-0.219181	-0.117041
m110653	3	16310681	AT3G44765	NA	0.512145	0.086797	0.0557862	0.658857	-0.179474	0.053553	-0.0122049	-0.11354	0.349992	0.464093	0.159713	0.184173		0.387332	0.170645	0.213132	0.826287	0.713183	0.309749	0.439982	0.654811	1.72037	1.4661	1.72227	0.905612		0.420285	0.711621	0.0571255	0.49757	-1.3669	-1.21284	0.181632	-1.35794	3.09412	1.86138	2.3228	2.70429		0.0166851	0.233663	0.0337607	0.155872	-0.0133834	0.114437
m111136	3	16566129	AT3G45220	NA	0.992209	0.379662	0.789367	0.006944	-0.165893	0.109335	-0.0676528	0.00112861	0.202628	0.267903	0.096596	0.112654		1.58219	0.038556	1.16415	0.587127	1.03141	0.0444307	0.948715	-0.304281	0.932465	0.82601	1.04267	0.536249		1.32266	0.638202	1.00127	0.786532	1.71208	-0.654367	1.13624	1.14831	1.73301	1.08533	1.37935	1.64324		2.65582	0.160675	2.5596	0.774738	0.471316	0.0478284
m111187	3	16595084	AT3G45256	AT3G45253	0.0514758	0.650944	0.28502	0.0564168	0.0326488	0.384259	-0.0674447	-0.0179598	0.461052	0.628728	0.20766	0.23254		1.28245	NA	0.492923	0.0106771	2.13686	NA	-1.12465	-0.0183237	2.20572	NA	2.25564	1.19368		0.113628	NA	0.075049	4.74753	-0.584495	NA	0.3075	-7.26979	3.96168	NA	3.04613	3.54075		1.33217	NA	0.973939	0.124693	0.714036	NA
m111496	3	16755662	AT3G45638	NA	0.0121514	1.2811	0.794322	0.553019	-0.00510744	-0.382819	0.0976533	0.0840548	0.293064	0.395414	0.138826	0.15484		0.0659352	4.23196	0.217806	1.57893	-0.122534	-2.41241	-0.3824	0.861065	1.37021	1.24594	1.46977	0.779783		0.350531	1.73808	0.0885879	0.0526702	-0.964852	-1.9187	0.236844	-0.17291	2.51561	1.63879	2.01315	2.38718		0.00410279	2.09274	0.360688	3.04515	-0.00271996	-0.476446
m111685	3	16849133	AT3G45840	NA	0.53638	0.0889067	0.588667	0.407917	-0.196794	0.0635602	-0.111305	-0.0934066	0.370809	0.5388	0.195863	0.21647		0.539434	0.121699	0.250801	0.207486	-0.941596	0.268738	0.660104	0.297631	1.76659	1.71274	2.25564	1.19177		0.254422	0.176261	0.509808	0.188292	1.06518	0.500077	-1.55448	0.814238	3.597	2.30059	3.04037	3.54075		0.155693	0.465281	0.30785	0.271238	-0.127657	0.245994
m111857	3	16913375	AT3G46020	NA	0.153691	0.305976	0.708762	0.301198	-0.0414947	0.100262	-0.0679843	-0.0400644	0.215279	0.291492	0.10469	0.117965		0.396068	2.52956	0.388718	1.40855	0.42802	-1.32056	0.45585	-0.59843	1.01476	0.903367	1.09605	0.582038		0.112239	0.27313	0.116323	0.297535	0.275259	0.366197	-0.224776	0.585405	1.88647	1.16612	1.4919	1.73958		1.02443	0.434814	1.17952	4.77974	0.2841	-0.118475
m112044	3	17014384	AT3G46290	NA	0.726363	0.216866	0.644647	1.0126	-0.260923	0.140837	-0.120663	-0.179655	0.39491	0.543633	0.198813	0.21647		2.15348	0.0739912	2.85194	0.232352	-2.54047	0.170739	-3.24051	0.308539	1.90612	1.71364	2.07133	1.12336		0.717087	0.0646184	0.0681322	4.08913	-2.25301	-0.187275	-0.261529	-6.1816	3.43989	2.13171	2.83478	3.25166		3.03128	0.297766	3.01705	0.118714	-1.00912	0.162285
m112048	3	17016039	AT3G46300	NA	0.755951	0.536524	0.331514	1.10415	-0.288641	0.313197	-0.0791804	-0.204391	0.424773	0.589996	0.215897	0.23254		1.37244	0.0151199	2.41581	0.362646	-2.09649	-0.0409519	-3.2114	0.488151	2.07233	1.89321	2.25564	1.23914		0.848255	0.191244	0.154116	4.31196	-2.74482	-0.542785	-0.600668	-6.91971	3.7282	2.32825	3.10677	3.54075		2.76851	0.233973	3.42403	0.248225	-1.04313	0.146812
m112622	3	17264118	AT3G46870	NA	0.120382	0.310615	1.03385	0.804101	0.0314793	0.0942851	0.0828727	0.0801756	0.202744	0.270818	0.0984825	0.113015		0.407249	0.72435	0.652209	0.687613	0.407856	-0.553241	0.648885	-0.348876	0.946346	0.838704	1.05986	0.548738		0.156203	0.164861	0.529798	0.176995	0.345303	0.226927	0.74168	0.365917	1.76495	1.10614	1.40974	1.67803		0.538764	0.149294	0.697971	0.0069753	0.170488	-0.0458335
m112623	3	17264162	AT3G46870	NA	0.123403	0.23062	1.17116	0.793885	0.0322693	0.0748642	0.0913957	0.0794672	0.203275	0.274456	0.100046	0.113015		0.254282	0.788378	0.3169	0.728959	0.282583	-0.59141	0.375185	-0.366625	0.955214	0.844961	1.05986	0.55332		0.261838	0.102542	0.631826	0.124563	0.540231	0.149249	0.848113	0.268846	1.78166	1.10939	1.41732	1.67803		0.290628	0.0369691	0.350249	0.226512	0.106599	-0.0126785
m112624	3	17264498	AT3G46875	NA	0.0468435	0.318076	0.835561	1.25287	0.0130554	0.0965211	-0.0717832	-0.106767	0.201644	0.272015	0.0985363	0.111872		0.454003	0.308225	0.560514	0.339162	0.443911	-0.288824	-0.571888	0.202854	0.947743	0.834271	1.04267	0.542867		0.481313	0.297245	0.822271	0.425193	0.858431	-0.366154	-1.00386	-0.734755	1.7528	1.08854	1.39306	1.64832		0.426123	0.220877	0.520887	0.031798	0.141893	0.0634779
m112625	3	17264515	AT3G46875	NA	0.096326	0.342858	0.699256	1.34735	0.0256583	0.102775	-0.063724	-0.112071	0.202144	0.272846	0.0990731	0.112084		0.414072	0.380878	0.656037	0.443334	0.41496	-0.343443	-0.643149	0.251549	0.95057	0.838978	1.0461	0.546615		0.573271	0.2983	0.910366	0.411318	0.983177	-0.369943	-1.08245	-0.718852	1.7632	1.09666	1.40103	1.65431		0.341535	0.0692282	0.554746	0.0215633	0.120091	0.0227531
m113609	3	17691885	AT3G47940	AT3G47950	0.296281	0.433663	0.214543	0.071887	0.113398	-0.210165	-0.0449587	0.0187116	0.338379	0.46468	0.175123	0.193042		1.143	0.0275008	1.23032	0.330447	-1.47245	-0.0563314	-1.71227	0.3607	1.63766	1.4512	1.81557	0.985458		0.111014	0.327586	0.210185	4.1716	-0.462695	-0.688355	0.674653	-5.81821	3.20258	1.89291	2.67231	3.02876		2.01327	0.028011	3.52533	0.72647	-0.743323	-0.0169429
m113810	3	17794775	AT3G48190	AT3G48185	1.12227	4.63841	0.0251686	0.306841	-0.375079	1.15692	-0.00732585	-0.080167	0.422193	0.567954	0.205845	0.23254		0.114916	0.957163	0.226977	0.0125676	0.295228	-1.34942	0.557887	0.0198203	1.98206	1.68837	2.07133	1.09926		0.750178	0.581533	1.47308	0.137662	-2.57293	1.29189	-2.96629	0.569365	3.80566	2.29205	2.80478	3.25166		0.464412	0.0611276	0.0630332	0.16587	-0.307285	0.03965
m113849	3	17815943	AT3G48190	NA	1.12227	4.63841	0.0251686	0.306841	-0.375079	1.15692	-0.00732585	-0.080167	0.422193	0.567954	0.205845	0.23254		0.114916	0.957163	0.226977	0.0125676	0.295228	-1.34942	0.557887	0.0198203	1.98206	1.68837	2.07133	1.09926		0.750178	0.581533	1.47308	0.137662	-2.57293	1.29189	-2.96629	0.569365	3.80566	2.29205	2.80478	3.25166		0.464412	0.0611276	0.0630332	0.16587	-0.307285	0.03965
m114772	3	18222460	AT3G49160	NA	1.92964	0.359934	0.871368	0.200975	-0.492477	0.207797	-0.14691	0.0525854	0.394364	0.530896	0.195934	0.21647		1.3461	0.0345346	1.7689	0.828124	1.84814	0.0835921	2.28403	0.757525	1.84951	1.72773	1.9292	1.04606		0.151184	0.311209	0.506805	0.130514	0.628862	0.745536	-1.35663	-0.505849	3.30744	2.13598	2.66514	3.02876		0.394462	0.128766	0.787216	1.69978	0.253154	0.0800823
m115256	3	18451993	AT3G49750	NA	0.321881	0.828843	0.139956	0.0554129	-0.15282	-0.416246	0.0342417	-0.0164377	0.426629	0.574567	0.192869	0.21647		1.08748	0.322172	0.501514	0.229584	1.73736	0.611901	-0.974412	0.279677	1.99656	1.7059	1.9292	1.02852		1.7354	4.23786	0.608577	0.137799	4.17227	-4.17412	-1.55367	-0.5308	3.56535	2.159	2.66773	3.02876		0.495397	0.133228	0.224988	0.00299404	0.324656	-0.0824987
m115437	3	18543698	AT3G50022	NA	0.106685	1.36553	0.181491	0.17963	-0.0322381	0.31071	0.0246651	0.0282241	0.231476	0.308107	0.110777	0.12789		0.0597218	0.731995	0.950399	0.716046	-0.0873535	-0.611212	0.929382	0.396625	1.07187	0.919763	1.16839	0.606188		0.272336	0.210643	0.722831	0.37954	0.619027	-0.303967	-1.0302	0.750071	1.9768	1.20114	1.56414	1.8372		0.367509	0.378292	1.05414	0.198818	-0.143077	-0.108732
m116826	3	19352764	AT3G52180	NA	0.148671	0.00584112	0.493038	0.0168601	0.0657971	-0.00404155	0.0911914	-0.00489833	0.351441	0.478986	0.182951	0.203611		0.255808	0.269207	0.775577	0.613375	-0.499234	-0.464373	-1.335	-0.603828	1.67925	1.49702	1.9292	1.03087		1.49195	0.8341	0.289881	4.5782	-3.35147	-1.35786	-0.863262	-6.10451	3.144	1.86552	2.62036	3.02875		0.918319	0.162576	1.43067	0.0882441	-0.444315	-0.0852817
m116919	3	19410120	AT3G52350	NA	0.220682	0.0741463	0.308227	0.0463719	0.0971291	0.049631	0.0661255	0.013882	0.36949	0.497505	0.191116	0.21647		0.332432	0.276042	0.758651	0.776755	-0.6389	-0.493345	-1.41144	-0.75055	1.73811	1.55816	2.07133	1.08347		1.22683	0.679626	0.00440876	5.57505	-3.085	-1.24059	-0.0177356	-7.23388	3.27712	1.9671	2.77862	3.25166		1.11842	0.0715418	1.4888	0.0234286	-0.52812	-0.042437
m117390	3	19674123	AT3G53070	NA	0.627352	1.98713	0.186923	0.389011	-0.178987	0.532093	-0.0360341	-0.070736	0.300758	0.418698	0.157795	0.17007		1.30643	0.605361	0.0288905	0.327411	-1.44059	-0.761872	0.0701275	0.335324	1.46945	1.31314	1.72227	0.922885		0.66843	0.265652	0.324659	0.246502	-1.76934	0.549115	-0.815873	0.780229	2.8396	1.7888	2.26081	2.70429		0.554632	0.259209	0.32683	0.0206705	-0.266651	0.115551
m118144	3	20088117	AT3G54270	NA	0.37082	0.59686	0.796816	0.0195303	-0.153404	-0.313377	0.140214	0.00565753	0.382895	0.545922	0.198898	0.203612		0.963149	0.20314	0.28136	1.26437	1.53456	-0.404371	-0.58386	1.01861	1.91212	1.64847	1.81558	1.06124		0.992012	5.07611	0.324245	0.235781	2.79696	-4.22491	-0.960861	0.79262	3.4165	1.99396	2.66529	2.85059		0.421828	1.86968	0.233008	1.31046	0.275394	-0.575662
m118353	3	20264983	AT3G54750	NA	0.401447	0.539725	0.072455	0.6854	0.164753	-0.297128	0.0192963	0.122412	0.386585	0.557268	0.197622	0.193043		0.390885	0.63773	0.0746255	2.5506	0.814809	-1.04056	0.172966	-1.54783	1.95161	1.72724	1.72228	1.05384		0.299788	5.36167	0.378353	0.439	1.29663	-5.02616	1.068	-1.2353	3.82999	2.30874	2.62273	2.70431		0.324399	3.16853	0.198202	1.60739	0.251339	-0.916061
m118785	3	20525899	AT3G55370	AT3G55360	1.86338	0.961869	1.78021	0.618076	0.480418	-0.417748	0.212326	-0.11988	0.392891	0.521003	0.178531	0.203611		2.55061	4.02955	0.990024	1.86974	-2.66128	-3.14577	-1.57724	-1.24302	1.80969	1.66687	1.9292	1.0153		0.0208876	NA	0.895236	0.469931	0.10291	NA	2.00143	1.4569	3.4657	NA	2.62017	3.02875		0.0463458	NA	0.0521234	1.34226	0.0404435	NA
m118865	3	20575649	AT3G55500	NA	2.18074	1.30617	0.216208	0.81451	-0.40079	0.394053	0.0376847	0.117641	0.298423	0.401991	0.145837	0.164356		0.0813372	0.877596	0.156518	4.37029	-0.152586	0.962938	-0.288058	-1.53632	1.40376	1.27782	1.46976	0.780334		0.140562	0.179531	1.12884	0.349202	-0.448191	0.373192	1.77636	0.882857	2.51317	1.6899	1.99194	2.30856		0.339907	0.421556	0.306193	0.811898	-0.170946	0.168165
m118866	3	20575688	AT3G55500	NA	2.18074	1.30617	0.216208	0.81451	-0.40079	0.394053	0.0376847	0.117641	0.298423	0.401991	0.145837	0.164356		0.0813372	0.877596	0.156518	4.37029	-0.152586	0.962938	-0.288058	-1.53632	1.40376	1.27782	1.46976	0.780334		0.140562	0.179531	1.12884	0.349202	-0.448191	0.373192	1.77636	0.882857	2.51317	1.6899	1.99194	2.30856		0.339907	0.421556	0.306193	0.811898	-0.170946	0.168165
m118867	3	20575766	AT3G55500	NA	2.18074	1.30617	0.216208	0.81451	-0.40079	0.394053	0.0376847	0.117641	0.298423	0.401991	0.145837	0.164356		0.0813372	0.877596	0.156518	4.37029	-0.152586	0.962938	-0.288058	-1.53632	1.40376	1.27782	1.46976	0.780334		0.140562	0.179531	1.12884	0.349202	-0.448191	0.373192	1.77636	0.882857	2.51317	1.6899	1.99194	2.30856		0.339907	0.421556	0.306193	0.811898	-0.170946	0.168165
m120826	3	21616294	AT3G58430	NA	0.40339	0.962271	1.06616	0.525066	-0.102909	0.277298	-0.104847	0.0644703	0.240572	0.345741	0.122076	0.123408		0.853099	1.40834	1.14798	2.19339	0.895831	1.0847	1.01658	0.888842	1.21223	1.05509	1.1275	0.660345		0.042334	0.762472	0.126378	0.267459	-0.130569	0.900524	-0.269735	0.547273	2.21944	1.31666	1.6623	1.77355		0.336573	1.49984	0.620374	4.0397	0.149985	0.325416
m121034	3	21745598	AT3G58790	NA	0.344855	0.812001	0.415811	0.878942	0.143391	-0.380887	0.0842493	-0.153573	0.378949	0.533272	0.192384	0.203612		1.34707	4.38116	0.552422	1.65002	-1.86726	-3.49469	-1.04688	-1.21759	1.86778	1.77276	1.9292	1.0731		0.221896	2.33856	0.0343351	0.0278085	-0.922177	3.33867	-0.131827	-0.118855	3.48946	2.39154	2.7402	3.02876		0.138575	1.22243	0.116821	1.60784	-0.111811	-0.521539
m121035	3	21746579	AT3G58800	NA	0.344855	0.812001	0.415811	0.878942	0.143391	-0.380887	0.0842493	-0.153573	0.378949	0.533272	0.192384	0.203612		1.34707	4.38116	0.552422	1.65002	-1.86726	-3.49469	-1.04688	-1.21759	1.86778	1.77276	1.9292	1.0731		0.221896	2.33856	0.0343351	0.0278085	-0.922177	3.33867	-0.131827	-0.118855	3.48946	2.39154	2.7402	3.02876		0.138575	1.22243	0.116821	1.60784	-0.111811	-0.521539
m121067	3	21761588	AT3G58850	NA	0.317825	0.72142	0.187797	0.421909	0.143269	-0.380606	0.0479813	-0.0958647	0.404042	0.578815	0.209275	0.216471		0.972929	3.62619	0.444774	3.31078	-1.64494	-3.60495	-0.955575	-2.00342	2.03578	2.02014	2.07134	1.17928		1.66419	0.953574	0.38244	0.13393	-4.38411	1.92093	-1.22284	-0.555676	3.84361	2.40933	2.97791	3.25167		0.112424	4.09113	0.0284418	2.1576	-0.102188	-1.07076
m121463	3	21978352	NA	NA	1.37597	0.56068	0.995519	0.00537658	0.339805	-0.250362	-0.13648	0.00143117	0.335321	0.456554	0.166329	0.184173		0.595996	0.0127393	0.40476	0.291035	0.91634	-0.0258525	-0.739104	0.305655	1.59793	1.41477	1.72227	0.924731		0.0538768	0.186742	0.100316	0.112361	-0.212591	-0.405196	-0.309342	-0.395011	2.87303	1.77384	2.3471	2.70429		0.18752	0.027192	0.280195	0.181316	0.119542	0.015337
m122045	3	22299366	AT3G60330	NA	0.0653291	0.673189	0.278742	0.560673	-0.019438	-0.183562	0.0342455	-0.0676723	0.219284	0.293209	0.107369	0.123407		4.07586	0.35932	2.31611	0.223613	-1.93	-0.349458	-1.60279	0.16046	1.01395	0.89352	1.15355	0.603256		1.64501	0.254115	0.696338	1.42097	-2.13079	0.34464	-0.997061	-1.89935	1.88144	1.16445	1.55434	1.8372		1.56857	0.476288	1.68337	0.359086	-0.376282	-0.125102
m122054	3	22310482	AT3G60350	NA	1.02991	0.419893	1.35544	0.572037	-0.391737	0.287513	-0.237124	-0.140996	0.466709	0.651623	0.236249	0.253362		0.0953444	NA	NA	NA	-0.287106	NA	NA	NA	2.28278	NA	NA	NA		0.0711345	NA	NA	NA	-0.398479	NA	NA	NA	4.14857	NA	NA	NA		0.202173	NA	NA	NA	0.184405	NA
m122073	3	22319464	AT3G60380	NA	0.417856	0.336105	1.99125	0.0986665	-0.173538	0.199497	-0.247829	-0.0280865	0.394804	0.538043	0.194772	0.21647		0.597745	0.670097	0.166586	0.455102	-1.08027	-1.06141	-0.428589	-0.518021	1.87978	1.70043	2.07133	1.10345		0.444595	0.268825	0.195969	0.0984961	-1.55861	0.660621	-0.670175	0.421563	3.37953	2.1312	2.81704	3.25166		0.420111	0.369452	0.059383	0.0938575	-0.271505	-0.19162
m122206	3	22395978	AT3G60590	NA	0.758446	0.664833	0.543669	0.254982	0.218689	-0.280549	0.0878855	0.0546041	0.321088	0.452146	0.163946	0.184173		0.443479	0.279069	0.496306	0.36003	-0.705983	-0.450401	-0.863125	-0.359757	1.5344	1.40993	1.72227	0.918429		0.106766	0.00302131	0.272271	2.67927	0.397043	-0.00824399	0.702059	-4.08375	2.84672	1.88058	2.24258	2.70429		2.01759	0.34137	0.783807	0.0929585	-0.663749	0.161281
m122361	3	22487849	AT3G60860	NA	0.404973	0.373871	0.203161	0.239532	0.130314	0.171689	-0.0393411	0.0478797	0.303716	0.425768	0.160469	0.17007		4.26292	0.099417	1.06752	0.922523	-3.0083	0.181974	-1.65832	0.776657	1.5436	1.39192	1.9292	0.996221		0.0640955	0.00625057	0.497729	0.0142265	-0.269867	0.0178074	1.1773	0.0617107	3.09687	1.97073	2.34429	3.02875		0.821087	0.309866	0.521556	0.513718	-0.404267	0.151594
m122771	3	22753826	AT3G61480	NA	0.281902	0.564525	1.05425	1.18628	-0.120142	-0.274593	-0.149513	-0.187566	0.373262	0.498235	0.175382	0.203611		0.114699	2.10672	0.0593491	2.06452	-0.251656	-2.04549	-0.167917	-1.31002	1.69242	1.5561	2.07133	1.00857		0.200786	1.17271	0.285077	0.0800951	-0.756382	-1.93472	-0.897669	-0.348707	3.11414	2.11635	2.762	3.25166		0.120799	2.03586	0.115485	1.53363	0.0882658	-0.58285
m123133	3	23015487	AT3G62160	NA	0.208118	0.521385	2.25096	0.137872	0.106159	0.301138	0.286899	-0.0407413	0.424293	0.579452	0.209709	0.23254		0.364638	0.180126	0.883722	0.631693	-0.799504	0.407888	-1.70789	0.717873	2.02177	1.84264	2.25564	1.19979		0.0982996	0.449207	0.112131	4.54124	-0.499592	-1.07569	0.447079	-7.10688	3.8609	2.31333	3.06697	3.54075		0.678949	0.587673	1.27676	0.96331	-0.442541	0.295173
m123329	3	23125598	AT3G62520	NA	1.5111	0.030675	0.684079	0.0678771	-0.259914	-0.0138901	-0.0701302	-0.0117504	0.241782	0.322122	0.110747	0.12789		0.385362	0.132136	0.779068	2.04395	-0.461787	-0.173065	-0.834567	-0.793801	1.11837	1.02501	1.20226	0.614777		2.58973	0.352517	4.58141	0.028719	-3.03216	0.508763	-3.1817	0.0765231	2.04661	1.32003	1.57658	1.89004		0.495735	0.206465	0.479719	1.19781	-0.186038	-0.0724163
m124250	4	185936	AT4G00430	NA	0.319143	0.186715	0.147616	0.45938	-0.0999892	-0.0909822	0.0265086	0.0695766	0.281053	0.398797	0.142467	0.147232		0.269981	6.53755	0.319011	4.04275	-0.458354	-3.21146	0.493394	1.52194	1.47494	1.33599	1.38641	0.805053		0.219306	0.961731	0.183543	0.0185745	-0.694431	-1.32884	-0.462923	0.0592871	2.65371	1.65719	2.05796	2.23938		0.372893	9.40032	0.0318179	1.76938	0.194348	-1.08719
m124251	4	186173	AT4G00430	NA	0.0501592	1.05807	0.126163	0.410822	-0.0236372	-0.403277	0.0269985	0.0766252	0.342101	0.471922	0.166735	0.176609		0.482906	5.99527	0.609896	5.71504	-0.807373	-3.46217	0.920189	2.00603	1.64515	1.50121	1.57745	0.890294		0.24401	0.73118	0.186458	0.00079344	-0.842583	-1.283	-0.516522	0.00285806	2.94535	1.93179	2.26542	2.4773		0.0547561	7.74265	0.157819	2.6682	-0.0402538	-1.13656
m124270	4	192885	AT4G00440	NA	0.277356	0.622458	0.138565	0.858232	-0.0757518	-0.196721	0.0208174	0.0936992	0.238487	0.33242	0.118294	0.126274		0.829782	4.26532	0.663801	4.02879	-0.845963	-2.04561	0.734447	1.24559	1.16679	1.05219	1.18458	0.660075		0.191403	1.10626	0.429644	0.0133339	0.503761	-1.1802	-0.752272	0.036129	2.16035	1.34114	1.67444	1.89004		0.117347	1.72509	0.823686	2.34556	-0.0594833	-0.358886
m124321	4	215363	AT4G00467	NA	0.515127	0.642037	1.43564	2.00593	-0.131954	-0.218521	0.133229	0.170758	0.256211	0.361103	0.127991	0.133614		1.59277	5.07668	0.374281	0.970644	-1.40331	-2.48338	0.533042	0.602138	1.26346	1.1687	1.32002	0.74633		0.587382	1.27813	0.869831	0.0974214	1.35001	-1.45751	-1.35634	-0.272532	2.37844	1.5082	1.81087	2.12324		0.566323	5.14915	0.0246511	2.36907	0.238723	-0.732347
m124417	4	252374	AT4G00585	NA	0.0483712	0.258651	0.39217	1.867	-0.0200057	0.118945	-0.0609867	-0.208184	0.2997	0.396493	0.145711	0.17007		0.569327	5.0227	0.0987923	1.46149	-0.750609	-2.4894	0.213709	-0.858263	1.35344	1.17784	1.64407	0.815602		0.338514	0.574625	0.492117	0.273363	0.922886	-0.937499	1.05619	-0.811006	2.47353	1.67789	2.12108	2.5817		0.194314	1.33464	0.647188	1.26704	-0.106102	-0.358104
m124432	4	257828	AT4G00610	NA	0.580932	1.33893	0.601195	2.0297	0.182265	-0.449243	0.0926409	-0.218881	0.323857	0.451094	0.160539	0.17007		4.26302	2.20271	2.43412	1.50079	-3.08119	-2.02778	-2.46272	-1.01236	1.58099	1.50276	1.72227	0.946194		0.576232	0.850366	0.0932602	0.0441131	-1.62945	1.46135	-0.282824	-0.16549	2.91121	1.98125	2.29342	2.70429		1.55699	1.4258	0.552071	1.97252	-0.579598	-0.461326
m124434	4	259103	AT4G00620	NA	0.717102	0.653514	0.322614	0.947831	0.161986	-0.214179	0.0454634	-0.104434	0.247399	0.349451	0.126682	0.131545		1.00289	5.03513	0.359591	2.49907	-1.00801	-2.29705	-0.486351	-1.02709	1.22241	1.08548	1.2428	0.707502		0.10874	0.618545	0.117255	0.0936433	0.323825	-0.839868	0.266484	0.241838	2.28363	1.42477	1.7561	1.95336		0.315639	3.1559	0.178019	3.36853	0.143172	-0.521645
m124437	4	260906	AT4G00620	NA	0.0691698	0.0245954	0.151836	1.69493	0.0283586	-0.0148953	-0.0290399	-0.183877	0.303287	0.428025	0.15226	0.159318		1.87207	4.32351	0.623937	1.70125	-1.83822	-2.722	-0.935464	-1.02893	1.49935	1.39029	1.57745	0.88999		1.78817	2.55421	0.782152	0.0639629	3.4222	-2.9351	1.50205	0.215478	2.87162	1.99878	2.15795	2.47729		0.125216	3.33951	0.0476556	3.59224	0.0806122	-0.721426
m124457	4	266533	AT4G00630	NA	0.0977497	0.0305472	0.0965407	1.68525	0.0377012	0.0175938	-0.0185879	-0.178082	0.293076	0.409666	0.146133	0.15484		1.87207	4.32351	0.623937	1.70125	-1.83822	-2.722	-0.935464	-1.02893	1.49935	1.39029	1.57745	0.88999		1.78817	2.55421	0.782152	0.0639629	3.4222	-2.9351	1.50205	0.215478	2.87162	1.99878	2.15795	2.47729		0.125216	3.33951	0.0476556	3.59224	0.0806122	-0.721426
m124541	4	311401	AT4G00740	AT4G00750	0.114562	0.436948	0.0902828	4.11124	0.0524531	0.222151	-0.0206374	-0.389467	0.353185	0.488355	0.172496	0.203611		0.319714	0.00267356	0.371754	0.221155	0.566948	-0.00551977	-0.729277	0.244239	1.59111	1.42308	1.81557	0.926779		0.224749	0.198504	0.187436	0.226647	0.83045	-0.477965	-0.56384	0.766899	3.10889	1.98613	2.4619	2.85057		0.372605	0.12941	0.365221	0.0506234	-0.21843	0.0681856
m124565	4	325002	AT4G00755	NA	2.11532	0.175571	0.280967	0.708234	0.520877	-0.117381	0.06539	-0.164443	0.394874	0.542456	0.203693	0.253362		0.0230893	0.0817263	0.450915	0.674315	-0.0565144	0.170495	-1.05152	0.682434	1.72695	1.56067	2.25565	1.08841		0.0709518	0.163327	0.324798	4.11743	0.314897	-0.43393	1.08503	-6.7555	3.28626	2.1324	3.00561	3.54075		2.26888	0.169114	1.30531	1.62124	-0.818077	0.095408
m124577	4	332542	AT4G00760	NA	2.11532	0.175571	0.280967	0.708234	0.520877	-0.117381	0.06539	-0.164443	0.394874	0.542456	0.203693	0.253362		0.0230893	0.0817263	0.450915	0.674315	-0.0565144	0.170495	-1.05152	0.682434	1.72695	1.56067	2.25565	1.08841		0.0709518	0.163327	0.324798	4.11743	0.314897	-0.43393	1.08503	-6.7555	3.28626	2.1324	3.00561	3.54075		2.26888	0.169114	1.30531	1.62124	-0.818077	0.095408
m124643	4	369042	AT4G00880	NA	0.162134	1.21658	0.0431612	0.057808	0.068514	-0.435259	0.00982346	-0.0139571	0.339257	0.464818	0.164036	0.176609		1.07056	6.12348	0.304259	3.55436	-1.39618	-3.44856	-0.590072	-1.68272	1.62119	1.48013	1.72228	0.953149		0.601357	4.39411	1.24056	3.86764	1.82987	-4.1762	2.43276	-5.26265	3.16916	2.12015	2.56572	2.85058		0.0112484	4.36762	0.577684	1.90376	-0.00931785	-0.919103
m124694	4	387727	AT4G00900	AT4G00905	1.19712	0.679704	0.504839	1.9615	-0.28064	0.26311	-0.0735171	-0.195254	0.302846	0.417395	0.144904	0.15484		2.21044	5.33725	0.62247	0.730271	-1.97023	-3.02558	-0.933877	-0.589151	1.45574	1.38876	1.57746	0.888037		0.00374484	0.141738	0.0891601	0.175998	-0.0151634	0.34396	0.245769	-0.537586	2.79442	1.91365	2.07671	2.4773		0.157248	2.32755	0.219943	1.34915	-0.100036	-0.596652
m124705	4	397314	AT4G00930	NA	0.176337	0.146153	0.00848535	2.45386	-0.0567432	0.0670411	0.00157751	-0.195439	0.261265	0.363471	0.129083	0.135867		0.875043	4.33167	1.3242	0.800354	-0.955072	-2.27863	-1.25172	-0.516479	1.27009	1.1627	1.26608	0.730223		0.137555	0.231936	0.11961	0.299278	-0.413741	-0.401782	0.270881	-0.672751	2.36473	1.46437	1.75353	1.98974		0.0355006	2.87388	0.176168	1.23181	-0.021371	-0.522
m124709	4	398736	AT4G00930	NA	0.661795	1.18252	0.387153	1.77363	-0.233446	0.471601	-0.0714677	-0.218544	0.377482	0.513001	0.17247	0.184174		0.0684034	5.30404	0.73415	0.832676	-0.164751	-3.31669	-1.0948	-0.669037	1.7801	1.5271	1.64408	0.920388		0.216466	0.0153764	0.188758	0.198152	0.822923	0.0444226	-0.541655	-0.62012	3.1794	2.01895	2.35085	2.58171		0.16132	2.3186	0.48498	1.53843	0.116397	-0.625812
m124710	4	398976	AT4G00930	NA	0.661795	1.18252	0.387153	1.77363	-0.233446	0.471601	-0.0714677	-0.218544	0.377482	0.513001	0.17247	0.184174		0.0684034	5.30404	0.73415	0.832676	-0.164751	-3.31669	-1.0948	-0.669037	1.7801	1.5271	1.64408	0.920388		0.216466	0.0153764	0.188758	0.198152	0.822923	0.0444226	-0.541655	-0.62012	3.1794	2.01895	2.35085	2.58171		0.16132	2.3186	0.48498	1.53843	0.116397	-0.625812
m124715	4	400694	AT4G00930	NA	0.204666	0.422558	1.2029	1.90635	-0.0685382	-0.169132	-0.124354	-0.178471	0.277838	0.381464	0.133777	0.143975		0.706237	4.22561	0.669227	0.597848	-0.862544	-2.28506	-0.823194	-0.422682	1.33156	1.18109	1.32002	0.735162		0.252481	0.200385	0.22265	0.378719	0.704487	-0.363248	-0.494684	-0.845361	2.39406	1.49739	1.86669	2.0741		0.146952	2.20582	0.327594	1.42994	-0.0806215	-0.45765
m124717	4	402934	NA	NA	0.661795	1.18252	0.387153	1.77363	-0.233446	0.471601	-0.0714677	-0.218544	0.377482	0.513001	0.17247	0.184174		0.0684034	5.30404	0.73415	0.832676	-0.164751	-3.31669	-1.0948	-0.669037	1.7801	1.5271	1.64408	0.920388		0.216466	0.0153764	0.188758	0.198152	0.822923	0.0444226	-0.541655	-0.62012	3.1794	2.01895	2.35085	2.58171		0.16132	2.3186	0.48498	1.53843	0.116397	-0.625812
m124731	4	408155	AT4G00950	NA	0.21122	0.0128581	0.662811	1.44344	-0.0821192	-0.00799419	-0.0928265	-0.171668	0.324133	0.433801	0.14993	0.164357		0.0608229	2.67566	0.735349	0.755921	0.124724	-1.94357	-0.979855	-0.544357	1.50436	1.28776	1.46977	0.800877		0.407115	0.00535083	0.650021	0.182521	-1.16045	-0.0127502	-1.25537	-0.516906	2.69201	1.64664	2.05551	2.30857		0.0533905	4.24226	1.04754	0.564101	0.0358993	-0.709359
m124741	4	410793	AT4G00955	NA	0.130096	0.886913	0.145576	0.760179	-0.03773	-0.241451	-0.0209568	-0.0833211	0.226745	0.318156	0.114015	0.122136		1.13557	6.0116	1.14929	1.85113	-0.987311	-2.26259	-1.04085	-0.771652	1.10278	0.979779	1.15356	0.634097		0.0343318	0.570006	0.223665	0.0282805	0.098423	-0.714817	-0.426666	-0.0732828	2.04585	1.28692	1.6039	1.83721		0.160431	5.59472	0.102852	2.64842	0.0737658	-0.631901
m124742	4	410853	AT4G00955	NA	0.0442025	1.15715	0.226949	0.619365	0.0146005	-0.311317	-0.0330731	-0.0744589	0.238336	0.34347	0.122885	0.126275		0.64203	5.81269	0.200009	3.41847	-0.719529	-2.42294	-0.291054	-1.18954	1.18897	1.06647	1.20227	0.688128		0.155043	0.564423	0.103878	0.107057	0.426029	-0.754324	-0.233731	-0.268511	2.19178	1.36788	1.7181	1.92025		0.415829	5.36568	0.0828082	4.13382	0.174663	-0.677365
m124770	4	423599	AT4G00980	NA	1.64771	0.0538497	1.36725	0.0182384	-0.270905	0.0242507	-0.117913	0.00328119	0.238821	0.328118	0.116831	0.126274		0.815327	4.39931	0.786698	0.721949	-0.818233	-2.00635	-0.816576	-0.429024	1.14233	1.01559	1.16839	0.651918		0.285158	0.0567942	1.06214	0.0501874	-0.693226	-0.10251	-1.41727	0.12712	2.13229	1.31737	1.65429	1.83721		0.15596	3.0512	0.409217	1.3675	-0.0748258	-0.477642
m124773	4	424108	AT4G00980	NA	0.916006	0.343492	1.23365	0.14231	-0.209221	-0.142705	-0.126764	-0.0249224	0.269701	0.378297	0.134158	0.138327		0.0435919	4.43053	0.405476	1.32846	0.0797522	-2.34618	-0.544075	-0.731363	1.31906	1.18329	1.26608	0.738238		0.239906	0.593476	0.561152	0.151288	-0.669545	-0.838032	-1.02342	-0.378582	2.37367	1.46496	1.86445	1.98974		0.0298891	3.96896	0.392975	1.28307	0.0181639	-0.629488
m124805	4	432508	AT4G01000	NA	0.209268	0.295677	0.612249	0.380431	-0.0525075	-0.102344	-0.0647727	-0.0459221	0.208885	0.305876	0.110771	0.112345		1.24192	2.6197	0.528728	4.42199	-1.02124	1.44308	0.545039	-1.21602	1.07617	0.967676	1.03747	0.613906		0.391905	0.316445	0.488428	0.273106	-0.837952	0.412514	0.74213	0.513444	2.00203	1.16616	1.49881	1.63572		1.05375	2.00823	0.41525	4.17636	-0.309622	0.351275
m124814	4	434638	AT4G01010	NA	0.0320236	0.194628	0.525598	0.168604	0.0116175	-0.0837624	-0.0655986	-0.0283889	0.258463	0.354356	0.125473	0.135867		2.15974	7.33273	2.0349	1.73099	-1.65117	-2.73222	-1.60049	-0.808895	1.23676	1.07734	1.2428	0.692301		0.118107	0.520319	0.0737013	0.0967279	0.36538	-0.76684	0.17325	-0.249099	2.392	1.47666	1.74536	1.95335		0.0606373	5.34832	0.7715	1.80582	-0.0353597	-0.707045
m124818	4	435763	AT4G01010	NA	0.117371	1.28295	0.456998	0.0764761	0.0569729	-0.487939	-0.0795495	-0.0189083	0.375363	0.503527	0.169001	0.184174		0.190265	4.56058	0.900237	1.77344	-0.404196	-3.01902	-1.26063	-1.07023	1.74323	1.50015	1.64407	0.902561		0.205254	1.84596	0.167297	0.246075	0.770889	-2.43034	-0.481897	-0.743795	3.11518	2.00152	2.32059	2.58171		0.161337	3.40876	0.878959	1.82793	-0.114042	-0.76527
m124831	4	446201	AT4G01023	NA	0.658098	0.0449309	1.02604	0.0107966	-0.233856	-0.0321333	-0.151759	0.00299396	0.379664	0.516381	0.181257	0.193043		0.142967	5.37852	0.29824	1.33931	-0.323387	-3.36896	-0.580643	-0.963418	1.78748	1.54048	1.72228	0.967447		0.104406	1.47525	0.137791	0.39698	0.436699	-2.15896	-0.43609	-1.14333	3.19507	2.04017	2.48893	2.7043		0.21398	2.8829	0.214701	1.15649	-0.148998	-0.71653
m124861	4	455185	AT4G01040	NA	0.652687	0.100813	1.05836	0.568609	-0.208152	0.0604356	-0.138032	0.0978512	0.33994	0.456761	0.161498	0.176609		0.117018	4.43832	0.304967	0.561386	-0.23947	-2.69989	-0.541466	-0.473558	1.58176	1.36044	1.57745	0.86241		0.0490007	0.972801	0.0317445	0.26292	0.191216	-1.4487	0.0991124	-0.753772	2.82736	1.79283	2.22222	2.47729		0.0570984	2.62154	0.160396	0.544178	-0.040208	-0.593086
m124986	4	495168	AT4G01160	NA	0.143188	0.166023	0.471656	0.458402	-0.0782706	-0.128907	-0.109946	-0.109713	0.43211	0.625244	0.228061	0.232541		0.691632	5.67632	0.256117	0.62018	-1.4087	-4.43076	-0.671631	-0.754751	2.20717	1.97296	2.25565	1.27828		2.35266	1.09112	NA	NA	-5.80212	2.07703	NA	NA	4.13815	2.38173	NA	NA		0.114662	4.2315	NA	NA	0.111993	-1.06711
m125075	4	528023	AT4G01245	NA	0.0511496	0.340071	1.07674	0.803552	-0.0298011	0.210432	-0.147497	-0.136883	0.423382	0.562275	0.170616	0.193042		1.39522	4.41411	2.44218	0.767239	-1.99375	-3.3107	-2.60107	-0.669398	1.95031	1.67294	1.81557	0.974664		0.24989	NA	0.189353	0.232012	-1.1134	NA	-0.577547	-0.782041	3.81604	NA	2.4999	2.85058		0.815629	NA	2.09964	0.924895	-0.497514	NA
m125094	4	537684	NA	NA	0.142061	0.118515	0.343247	0.0137423	0.0724024	0.0842385	0.0719847	-0.00400632	0.402506	0.550149	0.190932	0.203612		0.469806	4.89499	0.469965	0.711689	-0.916631	-3.42245	-0.873324	-0.66329	1.90692	1.64045	1.81558	1.01813		0.177192	1.47876	0.205416	0.311852	0.743449	-2.30744	0.64587	-0.996267	3.40636	2.17726	2.60845	2.85059		0.0570434	1.3149	0.0212114	1.23514	0.048396	-0.479175
m125096	4	538771	AT4G01290	NA	0.0230382	0.0249444	0.181548	0.0459002	0.0142084	-0.0211635	0.0461996	0.0137475	0.435184	0.599861	0.207438	0.216471		0.297855	5.4357	0.360519	1.10163	-0.699398	-3.9412	-0.756497	-0.970679	2.07779	1.79274	1.92921	1.10606		0.473079	1.32698	0.32892	0.363683	1.79363	-2.37057	1.03001	-1.19594	3.71029	2.39495	2.82467	3.02877		0.0726248	1.8658	0.0547945	1.75742	0.0661044	-0.656711
m125097	4	539007	AT4G01290	NA	0.0230382	0.0249444	0.181548	0.0459002	0.0142084	-0.0211635	0.0461996	0.0137475	0.435184	0.599861	0.207438	0.216471		0.297855	5.4357	0.360519	1.10163	-0.699398	-3.9412	-0.756497	-0.970679	2.07779	1.79274	1.92921	1.10606		0.473079	1.32698	0.32892	0.363683	1.79363	-2.37057	1.03001	-1.19594	3.71029	2.39495	2.82467	3.02877		0.0726248	1.8658	0.0547945	1.75742	0.0661044	-0.656711
m125105	4	540489	AT4G01290	NA	0.0571803	0.381133	0.197907	0.00130345	0.0370242	-0.272156	-0.05451	-0.000440119	0.473379	0.664851	0.227346	0.232541		0.526916	6.47626	0.475227	1.83137	-1.21598	-4.80888	-1.00476	-1.46572	2.32142	2.00949	2.07134	1.21227		0.228101	NA	0.440728	0.379155	1.1208	NA	1.39458	-1.3265	4.14416	NA	3.04427	3.25168		0.191235	NA	0.00554884	2.04472	-0.175696	NA
m125107	4	540595	AT4G01290	NA	0.0230382	0.0249444	0.181548	0.0459002	0.0142084	-0.0211635	0.0461996	0.0137475	0.435184	0.599861	0.207438	0.216471		0.297855	5.4357	0.360519	1.10163	-0.699398	-3.9412	-0.756497	-0.970679	2.07779	1.79274	1.92921	1.10606		0.473079	1.32698	0.32892	0.363683	1.79363	-2.37057	1.03001	-1.19594	3.71029	2.39495	2.82467	3.02877		0.0726248	1.8658	0.0547945	1.75742	0.0661044	-0.656711
m125108	4	540876	AT4G01290	NA	0.0230382	0.0249444	0.181548	0.0459002	0.0142084	-0.0211635	0.0461996	0.0137475	0.435184	0.599861	0.207438	0.216471		0.297855	5.4357	0.360519	1.10163	-0.699398	-3.9412	-0.756497	-0.970679	2.07779	1.79274	1.92921	1.10606		0.473079	1.32698	0.32892	0.363683	1.79363	-2.37057	1.03001	-1.19594	3.71029	2.39495	2.82467	3.02877		0.0726248	1.8658	0.0547945	1.75742	0.0661044	-0.656711
m125109	4	540895	AT4G01290	NA	0.0230382	0.0249444	0.181548	0.0459002	0.0142084	-0.0211635	0.0461996	0.0137475	0.435184	0.599861	0.207438	0.216471		0.297855	5.4357	0.360519	1.10163	-0.699398	-3.9412	-0.756497	-0.970679	2.07779	1.79274	1.92921	1.10606		0.473079	1.32698	0.32892	0.363683	1.79363	-2.37057	1.03001	-1.19594	3.71029	2.39495	2.82467	3.02877		0.0726248	1.8658	0.0547945	1.75742	0.0661044	-0.656711
m125111	4	541559	AT4G01290	NA	0.0230382	0.0249444	0.181548	0.0459002	0.0142084	-0.0211635	0.0461996	0.0137475	0.435184	0.599861	0.207438	0.216471		0.297855	5.4357	0.360519	1.10163	-0.699398	-3.9412	-0.756497	-0.970679	2.07779	1.79274	1.92921	1.10606		0.473079	1.32698	0.32892	0.363683	1.79363	-2.37057	1.03001	-1.19594	3.71029	2.39495	2.82467	3.02877		0.0726248	1.8658	0.0547945	1.75742	0.0661044	-0.656711
m125114	4	543129	AT4G01290	NA	0.0230382	0.0249444	0.181548	0.0459002	0.0142084	-0.0211635	0.0461996	0.0137475	0.435184	0.599861	0.207438	0.216471		0.297855	5.4357	0.360519	1.10163	-0.699398	-3.9412	-0.756497	-0.970679	2.07779	1.79274	1.92921	1.10606		0.473079	1.32698	0.32892	0.363683	1.79363	-2.37057	1.03001	-1.19594	3.71029	2.39495	2.82467	3.02877		0.0726248	1.8658	0.0547945	1.75742	0.0661044	-0.656711
m125188	4	569430	AT4G01380	NA	0.322937	0.42698	1.19094	0.216903	-0.109671	-0.215802	-0.162115	0.0390822	0.30537	0.482851	0.175534	0.150836		0.155276	3.53774	0.551916	1.27604	0.33311	-2.72426	0.751829	-0.929252	1.71251	1.54701	1.38642	0.962446		0.0470377	2.36564	0.121228	0.429273	-0.204603	-2.4519	-0.368806	-1.00556	3.14527	1.74471	2.35889	2.23939		1.03645	5.34015	0.313938	0.606343	0.48243	-0.943751
m125252	4	606634	AT4G01450	NA	0.0261372	0.849495	1.22002	0.95474	0.0101829	-0.269683	-0.118429	-0.114864	0.275829	0.366002	0.126241	0.143975		0.534616	2.39419	0.0187424	1.75033	-0.662166	-1.5927	-0.0370263	-0.851467	1.25061	1.1245	1.3864	0.723823		0.746645	0.0583687	0.527989	0.0613144	-1.59727	0.127194	-0.976877	-0.182075	2.37038	1.593	1.86151	2.17801		0.140339	4.81934	0.00371139	1.01451	0.0767381	-0.721953
m125390	4	661559	AT4G01525	NA	0.878057	0.653863	0.593807	0.286013	0.269726	-0.29941	0.0953019	-0.057522	0.357865	0.488326	0.166643	0.176609		0.22819	3.72843	0.913147	3.07143	-0.458947	-2.73752	-1.2213	-1.45156	1.69736	1.51142	1.57745	0.890355		0.359009	0.220641	0.145864	0.120676	-1.18592	-0.501925	-0.416858	-0.385812	3.03432	1.90743	2.26267	2.4773		0.137616	7.39268	0.508518	3.03617	0.0966282	-1.08863
m125641	4	772714	AT4G01800	NA	0.415635	0.167851	0.0524356	0.437359	-0.0950682	0.063662	-0.00798537	-0.0529649	0.217173	0.305865	0.1108	0.116349		0.384372	0.523883	0.645969	0.081753	0.443525	-0.494836	-0.666427	-0.0676361	1.0763	0.948367	1.09605	0.618937		0.177368	0.0459416	0.18311	0.196181	-0.434249	0.0755414	0.344669	0.410776	1.98795	1.18703	1.53536	1.72478		0.159461	0.733695	0.189335	0.980802	0.0715061	-0.17995
m125647	4	775557	AT4G01800	NA	0.706826	0.12507	0.190997	0.0617899	-0.141509	0.0488205	-0.0255225	-0.0100027	0.218341	0.303852	0.109722	0.118883		0.149357	0.674	0.265226	0.363547	0.19996	-0.596288	-0.345503	-0.244154	1.06357	0.951332	1.12749	0.618562		0.0775915	0.0444882	0.128745	0.224283	0.206331	-0.0741686	-0.254862	0.472971	1.98158	1.20175	1.5449	1.77355		0.296873	1.06215	0.17475	0.833496	0.120386	-0.232145
m126497	4	1123944	AT4G02560	NA	0.0823532	0.168442	0.743338	0.646297	0.0337556	-0.0976939	0.112614	-0.0968714	0.307056	0.467944	0.167689	0.159319		0.69023	2.07693	0.426169	0.815169	1.00633	-1.85834	-0.636548	0.64166	1.57901	1.42566	1.4256	0.895763		0.805226	4.56458	0.176714	0.112306	2.20652	-3.64153	-0.488312	0.326959	3.10659	1.81308	2.24277	2.23939		0.507795	3.36829	0.421118	0.329426	0.288165	-0.740611
m127881	4	1776551	AT4G03820	NA	0.575	0.0895958	0.415869	0.736762	0.226833	-0.0678683	-0.0887547	0.144469	0.406085	0.57126	0.202651	0.216471		1.18179	4.83719	0.578198	1.41096	-1.83376	-3.72499	1.0825	1.11269	1.99557	1.79623	1.92921	1.08105		0.546633	0.521733	1.22617	0.0518166	1.9199	-1.23781	-2.60024	-0.216013	3.5656	2.37878	2.76308	3.02876		0.149779	3.65005	0.105274	2.04542	-0.122343	-0.963438
m127885	4	1779092	AT4G03823	NA	0.175998	0.297107	0.0830903	0.547157	0.078469	-0.170669	0.019962	0.103973	0.361899	0.508093	0.180083	0.193042		1.64487	5.87605	0.458245	3.21894	-2.0102	-3.83495	0.856793	1.70481	1.77424	1.6791	1.81558	1.01905		0.314744	1.15137	0.774284	0.0237102	1.12051	-1.98843	-1.80836	0.0957986	3.1827	2.20127	2.61638	2.85059		0.571762	5.33463	0.0696616	2.93427	-0.322244	-1.08309
m127908	4	1783331	AT4G03824	NA	0.539393	0.650419	0.944332	0.324696	-0.198581	-0.306054	0.135861	-0.0696355	0.37263	0.501058	0.171557	0.193042		0.192453	0.336421	0.733785	0.601578	-0.407956	0.589447	-1.28422	-0.592601	1.74235	1.58764	1.9292	1.02605		0.736516	4.86147	0.244773	0.263277	2.23864	-4.48586	-0.806827	-0.990495	3.35418	2.16337	2.81332	3.25166		0.564973	0.134815	0.114226	0.586844	-0.336638	-0.083611
m127960	4	1819528	AT4G03873	NA	0.0976967	0.712903	0.945856	0.910807	-0.0372106	0.263245	0.111833	-0.116561	0.289405	0.403708	0.141062	0.150835		0.875009	4.47961	0.329242	0.720271	-1.05816	-2.49055	-0.520285	-0.522517	1.40722	1.24899	1.42559	0.795287		0.430779	0.0023147	0.12986	0.0747793	1.20172	0.0056031	0.347968	-0.232312	2.66927	1.66699	2.09317	2.30857		0.00541702	2.23907	0.577153	1.90462	-0.00380466	-0.510816
m128137	4	1933435	AT4G04020	NA	0.0747727	1.07562	0.246032	0.206818	-0.0312989	0.385474	0.0470035	-0.0423302	0.311325	0.446203	0.163289	0.170071		0.257046	5.49989	0.0651482	4.18943	-0.465238	-3.3504	0.139577	-1.754	1.55868	1.5152	1.57746	0.910665		0.546636	0.663051	0.0970285	0.222528	-1.50851	-1.17285	0.285389	-0.656311	2.80155	1.89274	2.23203	2.4773		0.0840756	2.57648	0.292549	2.2024	-0.0571485	-0.647181
m128175	4	1966629	AT4G04100	NA	0.0327259	0.449327	0.349529	0.0157628	-0.0103007	-0.146993	0.0434904	0.00269958	0.224415	0.316325	0.113711	0.119881		0.182556	0.924594	0.172687	1.64924	0.242662	-0.750114	-0.236002	0.714869	1.08431	0.960716	1.10561	0.630219		0.320409	0.80216	0.396203	0.539453	-0.715075	-0.873068	0.686527	-0.936293	2.0023	1.23226	1.62654	1.75581		0.602992	0.337592	0.110163	0.958635	0.210669	-0.10366
m128186	4	1971748	AT4G04105	NA	0.270083	0.695257	0.242658	0.336059	-0.0703342	-0.200232	0.0319418	-0.0452812	0.226291	0.312575	0.112243	0.122136		0.68402	0.38228	0.616273	0.72151	0.676476	0.390064	-0.655968	0.404976	1.06829	0.95014	1.11607	0.615639		0.0480491	1.63487	0.55551	0.654647	-0.130756	-1.39124	0.871827	-1.08879	1.96977	1.23358	1.60013	1.77355		0.727303	0.050057	0.144801	0.251525	0.237058	-0.0190762
m128201	4	1974454	AT4G04120	NA	0.0433466	0.851494	0.180164	0.0141607	-0.0136176	-0.235088	0.025374	-0.00245143	0.226481	0.318537	0.114682	0.120964		0.169429	0.758575	0.172687	1.64924	0.228808	-0.659068	-0.236002	0.714869	1.09035	0.967269	1.10561	0.630219		0.0756481	0.94762	0.396203	0.539453	-0.204779	-0.988831	0.686527	-0.936293	2.01346	1.24549	1.62654	1.75581		0.605116	0.395337	0.110163	0.958635	0.212424	-0.118239
m128202	4	1974776	AT4G04120	NA	0.0433466	0.851494	0.180164	0.0141607	-0.0136176	-0.235088	0.025374	-0.00245143	0.226481	0.318537	0.114682	0.120964		0.169429	0.758575	0.172687	1.64924	0.228808	-0.659068	-0.236002	0.714869	1.09035	0.967269	1.10561	0.630219		0.0756481	0.94762	0.396203	0.539453	-0.204779	-0.988831	0.686527	-0.936293	2.01346	1.24549	1.62654	1.75581		0.605116	0.395337	0.110163	0.958635	0.212424	-0.118239
m128203	4	1974925	AT4G04120	NA	0.306144	1.93345	0.396371	0.110732	-0.0781191	-0.383321	0.0458663	0.0179746	0.22703	0.306618	0.108683	0.124783		0.359387	0.352001	0.318039	0.852708	-0.41006	0.362812	0.409527	0.444382	1.04884	0.942823	1.15356	0.601423		0.0370648	1.08775	0.315219	0.805216	0.100138	-1.09321	0.551877	-1.28853	1.93356	1.25613	1.56578	1.81409		0.140406	0.610645	0.115817	0.275467	-0.0626404	0.161893
m128331	4	2032265	AT4G04220	NA	0.0025729	0.358215	0.577994	0.181399	0.00146512	-0.200166	-0.103179	-0.0481771	0.392772	0.513329	0.184005	0.21647		0.0340126	0.180666	0.33499	0.214197	0.0844579	0.335477	0.71384	-0.251794	1.77254	1.51163	1.9292	0.981488		0.109592	0.0987241	0.2077	4.0048	0.452365	0.255881	0.644675	-5.69526	3.1677	1.96875	2.57937	3.02875		0.0600963	0.322214	0.184694	0.00427152	-0.0472402	-0.154683
m128338	4	2034772	AT4G04220	NA	0.0241033	1.1841	0.102352	1.24611	0.0109937	0.393775	0.0210136	-0.175156	0.322216	0.427972	0.156647	0.184173		0.868874	4.15333	0.82656	0.56948	-1.0982	-2.7054	-1.39524	-0.533541	1.46752	1.41099	1.9292	0.961497		0.269721	0.554039	0.726055	0.0381867	-0.92431	1.14801	1.61631	-0.161433	2.97508	2.11037	2.44634	3.02875		0.373775	0.556167	0.00298923	0.973474	-0.209133	-0.232659
m129161	4	2360383	AT4G04655	NA	0.911361	0.0314101	0.733327	0.918357	-0.166877	0.013092	-0.0727296	0.093161	0.215861	0.296739	0.109336	0.119881		0.365686	2.17795	0.246661	1.96267	-0.40978	-1.24224	-0.319128	-0.763866	1.03392	0.926723	1.10561	0.606049		1.41804	0.83999	0.117268	0.237096	-1.97544	-0.85928	0.229874	-0.490477	1.91322	1.17484	1.51469	1.7558		0.0789698	1.26879	0.300216	1.04643	-0.0366502	-0.255123
m129322	4	2412196	NA	NA	0.412494	0.621984	0.0406736	0.786367	0.123347	0.220538	0.00763858	-0.111286	0.283423	0.372871	0.135006	0.159318		0.864642	4.50927	0.460024	1.18634	-0.946133	-2.27052	-0.695641	-0.683446	1.26855	1.13479	1.46977	0.741961		0.159436	1.07955	0.14508	0.106188	-0.471375	-1.39986	-0.355424	-0.320436	2.36667	1.61653	1.93837	2.30856		0.258211	2.28806	0.0123098	1.12107	-0.124308	-0.460173
m129332	4	2415764	AT4G04750	AT4G04745	0.0358755	0.133033	0.394828	0.0529917	0.0159248	0.080239	-0.0712746	-0.0123801	0.317536	0.472708	0.169401	0.170071		0.17357	5.03005	0.157085	2.01112	0.33756	-3.06106	-0.298836	-1.15639	1.57536	1.44725	1.51995	0.904246		0.58919	0.53135	0.298628	0.029783	1.68913	-0.958131	0.758015	-0.100119	2.96924	1.81653	2.24622	2.38718		0.0572178	2.50801	0.0942572	2.5942	0.0422591	-0.602879
m129507	4	2472954	AT4G04885	NA	0.153674	0.516182	0.939176	0.563758	-0.0568277	0.20872	-0.112444	-0.0852523	0.294856	0.404629	0.142514	0.15484		0.55936	4.08288	0.747799	0.542368	-0.760874	-2.38078	-0.961673	-0.422392	1.38985	1.25284	1.42559	0.789005		0.873734	1.95709	0.630354	0.0160016	1.99764	-2.26703	1.22098	-0.0512196	2.65887	1.80279	2.04386	2.23937		0.0312932	2.59229	0.0591926	0.889208	0.0207241	-0.565026
m129519	4	2479196	AT4G04890	NA	0.715466	1.02148	0.766972	0.637916	-0.223325	0.400054	-0.116767	-0.106381	0.341631	0.479231	0.170101	0.176609		0.0521888	7.57265	0.294581	1.72607	0.120229	-3.78268	-0.526538	-1.06006	1.67556	1.46971	1.57745	0.908835		0.742968	1.65098	0.550811	0.0332377	2.12767	-2.28234	1.23382	0.115526	3.16846	2.01155	2.27872	2.47729		0.718899	4.59231	0.344737	2.49581	0.358256	-0.859084
m129555	4	2494327	AT4G04910	NA	0.0277294	0.0418908	0.0430539	0.258584	0.0130195	0.0257184	-0.00952889	0.0552389	0.332985	0.441902	0.159497	0.184173		0.490246	0.761697	0.433574	0.812046	-0.763277	0.986859	-0.821436	0.67189	1.53777	1.44419	1.81557	0.940457		0.515303	0.467626	0.05065	0.146077	-1.49092	-0.882763	0.160941	0.525941	2.89268	1.84148	2.30629	2.85057		1.03144	0.458839	0.183763	2.12292	-0.442184	0.192985
m129583	4	2507692	AT4G04930	NA	0.104111	0.0660946	0.0465138	0.0454902	0.037778	0.0337935	0.00835863	0.0090656	0.277319	0.377068	0.129962	0.143975		0.340345	4.39137	0.657859	1.24968	-0.486812	-2.27789	-0.813172	-0.678644	1.29985	1.15412	1.32002	0.712379		0.396403	0.60249	0.419579	0.0382374	1.07632	-0.945883	0.794757	-0.110691	2.54887	1.63548	1.80147	2.0741		0.193151	2.49775	0.0578539	1.7624	-0.105786	-0.50417
m129598	4	2512825	AT4G04940	NA	0.249372	0.260212	0.720175	0.0185405	-0.0730455	0.104112	-0.0826799	0.00358773	0.25096	0.345333	0.12589	0.135867		0.0260444	4.44449	0.556951	2.7555	0.0442564	-2.06193	-0.666899	-1.03502	1.20275	1.03824	1.22161	0.674486		0.0319323	0.387334	0.49049	0.33514	-0.0971582	-0.54841	0.854867	-0.710836	2.16582	1.32174	1.72104	1.92025		0.0498375	3.11638	0.376319	1.58213	0.0270608	-0.486837
m129602	4	2515570	AT4G04940	NA	0.0446027	0.112114	0.305389	0.144834	-0.0160617	0.0520532	-0.0448569	-0.0258039	0.259943	0.357348	0.130614	0.141019		0.281686	5.02311	1.18501	3.11646	-0.400805	-2.27623	-1.16538	-1.14896	1.24585	1.07693	1.26608	0.69911		0.365083	0.17784	0.223331	0.445108	-0.887198	-0.300465	0.472989	-0.918517	2.24028	1.3717	1.78026	1.98973		0.132167	3.21568	0.634445	1.76204	-0.0687587	-0.513599
m129603	4	2515829	AT4G04940	NA	0.0446027	0.112114	0.305389	0.144834	-0.0160617	0.0520532	-0.0448569	-0.0258039	0.259943	0.357348	0.130614	0.141019		0.281686	5.02311	1.18501	3.11646	-0.400805	-2.27623	-1.16538	-1.14896	1.24585	1.07693	1.26608	0.69911		0.365083	0.17784	0.223331	0.445108	-0.887198	-0.300465	0.472989	-0.918517	2.24028	1.3717	1.78026	1.98973		0.132167	3.21568	0.634445	1.76204	-0.0687587	-0.513599
m129605	4	2516458	AT4G04940	NA	0.0446027	0.112114	0.305389	0.144834	-0.0160617	0.0520532	-0.0448569	-0.0258039	0.259943	0.357348	0.130614	0.141019		0.281686	5.02311	1.18501	3.11646	-0.400805	-2.27623	-1.16538	-1.14896	1.24585	1.07693	1.26608	0.69911		0.365083	0.17784	0.223331	0.445108	-0.887198	-0.300465	0.472989	-0.918517	2.24028	1.3717	1.78026	1.98973		0.132167	3.21568	0.634445	1.76204	-0.0687587	-0.513599
m129609	4	2517841	AT4G04950	NA	0.185536	0.301564	0.453571	0.206102	-0.0567782	0.116143	-0.0582704	-0.0337177	0.250245	0.341635	0.124503	0.135867		0.257167	4.93007	0.889051	3.19802	-0.354914	-2.15005	-0.928757	-1.11214	1.18861	1.02686	1.22161	0.667164		0.405469	0.165546	0.119845	0.454328	-0.91909	-0.270809	0.26507	-0.900365	2.13878	1.3153	1.71289	1.92024		0.00119715	3.35392	0.495278	1.90896	0.000676387	-0.50141
m129612	4	2518385	AT4G04950	NA	0.0446027	0.112114	0.305389	0.144834	-0.0160617	0.0520532	-0.0448569	-0.0258039	0.259943	0.357348	0.130614	0.141019		0.281686	5.02311	1.18501	3.11646	-0.400805	-2.27623	-1.16538	-1.14896	1.24585	1.07693	1.26608	0.69911		0.365083	0.17784	0.223331	0.445108	-0.887198	-0.300465	0.472989	-0.918517	2.24028	1.3717	1.78026	1.98973		0.132167	3.21568	0.634445	1.76204	-0.0687587	-0.513599
m129621	4	2522492	AT4G04955	NA	0.623861	0.0734438	0.085124	0.182178	0.129686	-0.0300805	-0.0127102	-0.0272826	0.218796	0.304208	0.112137	0.122136		0.373355	2.34721	0.609117	4.25052	0.424715	-1.29827	-0.644346	-1.17508	1.05431	0.927184	1.10561	0.605512		0.192511	0.0603946	0.417834	0.0734094	-0.451781	0.0967445	0.671217	-0.172074	1.92791	1.17335	1.52633	1.73958		0.309257	1.67725	0.0323988	1.48497	0.121526	-0.303272
m129630	4	2523739	AT4G04955	NA	0.175243	0.14828	0.707727	0.0421896	0.0585902	-0.0696984	-0.0888046	-0.00862726	0.271222	0.373113	0.136893	0.147232		0.114912	5.77248	0.318716	3.91973	0.193783	-2.55618	-0.469421	-1.36172	1.30103	1.12893	1.32002	0.73212		0.268023	0.0611822	0.231986	0.263056	-0.723768	-0.120148	0.510202	-0.631359	2.34167	1.43955	1.86021	2.0741		0.396191	3.63372	0.0663318	2.27782	0.179527	-0.576416
m129646	4	2528251	AT4G04957	NA	0.221799	0.187062	0.427961	0.142182	0.0705822	-0.0861526	-0.0623115	0.0259196	0.267366	0.377027	0.139176	0.143975		0.0767129	4.47001	0.222653	3.47381	0.136083	-2.27997	-0.342344	-1.29855	1.3216	1.14465	1.29171	0.744689		0.341796	0.122923	0.188369	0.304227	-0.894294	-0.225401	0.428772	-0.695434	2.37863	1.42305	1.86422	2.02981		0.22018	2.67501	0.066895	1.68043	0.113445	-0.489845
m129657	4	2533629	AT4G04960	NA	0.888018	1.94171	0.370953	0.146116	-0.162194	0.401521	0.0478077	0.0209171	0.213542	0.320356	0.119287	0.113429		0.668822	1.70843	0.30331	4.39866	-0.713683	1.15829	0.357506	-1.28488	1.14525	0.999304	1.0461	0.650445		0.435556	0.249619	0.621956	0.0068611	0.943284	0.344408	-0.931056	0.0163311	2.07762	1.18094	1.57371	1.64833		0.949066	2.20519	0.696548	2.74881	-0.300236	0.38049
m129710	4	2542961	AT4G04970	NA	0.514116	1.15235	0.00857599	0.576104	0.134869	-0.344037	0.0017005	0.0788857	0.262256	0.3806	0.137691	0.141019		0.634004	5.72491	0.636667	3.59422	-0.78398	-2.6209	-0.777247	-1.35171	1.30726	1.1622	1.29171	0.761079		0.290661	0.470548	0.0774581	0.331057	-0.842496	-0.728794	-0.196165	-0.74411	2.55156	1.51316	1.88713	2.02981		0.268047	3.82083	0.0808173	1.8536	-0.143486	-0.640556
m129723	4	2545071	AT4G04980	NA	0.620396	1.30141	0.0262934	0.611466	0.166911	-0.397221	-0.00545339	0.0860134	0.282736	0.40617	0.146854	0.147232		0.0299166	4.81078	0.135831	3.69675	-0.0601103	-2.56082	-0.228392	-1.41582	1.42807	1.23829	1.32002	0.78526		0.133536	0.39336	0.0412517	0.272292	-0.450905	-0.658471	-0.111725	-0.649467	2.64573	1.56809	1.94696	2.07411		0.0364629	4.32049	0.189266	2.0699	0.0245395	-0.709415
m129761	4	2563703	AT4G05000	NA	0.869428	1.68748	0.232128	0.0194714	0.194406	-0.43365	0.0381353	0.00383219	0.25968	0.376748	0.139047	0.138327		0.148417	3.08366	0.160817	5.16463	-0.25715	-1.97635	-0.25407	-1.65807	1.37536	1.20959	1.26608	0.773622		0.653595	0.563014	0.148128	0.124903	-1.51226	-0.804062	0.355347	-0.319563	2.4663	1.46075	1.90287	1.98974		0.187789	4.06937	0.0977171	2.40036	0.10294	-0.645694
m129764	4	2566162	AT4G05010	NA	0.751867	0.911973	0.190888	0.116737	0.16906	-0.277998	0.0307942	-0.0201833	0.24974	0.35943	0.13245	0.133614		0.0637549	2.06077	0.296408	4.67985	-0.109533	-1.43465	-0.403315	-1.45411	1.26402	1.10572	1.20227	0.71307		0.361147	0.176636	0.375213	0.142155	-0.894209	-0.294792	0.714767	-0.340465	2.27729	1.3537	1.76674	1.89005		0.349338	2.52433	0.0631705	1.77035	0.158367	-0.456539
m129800	4	2574095	AT4G05020	NA	0.795541	1.40043	0.060163	0.0535723	0.252481	-0.575113	-0.0166898	0.0129894	0.35856	0.561238	0.203397	0.17661		0.715657	10.4166	0.468014	6.48956	-1.30642	-5.17338	-0.756407	-2.60277	1.99798	1.74942	1.57746	1.08656		0.0701769	1.46595	0.432188	0.473996	-0.338882	-2.15949	1.16723	-1.19942	3.57294	2.04876	2.58637	2.47731		0.0190753	7.45056	0.0201096	5.04393	-0.0176636	-1.26314
m129825	4	2579597	AT4G05040	NA	0.114757	0.394489	0.370496	0.813829	-0.0479153	0.180777	-0.0591473	0.121661	0.322138	0.429945	0.147723	0.17007		0.549223	0.444323	0.393411	0.16675	-0.793899	0.611571	0.690178	-0.171737	1.46984	1.32669	1.64407	0.829281		0.00710035	0.0667655	1.07033	0.837838	-0.0275988	0.159439	1.90885	1.88471	2.69273	1.76018	2.2168	2.5817		1.50948	1.19824	0.986274	0.093043	-0.524875	0.354311
m129892	4	2595810	AT4G05071	NA	0.760796	1.4543	0.319839	0.221176	0.23276	-0.547457	-0.0674291	0.0447946	0.341008	0.521675	0.189189	0.170072		0.598528	7.74635	0.299531	5.40028	-1.06465	-4.19595	-0.514222	-2.21458	1.85084	1.61356	1.51996	1.01061		0.0619448	1.61274	0.535765	0.336921	0.279294	-2.14042	1.29046	-0.887417	3.30932	1.91384	2.43257	2.38719		0.126646	6.32164	0.0307733	4.18858	-0.0978977	-1.07701
m129927	4	2609823	AT4G05090	NA	0.00854574	0.0740639	0.090259	0.188466	-0.00396987	0.0445979	-0.0201869	0.0423547	0.322595	0.447514	0.168772	0.184173		0.0263042	0.590973	0.042524	0.490717	-0.0583347	0.817098	0.101755	-0.470019	1.57014	1.43318	1.72227	0.945864		0.457799	0.990327	1.41888	1.38832	-1.41902	1.54472	-2.45087	-2.75503	3.00917	1.88894	2.37268	2.70429		0.721831	0.833054	0.0741266	0.054524	-0.360219	0.315802
m129939	4	2612584	NA	NA	0.761368	0.0311637	0.31668	0.0184109	-0.240017	-0.0210862	-0.0617205	-0.00506258	0.351455	0.481587	0.174554	0.193042		3.72454	0.284198	1.41365	0.926107	-3.05895	0.491718	1.98806	-0.815243	1.68602	1.51662	1.9292	1.04297		0.0603159	0.166162	0.03755	1.59475	-0.262599	-0.410409	0.138367	3.36492	3.19039	1.98691	2.63877	3.02875		3.17101	0.14856	1.92935	1.48919	-0.963471	0.0844952
m129942	4	2613186	NA	NA	1.26331	0.841384	0.272512	0.212487	-0.286674	0.298003	0.045945	-0.0418534	0.298775	0.407115	0.146733	0.164356		0.221116	0.353117	1.48793	0.766391	-0.374869	0.467733	-1.56411	0.537588	1.42348	1.21245	1.46976	0.783349		1.29841	1.24752	0.606811	1.62719	-2.49297	1.43976	-1.15798	-2.59685	2.55345	1.51319	1.9925	2.30856		2.02048	0.422895	3.11172	1.52481	-0.59557	0.151862
m129954	4	2614615	AT4G05095	NA	0.636992	0.57951	0.0116934	0.994727	0.19713	-0.27774	-0.00301122	0.134791	0.327622	0.494363	0.179444	0.164358		0.465293	2.75908	0.387101	3.17553	-0.832596	-2.32507	-0.609309	-1.59027	1.74478	1.51406	1.46978	0.957688		0.0430104	0.908523	0.0772121	0.120183	-0.18627	-1.40365	-0.241687	-0.358221	3.11866	1.81905	2.33191	2.30858		0.0333225	2.16155	0.0119945	3.23387	-0.0265241	-0.572211
m130340	4	2786330	AT4G05505	NA	1.31678	0.179759	1.49102	0.544173	-0.238918	0.0717961	-0.127637	-0.072883	0.242465	0.325124	0.119736	0.135866		0.557941	4.63986	0.733275	2.88849	-0.619569	-2.0244	-0.826896	-1.02611	1.13385	0.997087	1.2428	0.651234		1.37871	0.031157	1.5065	0.0831964	-2.11654	0.0577216	-1.79706	-0.216953	2.08663	1.31697	1.67554	1.95335		0.351306	1.57637	0.59717	1.83142	-0.144201	-0.317289
m130746	4	3139367	AT4G06497	NA	0.734365	0.0643471	0.0391115	1.64102	-0.249226	-0.0458961	0.0103924	-0.230372	0.374305	0.525119	0.190705	0.203611		5.25892	1.56884	1.45602	1.41992	-3.99635	-2.08547	-2.36805	-1.22226	1.84126	1.89612	2.25564	1.18277		0.61375	NA	0.109704	0.180407	-2.00556	NA	0.403587	-0.784903	3.42243	NA	2.82379	3.54075		1.35207	NA	0.152778	1.37618	-0.62285	NA
m130768	4	3143352	AT4G06497	NA	0.145594	0.0863064	0.4598	0.273879	0.0469138	-0.0408888	0.061694	-0.0434902	0.255227	0.356196	0.130461	0.138327		0.950141	1.66289	0.283412	4.14652	-0.989795	-1.27395	-0.417853	-1.37611	1.24468	1.11743	1.29171	0.718318		0.0414729	0.380928	0.541599	0.255452	0.130442	0.595197	0.958996	0.603145	2.26131	1.45325	1.79333	2.02981		0.0956298	0.351613	0.184411	1.86054	-0.051803	-0.126757
m130769	4	3143378	AT4G06497	NA	0.227353	0.298311	0.287844	1.0231	0.0819985	-0.147691	0.0532218	-0.137347	0.30424	0.438253	0.162562	0.164357		1.21374	4.48327	0.49545	3.16937	-1.44638	-2.85845	-0.822871	-1.57824	1.54697	1.43289	1.64407	0.951462		0.617171	0.281613	1.30515	0.0473905	1.67005	0.609795	2.21991	-0.169158	2.83844	1.89401	2.26617	2.58171		0.222006	2.16385	0.348514	3.6914	0.136499	-0.580281
m130772	4	3144124	AT4G06497	NA	1.53492	0.0105913	0.000553882	1.37507	-0.406061	-0.00788617	-0.000150826	-0.206241	0.374062	0.518213	0.187374	0.203611		1.36641	NA	0.124067	4.17618	-1.82266	NA	-0.36007	-2.20856	1.80671	NA	2.25564	1.14857		0.102845	NA	0.285937	0.0254387	-0.450064	NA	0.914876	-0.12743	3.33814	NA	2.80806	3.54075		0.275287	NA	0.254337	1.51858	-0.191821	NA
m130966	4	3339423	AT4G06529	NA	0.51563	0.881578	0.414153	1.20049	-0.116512	0.245284	-0.0530434	-0.117227	0.226065	0.32454	0.121498	0.126274		0.297201	0.108325	0.680824	0.194278	0.378184	0.141791	0.747836	-0.158341	1.12552	1.00338	1.18458	0.670452		0.190488	1.03025	0.34306	0.567259	0.482769	1.05619	0.634214	1.04586	2.07882	1.25797	1.68208	1.89004		0.592313	0.483896	0.533732	0.0473554	0.215044	0.140967
m131179	4	3480417	AT4G06558	NA	0.224856	0.603695	0.298484	0.21964	-0.0801743	0.248448	-0.054544	-0.046245	0.300235	0.429243	0.161776	0.176608		0.989902	0.316202	0.623919	0.0551626	1.19052	-0.454926	0.935443	-0.0656893	1.45638	1.28739	1.57745	0.868174		0.0132747	0.259376	0.215731	0.330518	-0.051399	0.476532	-0.587621	0.9452	2.70094	1.58313	2.27701	2.5817		0.392145	0.219278	0.131062	0.509604	0.205707	-0.0947624
m132423	4	4485123	AT4G07700	NA	2.60161	0.138685	4.7799	0.121098	-0.324569	0.0556114	0.240626	-0.018415	0.218151	0.315769	0.116317	0.117966		0.0445265	0.084807	0.302106	0.0628421	0.0687116	-0.111502	0.370405	0.0540311	1.11367	0.986439	1.08732	0.631624		0.167371	0.371202	0.049405	0.739164	0.42165	0.476555	0.106811	-1.14508	2.02951	1.18731	1.56719	1.7113		0.00995954	0.0354184	0.690528	0.0226811	-0.00528408	-0.0138195
m132919	4	4823878	NA	NA	NA	NA	0.648903	0.352352	NA	NA	0.146285	-0.0975192	NA	NA	0.239893	0.253363		NA	NA	2.16217	3.62639	NA	NA	-3.01074	-2.28267	NA	NA	2.25565	1.27913		NA	NA	0.778147	0.110892	NA	NA	2.24169	-0.511096	NA	NA	3.2321	3.54076		NA	NA	0.184891	3.7326	NA	NA
m132949	4	4839627	AT4G08020	NA	0.0889676	0.063625	0.0545292	0.34108	0.050257	-0.0497844	-0.0149378	-0.0812047	0.425795	0.575662	0.199729	0.21647		1.88735	5.85868	2.47838	2.20679	-2.47145	-4.16226	-2.78733	-1.43999	2.00599	1.82504	1.9292	1.066		0.390792	NA	0.171014	0.234324	-1.4977	NA	0.571675	-0.837823	3.58621	NA	2.70103	3.02876		1.09789	NA	0.61436	1.89536	-0.571318	NA
m132961	4	4843526	AT4G08022	NA	0.114006	0.482127	1.11888	0.225474	0.0630843	-0.283313	0.192797	-0.0622448	0.426633	0.578028	0.217447	0.232541		1.06599	4.08595	2.49525	2.6588	-1.72819	-3.47863	-3.00434	-1.74407	2.01238	1.82985	2.07134	1.15972		0.16732	NA	0.834192	0.0972242	0.747234	NA	2.13536	-0.416603	3.59758	NA	2.934	3.25167		0.326201	NA	0.366291	2.85095	-0.23713	NA
m132962	4	4844178	AT4G08022	NA	NA	NA	0.648903	0.352352	NA	NA	0.146285	-0.0975192	NA	NA	0.239893	0.253363		NA	NA	2.16217	3.62639	NA	NA	-3.01074	-2.28267	NA	NA	2.25565	1.27913		NA	NA	0.778147	0.110892	NA	NA	2.24169	-0.511096	NA	NA	3.2321	3.54076		NA	NA	0.184891	3.7326	NA	NA
m132968	4	4845200	AT4G08022	NA	NA	NA	0.648903	0.352352	NA	NA	0.146285	-0.0975192	NA	NA	0.239893	0.253363		NA	NA	2.16217	3.62639	NA	NA	-3.01074	-2.28267	NA	NA	2.25565	1.27913		NA	NA	0.778147	0.110892	NA	NA	2.24169	-0.511096	NA	NA	3.2321	3.54076		NA	NA	0.184891	3.7326	NA	NA
m132990	4	4860737	AT4G08032	NA	NA	NA	0.648903	0.352352	NA	NA	0.146285	-0.0975192	NA	NA	0.239893	0.253363		NA	NA	2.16217	3.62639	NA	NA	-3.01074	-2.28267	NA	NA	2.25565	1.27913		NA	NA	0.778147	0.110892	NA	NA	2.24169	-0.511096	NA	NA	3.2321	3.54076		NA	NA	0.184891	3.7326	NA	NA
m133034	4	4874376	NA	NA	0.49587	1.00262	1.32247	0.735896	0.212088	-0.467187	0.202368	-0.155065	0.423697	0.566659	0.204812	0.23254		1.22048	0.407176	1.7757	0.929345	-1.84867	0.788878	-2.67674	0.934071	1.97016	1.82982	2.25565	1.19218		0.292091	NA	0.0186397	4.37829	-1.27826	NA	-0.0750047	-6.97455	3.85594	NA	2.82388	3.54075		2.17425	NA	3.24169	2.19141	-0.93876	NA
m133050	4	4879426	AT4G08034	NA	0.465645	0.232393	1.11888	0.225474	0.222299	-0.173358	0.192797	-0.0622448	0.465633	0.631488	0.217447	0.232541		1.83865	NA	2.49525	2.6588	-2.66536	NA	-3.00434	-1.74407	2.1978	NA	2.07134	1.15972		0.0834279	NA	0.834192	0.0972242	0.437202	NA	2.13536	-0.416603	3.92669	NA	2.934	3.25167		0.594778	NA	0.366291	2.85095	-0.409255	NA
m133087	4	4912484	AT4G08053	NA	0.380687	0.0085271	0.526218	0.660831	0.174765	-0.00712404	0.105478	-0.133738	0.42735	0.580113	0.201575	0.216471		1.083	5.09629	1.36375	1.83665	-1.75283	-3.89891	-1.94337	-1.30151	2.01983	1.83132	1.9292	1.07458		0.154955	NA	0.585434	0.0621668	0.700945	NA	1.54191	-0.256501	3.60793	NA	2.72325	3.02876		0.12046	NA	0.00272869	2.09215	-0.10206	NA
m133283	4	5012483	AT4G08101	NA	0.910631	0.329249	0.881776	0.987298	0.308271	-0.192361	0.140431	-0.176639	0.398975	0.527371	0.185778	0.21647		2.93866	0.0286352	1.47446	1.04744	-2.84238	-0.0637745	-2.38682	0.928615	1.78391	1.57978	2.25565	1.09396		0.0196384	NA	0.229842	4.02112	0.0995086	NA	0.764394	-6.67227	3.55947	NA	2.80869	3.54075		2.0731	NA	2.46866	2.46366	-0.840064	NA
m133454	4	5158887	NA	NA	0.466804	0.246838	0.228366	0.406624	0.189997	0.166834	0.0543831	-0.0931783	0.397226	0.578011	0.201015	0.216471		0.228095	5.63397	0.947451	2.28478	-0.504917	-4.08027	-1.53136	-1.47799	1.86803	1.82356	1.9292	1.07218		0.16581	NA	0.614621	0.136994	0.739643	NA	1.59897	-0.528058	3.58914	NA	2.72593	3.02876		0.180397	NA	0.0135058	2.05395	-0.144731	NA
m133456	4	5158996	NA	NA	0.0428639	0.715712	0.201589	0.314065	0.0257517	0.389661	-0.0466958	-0.0715183	0.432898	0.595919	0.191728	0.203612		0.949102	5.33087	1.00353	1.5569	-1.64739	-4.0896	-1.59161	-1.213	2.07314	1.87827	1.92921	1.10811		0.0302824	NA	0.359341	0.051082	0.1578	NA	1.0965	-0.213109	3.7028	NA	2.80371	3.02877		0.22358	NA	0.134749	1.23167	-0.179178	NA
m133471	4	5167945	AT4G08170	AT4G08176	0.449204	0.316414	0.272386	0.477517	0.185176	0.207014	0.0653697	-0.113155	0.398599	0.585857	0.208848	0.232541		0.559745	5.42288	0.52697	1.29406	-1.03609	-4.07616	-1.0855	-1.08522	1.89163	1.85629	2.07134	1.11393		0.183759	NA	0.0485362	0.120773	-0.8206	NA	0.192242	-0.506776	3.64402	NA	2.86866	3.25167		0.60425	NA	0.0949861	2.19674	-0.384182	NA
m133624	4	5224921	NA	NA	0.669366	0.00213985	0.311715	0.798635	0.250088	0.00183268	-0.0729408	0.164191	0.401116	0.590397	0.208917	0.232541		0.711414	4.09222	0.707219	0.898906	-1.24502	-3.54758	1.34343	0.85331	1.9121	1.86462	2.07134	1.11398		0.276378	NA	0.596182	0.112935	1.16116	NA	-1.65905	-0.477153	3.66372	NA	2.89157	3.25167		0.627045	NA	0.0328134	1.6589	-0.396733	NA
m133626	4	5230128	AT4G08280	NA	0.669366	0.00213985	0.400703	0.504793	0.250088	0.00183268	-0.087125	0.109819	0.401116	0.590397	0.204717	0.216471		0.711414	4.09222	1.41299	1.62127	-1.24502	-3.54758	1.98748	1.22559	1.9121	1.86462	1.92921	1.09191		0.276378	NA	0.730613	0.178672	1.16116	NA	-1.84528	-0.665853	3.66372	NA	2.7806	3.02877		0.627045	NA	0.226443	1.63641	-0.396733	NA
m133642	4	5236682	AT4G08290	NA	0.309345	0.0659095	0.18279	0.409045	-0.123255	-0.0447141	0.038239	-0.0796401	0.355222	0.50023	0.170692	0.184173		4.11176	0.186407	3.12327	0.0320889	-3.36731	-0.388856	-3.40825	-0.0489343	1.76089	1.70574	2.07133	1.08568		0.727873	0.108766	0.286372	4.43213	-2.245	0.328613	-0.848703	-6.44559	3.39176	2.31575	2.60174	3.25166		4.2397	0.14396	3.46565	1.1658	-1.19498	0.0943851
m134366	4	5609239	AT4G08790	NA	0.543491	1.05638	1.00714	0.268283	-0.201621	-0.43591	0.140797	0.0569349	0.376224	0.510651	0.170263	0.184174		0.540978	0.593761	0.38137	1.86909	-0.947089	-0.929948	0.70574	1.17224	1.77314	1.62553	1.72228	0.957688		0.416404	4.54721	0.126883	0.128996	1.39303	-4.34999	0.400557	-0.446986	3.17585	2.17002	2.45976	2.7043		0.302145	0.239068	0.305088	1.01499	-0.196825	-0.136418
m134681	4	5757517	AT4G08970	AT4G08980	0.0511515	0.00687844	0.400608	1.41234	0.0144717	0.00269475	-0.0414758	0.116858	0.205591	0.271524	0.0974731	0.113429		0.585631	0.154438	0.685299	0.47083	-0.535372	0.161484	0.668934	-0.263194	0.945605	0.833629	1.05467	0.546401		0.196453	0.140777	0.683717	0.602235	0.41569	-0.197058	0.900045	-0.964827	1.74351	1.10294	1.42145	1.66913		0.554584	1.24631	0.240878	0.0294151	-0.172486	0.231078
m134753	4	5794947	AT4G09040	NA	0.0402809	1.192	0.607801	0.380751	-0.0200807	-0.45028	0.0993389	-0.0753324	0.358253	0.487271	0.170785	0.184174		0.736488	5.09473	0.818508	1.05554	-1.12613	-3.39057	-1.2372	-0.823355	1.68776	1.59279	1.72228	0.965022		0.271393	1.70994	0.429017	0.279512	0.951449	-2.50057	1.10455	-0.911872	3.04699	2.1571	2.4613	2.85059		0.129135	3.82583	0.142123	1.94085	-0.0917079	-0.874946
m134927	4	5953015	NA	NA	0.243775	0.492863	0.379743	1.39579	-0.0855454	0.200435	0.0586162	0.168066	0.299484	0.402226	0.143602	0.164356		0.876129	0.191987	0.561417	0.574363	-1.04264	0.283163	0.83465	-0.439236	1.38537	1.21117	1.51994	0.786616		0.032642	0.0842957	0.00611116	0.045777	0.114384	-0.176151	-0.0182876	0.151336	2.49624	1.56628	2.07096	2.38717		1.50451	0.0406743	0.468127	0.823095	-0.486	0.019612
m134952	4	5969871	AT4G09425	NA	0.336778	0.140954	0.00264754	0.498822	-0.0814934	0.0543814	-0.000426629	-0.0608228	0.219453	0.304392	0.111147	0.120963		0.381964	0.137079	0.531854	1.16844	0.441036	-0.168684	-0.608677	0.564808	1.07551	0.967077	1.15356	0.619261		1.23101	0.245501	1.41971	0.522641	-1.86426	0.356788	-1.63136	-0.944944	1.97602	1.24035	1.57873	1.81409		0.276559	1.44836	0.256901	0.656352	0.113801	-0.293546
m134982	4	5993993	AT4G09460	NA	0.253507	0.52429	0.988483	1.40019	-0.0911258	-0.211659	-0.124933	-0.188705	0.308852	0.405598	0.152982	0.184173		0.347304	4.06564	0.354324	1.74754	-0.526747	-2.40609	-0.666201	-0.998889	1.38412	1.26897	1.72227	0.849968		0.212415	0.0574372	0.209283	0.0467641	-0.637212	-0.138098	0.577746	0.17496	2.50141	1.75598	2.2968	2.70429		0.357891	1.32829	0.224526	1.60975	-0.176338	-0.375673
m135070	4	6037450	AT4G09545	NA	0.0839548	0.00524793	0.0374934	0.081726	-0.0333379	0.00300533	0.00732531	0.0173925	0.297919	0.39617	0.139987	0.159318		0.0473371	0.910579	0.141027	5.02269	-0.0944909	1.08144	-0.271854	-1.71515	1.44471	1.39947	1.51994	0.811509		0.304497	0.07063	0.966355	0.395458	-0.920565	0.178911	1.66582	1.00625	2.68522	1.87409	2.07091	2.38717		0.103355	0.281898	0.0125546	1.02717	-0.0660902	0.135863
m135436	4	6174497	AT4G09800	NA	0.916818	0.442366	4.57893	0.088886	0.171681	0.136741	-0.219058	0.0145547	0.221176	0.297783	0.108258	0.123407		0.0407296	0.120942	0.471154	0.468595	-0.0589105	0.144516	0.549386	-0.286691	1.03974	0.926201	1.13996	0.597325		0.117234	0.315205	0.708898	0.654911	-0.296397	-0.419931	-0.982778	-1.101	1.95335	1.19087	1.51279	1.79293		0.147871	0.00297261	0.0170311	1.1188	0.0653197	-0.00113714
m135437	4	6177046	AT4G09810	NA	2.27843	0.0538551	4.19321	0.526065	0.289077	-0.0213891	-0.202538	0.0601635	0.20978	0.289372	0.104791	0.115001		0.65543	0.359615	1.80131	0.421124	-0.624455	-0.354452	1.28344	0.256658	1.01668	0.905705	1.07219	0.580084		0.0967236	1.23329	0.493333	0.421365	-0.241575	-1.0985	-0.726726	-0.747231	1.89461	1.16309	1.45673	1.68799		0.347069	0.0506165	0.433051	0.157316	-0.130453	-0.0183628
m135634	4	6260666	AT4G10000	NA	0.476521	0.273631	0.215802	0.143088	0.224012	0.198607	0.0592085	-0.0458683	0.461111	0.632165	0.229495	0.253362		1.24244	0.964145	1.59473	0.121963	-2.10249	-1.52231	-2.50615	0.193077	2.21498	1.89539	2.25564	1.22815		1.17937	0.395057	0.123738	5.61709	-3.64087	0.980885	0.492786	-7.90607	3.96776	2.3281	3.09464	3.54075		2.35763	0.308634	1.41709	0.212778	-1.01366	-0.184312
m135638	4	6261656	AT4G10000	NA	0.456147	0.263385	0.0827221	0.251937	-0.150697	0.13142	0.0172783	0.0518448	0.320622	0.431593	0.156512	0.176608		0.284533	0.0990775	0.290084	0.12863	0.489974	0.181513	0.56776	0.14983	1.51061	1.39272	1.72227	0.908861		0.448507	0.00826604	0.513539	0.51223	-1.44215	-0.0221566	-1.14453	1.38771	3.10622	1.85839	2.22644	2.70429		0.31265	0.403233	0.381046	0.185507	0.186088	0.168234
m135649	4	6264195	AT4G10010	NA	0.476521	0.273631	0.215802	0.143088	0.224012	0.198607	0.0592085	-0.0458683	0.461111	0.632165	0.229495	0.253362		1.24244	0.964145	1.59473	0.121963	-2.10249	-1.52231	-2.50615	0.193077	2.21498	1.89539	2.25564	1.22815		1.17937	0.395057	0.123738	5.61709	-3.64087	0.980885	0.492786	-7.90607	3.96776	2.3281	3.09464	3.54075		2.35763	0.308634	1.41709	0.212778	-1.01366	-0.184312
m135650	4	6264227	AT4G10010	NA	0.523099	0.201627	0.30304	0.0849128	-0.204668	0.128621	-0.0652056	-0.0244799	0.392885	0.528021	0.19105	0.21647		0.0486971	0.0209894	0.126407	0.40462	0.124193	-0.0542747	0.366122	0.507875	1.84837	1.81915	2.25564	1.18377		NA	NA	0.356001	0.469004	NA	NA	-1.08429	1.70064	NA	NA	2.79292	3.54075		0.283751	0.052297	0.137276	0.419098	0.224729	0.0369108
m135651	4	6264430	AT4G10010	NA	0.476521	0.273631	0.215802	0.143088	0.224012	0.198607	0.0592085	-0.0458683	0.461111	0.632165	0.229495	0.253362		1.24244	0.964145	1.59473	0.121963	-2.10249	-1.52231	-2.50615	0.193077	2.21498	1.89539	2.25564	1.22815		1.17937	0.395057	0.123738	5.61709	-3.64087	0.980885	0.492786	-7.90607	3.96776	2.3281	3.09464	3.54075		2.35763	0.308634	1.41709	0.212778	-1.01366	-0.184312
m135653	4	6264887	AT4G10010	NA	0.476521	0.273631	0.215802	0.143088	0.224012	0.198607	0.0592085	-0.0458683	0.461111	0.632165	0.229495	0.253362		1.24244	0.964145	1.59473	0.121963	-2.10249	-1.52231	-2.50615	0.193077	2.21498	1.89539	2.25564	1.22815		1.17937	0.395057	0.123738	5.61709	-3.64087	0.980885	0.492786	-7.90607	3.96776	2.3281	3.09464	3.54075		2.35763	0.308634	1.41709	0.212778	-1.01366	-0.184312
m135675	4	6270788	AT4G10030	NA	0.476521	0.273631	0.215802	0.143088	0.224012	0.198607	0.0592085	-0.0458683	0.461111	0.632165	0.229495	0.253362		1.24244	0.964145	1.59473	0.121963	-2.10249	-1.52231	-2.50615	0.193077	2.21498	1.89539	2.25564	1.22815		1.17937	0.395057	0.123738	5.61709	-3.64087	0.980885	0.492786	-7.90607	3.96776	2.3281	3.09464	3.54075		2.35763	0.308634	1.41709	0.212778	-1.01366	-0.184312
m135677	4	6270993	AT4G10030	NA	0.476521	0.273631	0.215802	0.143088	0.224012	0.198607	0.0592085	-0.0458683	0.461111	0.632165	0.229495	0.253362		1.24244	0.964145	1.59473	0.121963	-2.10249	-1.52231	-2.50615	0.193077	2.21498	1.89539	2.25564	1.22815		1.17937	0.395057	0.123738	5.61709	-3.64087	0.980885	0.492786	-7.90607	3.96776	2.3281	3.09464	3.54075		2.35763	0.308634	1.41709	0.212778	-1.01366	-0.184312
m135681	4	6271407	AT4G10030	NA	0.476521	0.273631	0.215802	0.143088	0.224012	0.198607	0.0592085	-0.0458683	0.461111	0.632165	0.229495	0.253362		1.24244	0.964145	1.59473	0.121963	-2.10249	-1.52231	-2.50615	0.193077	2.21498	1.89539	2.25564	1.22815		1.17937	0.395057	0.123738	5.61709	-3.64087	0.980885	0.492786	-7.90607	3.96776	2.3281	3.09464	3.54075		2.35763	0.308634	1.41709	0.212778	-1.01366	-0.184312
m135719	4	6293295	AT4G10060	NA	0.663705	0.958977	0.142262	0.600382	-0.143912	0.251953	-0.0211019	-0.0758348	0.232226	0.314867	0.117156	0.131544		1.27233	0.222842	0.284836	0.273906	-1.05817	-0.255505	-0.403674	0.205812	1.09784	0.963371	1.2428	0.654162		5.10657	1.14592	1.02943	1.19627	-4.47748	1.15661	-1.36646	-1.80902	2.10095	1.28437	1.62843	1.95335		0.409776	0.315329	0.092536	1.08168	-0.161321	0.0992196
m135733	4	6304849	AT4G10080	AT4G10090	0.141071	1.45642	0.0938631	0.20208	0.0433704	0.346956	-0.0153699	0.0337594	0.242601	0.330314	0.123977	0.138326		0.6082	0.463514	0.263437	0.30091	-0.673128	-0.489264	-0.393631	-0.234725	1.15665	1.02783	1.2917	0.691242		4.38838	0.43205	0.834224	1.35581	-4.38845	0.603678	-1.23719	-2.03707	2.22424	1.33738	1.69986	2.0298		0.327102	0.0876275	0.0685242	0.281607	-0.142609	-0.0344877
m136754	4	6708691	AT4G10930	NA	0.109428	1.04913	0.171994	0.432438	0.0349706	-0.30041	-0.0261288	-0.0577171	0.245402	0.35353	0.122915	0.12789		0.156862	1.94881	0.0100047	5.42823	0.238205	-1.41657	-0.0170516	-1.51494	1.21379	1.12867	1.18458	0.689571		0.0511011	0.11987	0.151446	0.0362196	-0.157612	0.215356	0.330648	0.0943491	2.23945	1.39056	1.73653	1.86245		0.532344	2.06904	0.126375	2.6258	0.214395	-0.416502
m136769	4	6713113	AT4G10950	NA	0.000655707	0.376635	0.0327408	0.215284	0.000217885	-0.132453	-0.00529951	-0.0308663	0.228693	0.326582	0.115397	0.119881		0.449395	0.970599	0.422746	4.29126	0.52274	-0.82847	0.490624	-1.25234	1.12473	1.02689	1.10561	0.642137		0.25501	0.450934	0.270811	0.154807	-0.624367	0.601639	-0.508078	0.337714	2.10442	1.29009	1.6301	1.73959		0.405768	0.484639	0.391486	1.82783	0.164175	-0.146459
m137067	4	6800935	AT4G11150	NA	0.398536	0.0731826	0.17317	1.0422	0.149699	-0.0503676	-0.0396047	-0.172258	0.353248	0.511064	0.185214	0.203611		0.852998	1.26263	1.37282	0.177236	-1.26546	-1.73414	-2.28178	-0.257085	1.71254	1.80832	2.25564	1.17766		0.0170587	0.828711	1.11801	4.55487	-0.087321	1.66726	2.49103	-7.1178	3.58572	2.30085	2.81106	3.54075		2.74874	0.40364	3.44537	0.127183	-0.998123	-0.21886
m137165	4	6827173	AT4G11190	NA	0.341685	0.871658	0.477981	0.493032	0.102797	-0.311743	0.0720394	-0.0702903	0.273664	0.415678	0.147937	0.14102		0.417522	3.87936	0.252044	2.52431	-0.671446	-2.44928	-0.379562	1.20978	1.52832	1.32407	1.29171	0.82857		0.294368	1.3018	0.188032	0.0846406	-0.917977	-1.51573	0.473357	0.234047	2.75177	1.55015	2.06122	2.07411		0.373376	4.22482	0.432793	2.75966	0.201793	-0.719386
m137255	4	6866218	NA	NA	0.0799308	0.96074	0.174127	0.219454	-0.0257499	-0.272351	-0.0268419	0.0344204	0.24078	0.339937	0.124932	0.131545		1.01162	0.708928	0.22726	0.48563	-0.993483	-0.691878	-0.324153	-0.342519	1.19783	1.06493	1.20227	0.6947		0.337761	0.902113	0.372607	0.361143	-0.822513	-1.00166	0.688733	-0.754064	2.20841	1.30435	1.71169	1.92025		0.00686524	0.709726	0.0710834	1.0181	-0.00398026	-0.195384
m137290	4	6881707	AT4G11310	NA	0.206706	1.28925	1.82041	0.440399	0.0710864	-0.432031	-0.18989	0.0690281	0.285758	0.444431	0.157515	0.150836		0.232957	5.23937	0.292702	1.24848	-0.415561	-3.06503	0.46038	-0.843089	1.51059	1.41987	1.38641	0.885547		0.337389	0.851972	0.298103	0.384588	-1.04744	-1.24216	0.760813	-0.923733	2.8148	1.6819	2.25772	2.23939		0.194986	5.45458	0.664718	1.40545	0.121318	-0.879806
m137299	4	6885090	AT4G11310	NA	0.313909	1.50743	1.44067	0.118373	0.110674	-0.533753	-0.183816	0.0243687	0.315235	0.497295	0.176201	0.159319		0.108693	6.02682	0.558769	2.34897	-0.248748	-3.51558	0.780131	-1.32158	1.75593	1.52051	1.4256	0.943424		0.522342	1.20854	0.15296	0.419688	-1.64245	-1.64954	0.458877	-1.01883	3.1547	1.76953	2.38908	2.30859		0.565312	5.87417	0.817558	2.28935	0.316813	-0.975584
m137311	4	6889980	AT4G11330	NA	0.432205	1.88162	0.745219	0.301851	0.125062	-0.508351	-0.104576	0.0500919	0.277245	0.413333	0.155444	0.147233		0.171028	1.63511	0.541164	1.39615	-0.306705	-1.41739	0.705516	-0.85413	1.44973	1.25619	1.32003	0.835387		0.000478832	2.58259	0.125828	0.475406	0.00181873	-2.23183	0.337476	-1.0303	2.61151	1.51034	2.08787	2.12325		0.261009	3.02992	0.517585	1.67458	0.143683	-0.573926
m137407	4	6922788	AT4G11380	NA	0.347151	0.815227	0.791798	0.163514	-0.101449	-0.275967	-0.0971147	0.0286922	0.266702	0.385318	0.138366	0.14102		0.25716	1.26828	0.263962	0.237975	-0.402724	-1.15394	0.394276	-0.213356	1.34875	1.19985	1.29171	0.761487		0.194278	1.2239	0.0036776	0.144904	-0.574001	-1.37898	0.0103777	-0.379976	2.43045	1.46727	1.94748	2.07411		0.288224	1.3081	0.639795	0.148776	0.145019	-0.332687
m137419	4	6926047	NA	NA	0.0217237	0.319758	0.472523	0.486953	0.00669754	-0.108755	-0.0533841	-0.0591998	0.217239	0.305203	0.110581	0.119881		0.547744	0.875178	0.286308	0.257556	0.57211	0.706883	0.364031	-0.185063	1.06132	0.939805	1.11607	0.618665		0.17746	0.286517	0.551653	0.422511	-0.434439	0.385806	-0.838491	0.778875	1.98793	1.18161	1.54686	1.75581		0.100008	1.6089	0.164457	0.241025	-0.0470534	0.299219
m137420	4	6926364	NA	NA	0.117387	0.691516	0.444918	0.240651	-0.0414434	-0.252653	-0.0655506	0.0406905	0.273013	0.395922	0.142126	0.143975		0.0220237	1.26828	0.263962	0.237975	-0.04332	-1.15394	0.394276	-0.213356	1.38621	1.19985	1.29171	0.761487		0.315375	1.2239	0.0036776	0.144904	-0.877667	-1.37898	0.0103777	-0.379976	2.48892	1.46727	1.94748	2.07411		0.625319	1.3081	0.639795	0.148776	0.268994	-0.332687
m137423	4	6927068	NA	NA	0.223122	0.472884	0.0573516	1.59472	0.104007	-0.252807	-0.0148403	0.240625	0.392019	0.52337	0.189194	0.21647		1.27784	0.0400476	1.40517	0.0838118	-1.76215	0.0921048	-2.12643	-0.120223	1.82314	1.6511	2.07133	1.07521		0.315401	0.537846	0.361988	4.30529	-1.22411	-1.11864	1.0888	-6.34964	3.47115	2.10186	2.76801	3.25166		2.09435	0.290561	2.10434	0.388202	-0.82599	-0.153889
m137436	4	6930453	AT4G11393	NA	0.085446	0.300998	1.25981	0.162073	-0.037918	-0.176372	-0.178139	0.0343379	0.3334	0.519588	0.185993	0.170072		0.15656	1.36501	0.99371	0.64159	0.360238	-1.61095	1.24575	-0.602077	1.83871	1.59827	1.51996	0.995064		0.337608	2.32661	0.350065	0.383639	1.22698	-2.61528	0.960321	-1.01991	3.29555	1.87893	2.50662	2.47731		1.22691	1.54126	0.958928	0.96319	0.564551	-0.491368
m137444	4	6932676	AT4G11393	NA	0.0689207	0.152445	0.302888	0.111709	0.0254375	-0.0777861	-0.0498568	0.0213769	0.272964	0.406416	0.146137	0.147232		0.218535	0.927754	0.430147	0.301318	0.364264	-0.966075	0.593616	-0.266248	1.39693	1.23446	1.32002	0.783219		0.0227667	1.83894	0.0422441	0.115125	-0.08266	-1.82436	0.116692	-0.316996	2.5592	1.50591	1.98778	2.12325		1.0183	0.884497	0.805668	0.303831	0.387952	-0.264505
m137560	4	6966308	AT4G11460	NA	0.740569	0.125603	0.587073	0.102369	-0.283575	-0.0929482	0.128669	-0.0339926	0.423381	0.576305	0.226866	0.253362		0.192783	1.30035	0.171696	0.24778	0.47368	1.68039	-0.479098	-0.351775	2.02009	1.7195	2.25564	1.21416		1.03042	0.939064	0.197316	4.59672	3.0316	-1.6829	0.736441	-7.1512	3.61047	2.13271	3.07758	3.54075		0.290525	0.965885	0.342038	0.0355431	0.216826	0.388318
m137565	4	6967314	AT4G11470	NA	0.0232669	0.389314	0.022708	0.213182	-0.00934041	-0.168833	-0.00467359	-0.0385161	0.283342	0.405678	0.145164	0.150835		0.400259	0.570016	0.392205	0.791959	0.604601	-0.71648	-0.565974	0.546566	1.42176	1.29028	1.35142	0.778437		1.78871	4.96782	1.80736	0.222268	3.04562	-3.31543	-2.41003	-0.576455	2.55515	1.58166	2.00907	2.17801		0.781934	0.720879	0.421045	1.05111	0.323403	-0.240478
m137581	4	6970638	AT4G11480	NA	0.0701941	0.233883	0.742873	0.00632743	0.0196723	0.0796057	-0.0700773	0.00102391	0.207525	0.288437	0.104395	0.112085		0.396099	1.26491	0.564664	0.884308	0.430439	0.863294	0.574996	0.445424	1.02043	0.899175	1.04268	0.588013		0.540711	0.685774	0.232486	0.917134	1.02469	0.726404	-0.406771	1.27603	1.9184	1.14445	1.48043	1.64325		0.727478	2.34564	0.733875	0.350243	0.227138	0.360666
m137585	4	6971188	AT4G11480	NA	1.68142	0.520138	0.254318	0.327382	-0.237083	0.147861	0.0309146	-0.0411868	0.206416	0.285023	0.104495	0.113429		1.3361	0.61944	1.01738	0.258978	-0.994946	-0.522948	0.868111	-0.174212	1.00042	0.886457	1.04267	0.579758		0.492099	0.97743	0.0828461	0.63812	-0.926817	-0.910229	0.161079	0.990448	1.8612	1.12287	1.45621	1.64325		1.10074	0.618673	1.63288	0.618781	-0.294688	-0.149387
m137926	4	7070654	AT4G11730	NA	0.0854375	1.60814	0.902727	0.198546	0.0342295	-0.51054	-0.125071	0.0372277	0.300996	0.456911	0.162831	0.154841		0.476213	3.51268	0.781326	1.3883	-0.780274	-2.45172	0.9916	-0.937803	1.60673	1.39759	1.4256	0.9205		0.201586	2.57181	0.0212642	0.330901	-0.745149	-2.56045	-0.0705711	-0.845986	3.05755	1.73685	2.33572	2.30858		0.738478	3.85721	0.705449	0.938303	0.372008	-0.765676
m137927	4	7070822	AT4G11730	NA	0.136535	1.50779	1.27649	0.272811	0.0542025	-0.51736	-0.165679	0.0499306	0.312076	0.481949	0.171526	0.159319		0.593396	3.87519	0.88996	1.6816	-0.97052	-2.73172	1.11821	-1.11867	1.69781	1.4776	1.46978	0.974518		0.0669084	2.42462	0.230477	0.397954	-0.294876	-2.60746	0.67344	-1.01118	3.25052	1.82929	2.46879	2.3872		0.686463	3.86932	0.79903	1.31659	0.375582	-0.81646
m137929	4	7071978	AT4G11740	NA	0.210552	1.68055	1.61041	0.417063	0.0820535	-0.588331	-0.203707	0.0721428	0.324741	0.512425	0.18215	0.164358		0.110297	2.89929	0.88996	1.6816	0.260059	-2.47984	1.11821	-1.11867	1.81167	1.57059	1.46978	0.974518		0.0669084	2.42462	0.230477	0.397954	-0.294876	-2.60746	0.67344	-1.01118	3.25052	1.82929	2.46879	2.3872		0.686463	3.86932	0.79903	1.31659	0.375582	-0.81646
m137930	4	7072132	AT4G11740	NA	0.210552	1.68055	1.61441	0.0891059	0.0820535	-0.588331	-0.196023	0.0188329	0.324741	0.512425	0.17501	0.159319		0.110297	2.89929	0.467896	2.2133	0.260059	-2.47984	0.683458	-1.26834	1.81167	1.57059	1.4256	0.937312		0.0669084	2.42462	0.00700699	0.366605	-0.294876	-2.60746	0.0240032	-0.917307	3.25052	1.82929	2.3731	2.30858		0.686463	3.86932	0.211165	2.23469	0.375582	-0.81646
m137931	4	7072425	AT4G11740	NA	0.233359	1.22019	1.59239	0.249273	0.0638933	-0.304216	-0.127459	-0.0359102	0.231956	0.324252	0.114767	0.123407		0.391202	2.37451	0.135941	0.742981	-0.483897	-1.4143	0.197379	-0.432118	1.15829	1.00332	1.13996	0.643486		0.223235	0.959464	0.398189	0.0375113	0.567026	-1.01296	0.69715	-0.0950484	2.13479	1.26526	1.64533	1.8141		0.187056	1.76145	0.0856436	0.979891	0.0887032	-0.34062
m137932	4	7072484	AT4G11740	NA	0.233359	1.22019	1.59239	0.249273	0.0638933	-0.304216	-0.127459	-0.0359102	0.231956	0.324252	0.114767	0.123407		0.391202	2.37451	0.135941	0.742981	-0.483897	-1.4143	0.197379	-0.432118	1.15829	1.00332	1.13996	0.643486		0.223235	0.959464	0.398189	0.0375113	0.567026	-1.01296	0.69715	-0.0950484	2.13479	1.26526	1.64533	1.8141		0.187056	1.76145	0.0856436	0.979891	0.0887032	-0.34062
m137933	4	7072574	AT4G11740	NA	0.136535	1.50779	1.27649	0.272811	0.0542025	-0.51736	-0.165679	0.0499306	0.312076	0.481949	0.171526	0.159319		0.593396	3.87519	0.88996	1.6816	-0.97052	-2.73172	1.11821	-1.11867	1.69781	1.4776	1.46978	0.974518		0.0669084	2.42462	0.230477	0.397954	-0.294876	-2.60746	0.67344	-1.01118	3.25052	1.82929	2.46879	2.3872		0.686463	3.86932	0.79903	1.31659	0.375582	-0.81646
m137934	4	7072796	AT4G11740	NA	0.136535	1.50779	1.27649	0.272811	0.0542025	-0.51736	-0.165679	0.0499306	0.312076	0.481949	0.171526	0.159319		0.593396	3.87519	0.88996	1.6816	-0.97052	-2.73172	1.11821	-1.11867	1.69781	1.4776	1.46978	0.974518		0.0669084	2.42462	0.230477	0.397954	-0.294876	-2.60746	0.67344	-1.01118	3.25052	1.82929	2.46879	2.3872		0.686463	3.86932	0.79903	1.31659	0.375582	-0.81646
m137935	4	7072891	AT4G11740	NA	0.210964	0.893783	1.09174	0.209049	0.058373	-0.249099	-0.100831	-0.0306767	0.230641	0.32651	0.115576	0.122136		0.309821	2.53082	0.16585	0.555636	-0.406439	-1.48443	0.232401	-0.353709	1.16975	1.01518	1.1275	0.649043		0.380089	1.17172	0.357222	0.0436568	0.881671	-1.15413	0.641714	-0.108636	2.15727	1.26318	1.64849	1.79294		0.380602	1.93307	0.118015	0.993159	0.160418	-0.363562
m137936	4	7072990	AT4G11740	NA	0.233359	1.22019	1.59239	0.249273	0.0638933	-0.304216	-0.127459	-0.0359102	0.231956	0.324252	0.114767	0.123407		0.391202	2.37451	0.135941	0.742981	-0.483897	-1.4143	0.197379	-0.432118	1.15829	1.00332	1.13996	0.643486		0.223235	0.959464	0.398189	0.0375113	0.567026	-1.01296	0.69715	-0.0950484	2.13479	1.26526	1.64533	1.8141		0.187056	1.76145	0.0856436	0.979891	0.0887032	-0.34062
m137939	4	7073549	AT4G11740	NA	0.136535	1.50779	1.27649	0.272811	0.0542025	-0.51736	-0.165679	0.0499306	0.312076	0.481949	0.171526	0.159319		0.593396	3.87519	0.88996	1.6816	-0.97052	-2.73172	1.11821	-1.11867	1.69781	1.4776	1.46978	0.974518		0.0669084	2.42462	0.230477	0.397954	-0.294876	-2.60746	0.67344	-1.01118	3.25052	1.82929	2.46879	2.3872		0.686463	3.86932	0.79903	1.31659	0.375582	-0.81646
m137941	4	7074771	AT4G11740	NA	0.243914	1.17892	1.31413	0.198996	0.0654499	-0.292005	-0.110937	-0.0294212	0.229023	0.31827	0.112732	0.122136		0.549253	2.55358	0.0349291	0.646667	-0.612841	-1.44307	0.0551513	-0.38346	1.13458	0.981864	1.12749	0.630173		0.0577358	0.791904	0.223117	0.0248723	0.164768	-0.873514	0.429053	-0.0631285	2.08593	1.24393	1.61619	1.79293		0.0923973	1.70395	0.118016	1.0889	0.0463694	-0.326552
m137942	4	7074965	AT4G11740	NA	0.136535	1.50779	1.27649	0.272811	0.0542025	-0.51736	-0.165679	0.0499306	0.312076	0.481949	0.171526	0.159319		0.593396	3.87519	0.88996	1.6816	-0.97052	-2.73172	1.11821	-1.11867	1.69781	1.4776	1.46978	0.974518		0.0669084	2.42462	0.230477	0.397954	-0.294876	-2.60746	0.67344	-1.01118	3.25052	1.82929	2.46879	2.3872		0.686463	3.86932	0.79903	1.31659	0.375582	-0.81646
m137947	4	7077071	AT4G11745	NA	0.166267	0.485878	1.01286	0.0582849	0.0685931	-0.251533	-0.150823	0.0135449	0.332301	0.510207	0.181698	0.170072		0.0401858	3.42146	0.699205	0.891491	0.100539	-2.69734	0.977893	-0.739769	1.79746	1.55962	1.51996	0.971214		0.0162016	1.24967	0.50851	0.312178	-0.0745594	-1.77469	1.28127	-0.866534	3.2206	1.86315	2.51079	2.47731		0.848432	2.51418	1.05817	1.48861	0.431511	-0.643632
m137948	4	7077276	AT4G11745	NA	0.0139888	0.360844	0.998395	0.0542467	-0.00682711	-0.197207	-0.146961	0.0131439	0.340979	0.502839	0.178756	0.17661		0.384738	1.00751	1.03501	0.285092	0.72507	-1.26921	1.32846	-0.310467	1.75822	1.53438	1.57746	0.955145		0.282129	1.24967	0.295988	0.319759	-1.01522	-1.77469	0.845926	-0.920581	3.14993	1.86315	2.52477	2.58172		1.07748	2.51418	1.11281	0.70705	0.495705	-0.643632
m138001	4	7092701	AT4G11790	NA	0.404434	0.990666	0.116935	0.366657	0.18074	-0.462943	0.0309577	-0.0923505	0.421674	0.56604	0.20463	0.23254		1.0393	0.00926489	0.257808	0.558368	-1.66804	-0.0243177	-0.675281	0.646183	1.9753	1.82274	2.25564	1.18145		0.260209	0.64083	0.0620358	4.11702	-1.06984	1.39029	-0.256265	-6.75514	3.54643	2.29912	3.03255	3.54075		1.23499	0.208822	0.858001	1.01166	-0.610038	-0.12901
m138032	4	7103931	AT4G11810	NA	0.337806	0.0661695	0.409258	0.0433094	-0.138302	-0.0448849	0.0786893	-0.0122334	0.371533	0.500296	0.181901	0.203611		1.53765	0.101126	0.287529	0.0170965	1.898	0.199668	-0.631431	0.0253787	1.74666	1.50378	1.9292	1.03988		0.129866	0.0708344	0.126294	4.69681	0.555352	-0.191332	0.429378	-6.18472	3.34022	1.99882	2.6477	3.02875		0.301842	0.251027	0.0664538	0.0591212	0.206393	0.131433
m138774	4	7331890	AT4G12360	AT4G12370	0.84477	0.0116402	0.507496	0.157875	-0.172907	-0.00560952	0.0619148	-0.0249189	0.235569	0.335789	0.121558	0.126275		0.292718	0.356257	0.140251	1.00131	0.383183	-0.400308	-0.202901	-0.535647	1.1545	1.03046	1.13996	0.650229		0.434194	0.780137	1.48309	0.0528642	-0.96104	0.902778	-1.74618	0.130321	2.12181	1.29905	1.64412	1.79293		0.0112912	0.459695	0.0523513	1.80425	-0.00625471	-0.139566
m139047	4	7437967	AT4G12550	NA	0.0932903	0.381152	1.17354	4.01212	0.033593	-0.144873	-0.114062	0.278015	0.27251	0.353897	0.124692	0.147231		1.10061	0.686855	0.769541	0.665831	-1.11042	0.687574	0.930094	-0.429681	1.26602	1.08231	1.35142	0.691515		1.45762	1.53516	0.634412	0.145475	-2.37999	1.53425	1.11457	0.400392	2.26546	1.41431	1.85713	2.178		1.30826	1.85338	0.406072	0.812901	-0.40441	0.376951
m139098	4	7463695	AT4G12640	NA	0.674097	0.964988	0.0493259	4.06807	-0.167541	0.28815	-0.00865855	-0.273865	0.26737	0.35859	0.127314	0.143975		1.28668	0.795599	0.58818	0.276275	-1.21296	-0.769113	-0.767829	0.226846	1.24941	1.09191	1.35142	0.715966		0.731624	0.00739186	0.984627	1.2099	-1.63548	-0.0157339	-1.49551	-1.98084	2.46197	1.47431	1.83596	2.12324		0.201488	0.414197	0.442091	0.211741	0.105068	-0.13931
m139600	4	7648735	AT4G13130	NA	0.0724095	0.304063	0.227138	4.20698	-0.0203488	-0.0970619	0.0275123	-0.220516	0.208538	0.283616	0.102153	0.113896		0.211989	0.696568	0.189929	0.093052	0.252852	-0.565265	0.244315	0.0699889	0.994831	0.880958	1.05467	0.568648		0.477893	0.585434	0.221752	0.176404	0.898837	0.643932	0.380683	0.36293	1.84519	1.1369	1.44139	1.66913		0.00133236	0.0937186	0.0906553	0.766689	-0.000649218	0.031751
m139815	4	7733666	AT4G13280	NA	0.753573	0.2685	0.144817	0.309617	0.285516	-0.172914	0.0368412	-0.0807495	0.421103	0.558973	0.201359	0.23254		0.397209	4.48406	0.253577	0.802422	-0.822241	-3.31455	-0.611701	-0.763604	1.94504	1.66137	2.07133	1.07769		0.365761	0.385502	0.0720454	0.0945211	-1.38393	0.954427	-0.293384	0.442119	3.48951	2.30879	3.01874	3.54074		0.0354683	0.798972	0.0286562	0.581784	0.0314347	-0.366
m139936	4	7779843	AT4G13370	NA	0.127927	0.319247	0.0447177	4.70511	-0.0488896	-0.142465	-0.00930631	-0.348988	0.29824	0.400316	0.150232	0.17007		0.785203	0.249285	0.382414	0.549334	-0.97329	-0.373617	-0.647771	-0.449029	1.39477	1.2831	1.57745	0.830901		0.258868	0.0431191	0.131116	0.161956	-0.755823	0.0969152	-0.356366	0.500234	2.51617	1.61789	2.12541	2.47728		0.0966033	0.257605	0.0554898	0.256074	-0.0582027	-0.108418
m140377	4	7952125	AT4G13680	NA	0.218334	0.429833	0.222307	0.989269	0.110667	-0.259147	0.050932	-0.176875	0.424791	0.576883	0.192547	0.21647		0.579863	0.113543	1.85856	0.187097	-1.13935	0.275665	-2.52676	-0.252102	2.02699	1.86972	2.07133	1.10237		0.109411	0.169502	0.331549	3.28378	0.559161	0.490645	-1.03453	-5.49787	3.92141	2.33474	2.81914	3.25166		2.20478	0.310666	4.78937	0.608151	-0.963292	0.183474
m140383	4	7952929	AT4G13680	NA	0.371806	0.422106	0.550628	0.239809	-0.0841329	0.126617	-0.0575883	-0.0325883	0.209559	0.28581	0.106425	0.115644		0.446226	0.117742	0.384369	0.580256	0.468696	-0.133799	0.439364	0.328834	1.01389	0.878367	1.06569	0.584521		0.58336	0.564262	0.618322	0.121108	1.04588	0.624055	0.883088	-0.263728	1.85188	1.13189	1.49897	1.68799		1.02306	0.0785019	0.0795544	0.643557	0.281253	-0.0266508
m140388	4	7953662	AT4G13690	NA	0.218334	0.429833	0.222307	0.989269	0.110667	-0.259147	0.050932	-0.176875	0.424791	0.576883	0.192547	0.21647		0.579863	0.113543	1.85856	0.187097	-1.13935	0.275665	-2.52676	-0.252102	2.02699	1.86972	2.07133	1.10237		0.109411	0.169502	0.331549	3.28378	0.559161	0.490645	-1.03453	-5.49787	3.92141	2.33474	2.81914	3.25166		2.20478	0.310666	4.78937	0.608151	-0.963292	0.183474
m140393	4	7954766	AT4G13690	NA	0.74935	0.328294	0.221589	0.444168	0.250107	-0.17498	0.0425345	-0.088919	0.370335	0.480831	0.161238	0.193042		0.648641	0.0908027	1.89139	0.141261	-1.00347	0.177335	-2.23821	-0.161959	1.64599	1.47345	1.81557	0.904197		0.080001	0.115206	0.358545	3.21857	0.331719	0.295359	-0.947537	-4.76718	3.0969	1.97629	2.42704	2.85057		3.60846	1.07927	5.5644	0.025188	-1.00155	0.368493
m140644	4	8021147	AT4G13850	NA	0.613102	0.184059	0.526901	1.00612	0.246305	0.125609	-0.0981471	0.178886	0.420812	0.557375	0.187385	0.21647		0.978122	0.0225206	0.367368	0.696971	-1.57081	-0.0527097	0.767749	-0.641852	1.9371	1.64931	1.9292	0.999907		0.325815	0.623975	0.292301	0.118674	1.25516	1.24939	-0.857528	0.46468	3.46796	2.10617	2.58548	3.02875		1.00136	0.226622	0.610297	0.0966167	-0.519667	0.125672
m140843	4	8085573	AT4G13990	NA	0.319524	0.345711	0.771268	0.392816	-0.163778	-0.23026	0.150073	0.106179	0.459915	0.607293	0.217769	0.253362		0.459642	0.328249	0.577739	0.236707	0.994507	0.653878	-1.26493	-0.32412	2.10346	1.79596	2.25564	1.16197		0.527521	2.18174	0.234069	0.607045	1.97284	-3.08615	0.835248	-2.05856	3.76163	2.30169	3.02272	3.54075		0.566662	0.0220791	0.599302	0.252943	0.378385	0.0159453
m140862	4	8089938	NA	NA	0.101349	0.548901	0.488201	0.67043	0.02862	-0.169385	0.0570276	0.0721863	0.215281	0.313753	0.11526	0.115644		0.811743	1.1719	0.271433	1.37409	0.783349	-0.885595	-0.32937	0.632584	1.09697	0.969107	1.05467	0.624972		0.0701514	1.38045	0.732764	0.137278	0.191243	-1.19243	1.02523	-0.291543	2.01702	1.17488	1.54171	1.66913		0.564761	1.45306	0.107392	0.990652	0.200952	-0.287518
m141101	4	8158483	AT4G14149	NA	0.140898	0.0306613	1.21795	0.622847	-0.0672845	-0.0221492	-0.184787	-0.128162	0.376775	0.513877	0.197193	0.216471		0.241825	4.41031	0.288688	2.70965	0.506314	-3.02848	0.633496	-1.60388	1.78414	1.53101	1.9292	1.05513		0.393868	1.71451	0.0931509	0.632071	-1.34397	-2.23689	-0.351668	-1.94651	3.19857	1.9265	2.85473	3.25167		1.31007	6.45994	0.153076	2.63471	0.57149	-1.03767
m141175	4	8193608	AT4G14210	NA	0.150531	0.00716423	0.0653238	0.0187645	-0.0476925	-0.00356271	-0.0112418	-0.00376785	0.251977	0.344771	0.126821	0.141019		1.29183	0.333648	0.0253183	0.0463489	-1.17835	-0.386253	-0.0472832	0.0452866	1.21065	1.04721	1.32002	0.706018		0.90268	0.0168652	0.40617	0.32685	1.75726	0.034595	0.758045	0.752638	2.28755	1.43586	1.76179	2.0741		0.115462	0.491942	0.307874	0.322511	-0.0607232	0.157212
m141228	4	8212470	AT4G14250	NA	0.1371	0.203991	0.1045	0.0641192	-0.0372173	0.0720312	-0.0143208	-0.0100739	0.2135	0.292795	0.104763	0.115643		0.381143	0.13886	0.85169	0.0654811	-0.422262	-0.159723	0.802748	-0.0519964	1.03146	0.905307	1.08732	0.584853		0.81131	4.21309	0.691245	0.119248	1.36228	-2.22906	-0.956884	-0.265767	1.90801	1.15645	1.4995	1.72478		0.301997	1.18053	0.465123	0.0372279	-0.117107	-0.23758
m141285	4	8243277	AT4G14320	NA	0.541972	0.165551	0.456969	0.120371	-0.178425	0.0897846	-0.0737506	0.0285958	0.333628	0.436564	0.156689	0.184173		0.0821433	1.5764	0.213027	0.125145	-0.16557	-1.48497	-0.4398	-0.140415	1.50941	1.34613	1.72227	0.872859		0.0445906	3.94697	0.310407	0.549834	-0.177687	-3.46776	0.7962	-1.54161	2.87419	1.86134	2.28702	2.85057		0.731075	4.95563	0.0262157	0.0239595	0.347208	-0.857907
m141447	4	8288154	AT4G14385	NA	0.169856	0.611684	0.485377	0.841044	-0.0577918	-0.214383	-0.0648693	0.110378	0.274842	0.366872	0.131682	0.150834		0.687957	1.81265	0.924402	4.23562	0.810116	-1.37902	1.05502	-1.36711	1.27412	1.14766	1.35142	0.705752		0.118751	0.979856	0.177178	0.166605	-0.350663	-1.19188	-0.40777	0.450746	2.28448	1.46789	1.86862	2.178		0.597578	2.32058	0.52568	1.99878	0.23886	-0.454073
m141601	4	8331524	AT4G14480	NA	0.206226	0.497657	0.176282	0.074371	-0.113951	-0.305519	0.0475548	-0.0253465	0.45897	0.608674	0.219001	0.253361		0.177207	0.123838	0.784203	0.29799	-0.468154	-0.292302	-1.57296	0.400929	2.1461	1.83414	2.25564	1.19003		0.0695027	0.176692	0.287381	5.55387	-0.360759	-0.502124	-0.996387	-7.86231	3.83799	2.30515	3.04577	3.54075		1.35297	0.162933	2.96991	0.390456	-0.699976	-0.104924
m141630	4	8350974	AT4G14550	NA	0.000466416	0.446158	0.709353	0.00392837	-0.000289374	-0.277429	0.142336	-0.00132247	0.4269	0.600246	0.219057	0.23254		0.706244	0.331728	1.19031	0.0163181	1.37176	-0.715412	-2.08226	0.0295912	2.11765	1.94855	2.25565	1.26924		0.0749474	0.141792	0.650604	5.7205	0.410844	0.423402	1.92945	-7.97688	4.0746	2.35484	3.15721	3.54075		2.64113	0.251875	2.42417	1.16673	1.11104	-0.160028
m141747	4	8387166	NA	NA	0.30312	0.576095	1.04283	0.674412	-0.156493	-0.335587	0.181776	-0.158822	0.458451	0.599915	0.214776	0.253361		0.711764	0.297353	0.803492	0.853354	1.35188	-0.595315	-1.59973	0.846317	2.0755	1.77005	2.25564	1.1448		0.110327	4.80068	0.103298	0.222662	0.53302	-4.71415	-0.405446	-0.938523	3.71005	2.28791	2.9955	3.54075		0.243374	0.583512	0.565121	0.375515	0.192685	-0.2837
m141825	4	8424662	AT4G14700	NA	0.515034	0.359268	1.42097	0.263184	0.238131	0.244137	0.233554	0.0771004	0.462436	0.624649	0.225831	0.253362		0.224743	0.136951	0.436694	0.579673	-0.579701	0.322436	-1.02615	0.678676	2.17145	1.85006	2.25565	1.20727		0.00157885	0.0441423	0.0262339	4.18334	-0.00891682	0.142906	-0.114663	-6.81172	3.88798	2.33281	3.09268	3.54075		0.0661366	0.0202579	0.788334	1.04826	-0.0634789	0.0150764
m142377	4	8654778	AT4G15180	NA	0.379335	0.87467	0.578567	0.243834	-0.152848	-0.386801	-0.0984607	-0.0551561	0.374797	0.514543	0.175464	0.193042		0.413599	0.688515	0.0580632	0.107795	0.782457	-1.01422	0.144179	-0.135768	1.79399	1.59375	1.81557	0.965019		0.188985	2.03961	0.592316	4.31613	-0.766856	-2.58836	-1.47989	-5.92207	3.32453	2.00846	2.59155	3.02875		0.349272	1.26442	1.23236	0.381575	0.231333	-0.433991
m142388	4	8658080	AT4G15180	NA	0.379335	0.87467	0.578567	0.243834	-0.152848	-0.386801	-0.0984607	-0.0551561	0.374797	0.514543	0.175464	0.193042		0.413599	0.688515	0.0580632	0.107795	0.782457	-1.01422	0.144179	-0.135768	1.79399	1.59375	1.81557	0.965019		0.188985	2.03961	0.592316	4.31613	-0.766856	-2.58836	-1.47989	-5.92207	3.32453	2.00846	2.59155	3.02875		0.349272	1.26442	1.23236	0.381575	0.231333	-0.433991
m142392	4	8660517	AT4G15180	NA	0.379335	0.87467	0.578567	0.243834	-0.152848	-0.386801	-0.0984607	-0.0551561	0.374797	0.514543	0.175464	0.193042		0.413599	0.688515	0.0580632	0.107795	0.782457	-1.01422	0.144179	-0.135768	1.79399	1.59375	1.81557	0.965019		0.188985	2.03961	0.592316	4.31613	-0.766856	-2.58836	-1.47989	-5.92207	3.32453	2.00846	2.59155	3.02875		0.349272	1.26442	1.23236	0.381575	0.231333	-0.433991
m142394	4	8661613	AT4G15180	NA	0.379335	0.87467	0.578567	0.243834	-0.152848	-0.386801	-0.0984607	-0.0551561	0.374797	0.514543	0.175464	0.193042		0.413599	0.688515	0.0580632	0.107795	0.782457	-1.01422	0.144179	-0.135768	1.79399	1.59375	1.81557	0.965019		0.188985	2.03961	0.592316	4.31613	-0.766856	-2.58836	-1.47989	-5.92207	3.32453	2.00846	2.59155	3.02875		0.349272	1.26442	1.23236	0.381575	0.231333	-0.433991
m142417	4	8671908	AT4G15210	AT4G15215	0.189287	0.551905	0.404225	0.47391	-0.0924412	-0.299518	-0.0799621	-0.0985128	0.400503	0.552573	0.186618	0.203611		0.152167	0.948135	0.0805345	0.115081	0.367997	-1.36879	-0.207916	-0.153867	1.92563	1.72356	1.9292	1.03106		0.134117	2.34133	0.26971	5.5284	0.614497	-3.03583	-0.868245	-7.20411	3.59175	2.17313	2.79495	3.25166		0.16494	1.83367	1.84773	0.608215	0.134061	-0.592549
m142422	4	8674776	AT4G15215	NA	0.189287	0.551905	0.404225	0.47391	-0.0924412	-0.299518	-0.0799621	-0.0985128	0.400503	0.552573	0.186618	0.203611		0.152167	0.948135	0.0805345	0.115081	0.367997	-1.36879	-0.207916	-0.153867	1.92563	1.72356	1.9292	1.03106		0.134117	2.34133	0.26971	5.5284	0.614497	-3.03583	-0.868245	-7.20411	3.59175	2.17313	2.79495	3.25166		0.16494	1.83367	1.84773	0.608215	0.134061	-0.592549
m142526	4	8728152	AT4G15290	NA	0.0355844	0.104872	0.0526603	0.0559045	0.0175752	-0.0649671	-0.0123604	0.0147814	0.353203	0.473735	0.170813	0.193042		0.378592	1.62815	0.137012	0.50233	0.670181	-1.58563	-0.300281	-0.460664	1.64565	1.40899	1.72227	0.910945		0.268753	0.477599	0.132822	0.191067	-0.963929	-0.919074	0.400065	-0.629713	3.11175	1.88695	2.35881	2.7043		0.372815	1.90905	0.00741299	0.949144	0.227933	-0.525197
m142663	4	8771767	AT4G15360	NA	0.0335758	0.17664	0.084511	0.00188859	-0.019917	-0.122059	-0.0245465	-0.000694327	0.423316	0.561128	0.218009	0.253362		0.916057	4.61482	NA	NA	-1.50916	-3.38474	NA	NA	1.94528	1.67173	NA	NA		0.107453	NA	NA	NA	0.527124	NA	NA	NA	3.75752	NA	NA	NA		0.178876	NA	NA	NA	0.150435	NA
m142671	4	8773443	NA	NA	0.370338	0.225725	0.125844	0.212632	-0.158465	0.14202	-0.032803	-0.0592505	0.39593	0.530078	0.20304	0.23254		0.875704	4.24272	0.0123828	2.16898	-1.38516	-3.06764	-0.0400807	-1.57562	1.84109	1.58225	2.25565	1.17828		0.00481136	0.326408	0.335573	0.205083	-0.0245678	-0.840675	-1.13706	-0.875666	3.52822	2.31842	3.06899	3.54075		0.0115513	1.12876	0.117247	1.35763	0.0106506	-0.458522
m142877	4	8849437	AT4G15480	NA	2.78398	0.0509182	0.2459	0.232968	-0.354133	0.0215531	-0.0311657	-0.0339479	0.229029	0.307498	0.108317	0.123407		0.374173	0.45698	0.353431	0.30969	0.434149	0.440321	0.440077	0.208006	1.07589	0.935015	1.13996	0.598542		1.01011	0.197579	0.00628961	0.569147	1.63482	0.288885	-0.0139944	0.994538	1.97297	1.20521	1.54013	1.79293		0.20237	0.0392071	0.00338994	0.0829873	0.0876879	-0.0147045
m143027	4	8914684	AT4G15620	NA	0.56562	0.275734	0.320673	0.317659	-0.171586	0.134802	-0.0528008	-0.0582586	0.310906	0.4264	0.147838	0.164356		1.75235	4.0988	0.35507	1.35522	-1.84364	-2.63406	-0.667305	-0.891766	1.56528	1.38331	1.72227	0.888798		0.369954	1.01412	1.48306	0.0513974	-1.24933	1.76529	-2.44724	0.191392	3.1221	2.12473	2.30423	2.70429		0.0293537	0.558947	0.0818131	1.31669	0.0221777	-0.241161
m143187	4	8973286	AT4G15760	NA	0.197347	0.0915939	0.102034	0.510534	0.0480913	-0.0326446	-0.0130104	-0.0570925	0.201074	0.269279	0.0972607	0.111592		0.0606967	2.35001	0.17667	4.37458	0.078057	1.16547	-0.225856	-1.05681	0.943327	0.831771	1.03747	0.536508		0.320285	0.276335	0.101001	0.700928	0.619416	-0.345675	-0.183198	-1.05425	1.73498	1.09034	1.38142	1.63571		0.0736541	1.80222	0.0449159	1.90828	0.0311673	0.287134
m143460	4	9068089	AT4G16008	NA	NA	NA	0.0458917	0.252377	NA	NA	-0.0140256	-0.0744836	NA	NA	0.220888	0.253362		NA	NA	1.45073	4.70611	NA	NA	-2.36265	-2.40743	NA	NA	2.25565	1.1772		NA	NA	0.301164	0.0816611	NA	NA	-1.03939	-0.386562	NA	NA	3.05906	3.54075		NA	NA	1.50014	3.02491	NA	NA
m143475	4	9080379	NA	NA	NA	NA	0.0458917	0.252377	NA	NA	-0.0140256	-0.0744836	NA	NA	0.220888	0.253362		NA	NA	1.45073	4.70611	NA	NA	-2.36265	-2.40743	NA	NA	2.25565	1.1772		NA	NA	0.301164	0.0816611	NA	NA	-1.03939	-0.386562	NA	NA	3.05906	3.54075		NA	NA	1.50014	3.02491	NA	NA
m143480	4	9081751	AT4G16030	AT4G16024	NA	NA	0.0307108	0.202494	NA	NA	0.0088945	-0.0568514	NA	NA	0.206038	0.23254		NA	NA	1.45073	4.70611	NA	NA	-2.36265	-2.40743	NA	NA	2.25565	1.1772		NA	NA	0.301164	0.0816611	NA	NA	-1.03939	-0.386562	NA	NA	3.05906	3.54075		NA	NA	1.50014	3.02491	NA	NA
m143496	4	9085582	NA	NA	0.28269	0.107601	0.777986	0.277331	-0.100371	0.0594212	-0.0993679	-0.0506046	0.311131	0.423337	0.143322	0.159318		0.147068	4.67883	0.206962	4.59366	0.274866	-2.65816	-0.366274	-1.59652	1.48195	1.30366	1.46977	0.790379		1.04553	0.112201	0.286018	0.10992	2.37367	0.261145	0.676704	0.341854	2.79972	1.7894	2.07656	2.38717		0.416613	1.44755	0.269581	4.30882	0.214093	-0.401064
m143565	4	9106528	AT4G16100	NA	NA	NA	0.305207	0.0479516	NA	NA	-0.0768953	-0.0167743	NA	NA	0.22401	0.253362		NA	NA	0.986011	4.52296	NA	NA	-1.83913	-2.39969	NA	NA	2.25565	1.19748		NA	NA	NA	NA	NA	NA	NA	NA	NA	NA	NA	NA		NA	NA	NA	NA	NA	NA
m143575	4	9108904	NA	NA	0.498595	0.168064	0.14567	0.0631136	0.214342	-0.123235	-0.034091	-0.0174759	0.426446	0.591434	0.185367	0.203611		NA	NA	0.398341	4.30809	NA	NA	-0.877978	-2.12745	NA	NA	2.07133	1.08863		NA	NA	0.280776	0.0300804	NA	NA	0.97973	-0.149934	NA	NA	3.05199	3.54075		NA	NA	0.964278	2.82338	NA	NA
m144374	4	9452127	AT4G16790	NA	0.376013	0.16247	1.29111	0.244769	-0.150024	0.10228	-0.167946	0.0553314	0.370407	0.505503	0.172608	0.193042		0.15543	0.0593859	0.0448389	0.673575	-0.34725	0.139381	0.128733	-0.701852	1.78366	1.71832	2.07133	1.12025		0.165737	0.0966322	0.229154	0.172142	-0.741434	-0.271314	0.715222	0.692264	3.59921	2.12862	2.63461	3.25166		0.771477	0.4372	0.179558	0.330299	-0.451505	0.220047
m145006	4	9666946	AT4G17240	NA	0.891455	0.540804	0.0399034	0.348024	-0.166752	0.159309	-0.00604792	-0.0461066	0.218965	0.298344	0.108869	0.120963		0.656464	0.703362	0.449244	0.0641278	0.652565	-0.597295	0.524122	-0.0527026	1.06124	0.924495	1.12749	0.604505		0.533213	0.408476	0.764849	0.0118973	-1.01293	-0.505728	-1.07479	0.0306291	1.91606	1.16972	1.56839	1.79293		0.356839	1.06826	0.557115	0.109938	0.135563	-0.226378
m145009	4	9667508	AT4G17240	NA	0.417185	0.0488199	0.168538	0.369307	-0.0955226	0.020043	-0.0226788	-0.0478788	0.217587	0.297611	0.108575	0.119881		0.589473	0.929064	0.565351	0.0464989	0.602097	-0.723973	0.616019	-0.0388344	1.0584	0.924214	1.11607	0.603567		0.585035	0.0292395	0.587349	0.0691138	-1.08314	-0.0480368	-0.884846	0.165853	1.91385	1.1655	1.55906	1.77355		0.347902	0.961351	0.612352	0.140414	0.132737	-0.210762
m145398	4	9800722	NA	NA	0.62153	0.479205	0.7635	0.407558	-0.14561	0.158593	0.0805372	0.0596472	0.246328	0.325053	0.117696	0.138326		1.05084	0.357128	0.944248	0.57315	0.950963	0.38695	-1.00269	-0.359537	1.11791	0.994158	1.26607	0.644882		0.944981	0.939129	0.450335	2.1685	1.62984	1.06746	-0.773817	-2.65999	2.05689	1.35271	1.66168	1.98973		0.698075	0.961525	0.665988	0.0900152	0.240516	0.23771
m145399	4	9800748	NA	NA	0.602795	0.283221	0.0368466	0.26471	-0.14512	0.109653	-0.00630708	0.0422942	0.251006	0.339361	0.122562	0.138326		1.48713	0.156792	1.39239	0.248162	1.2608	0.207971	-1.29227	0.19516	1.18475	1.05951	1.26607	0.672741		0.498898	0.447474	0.244645	1.64073	1.09949	0.64544	-0.482247	-2.24965	2.18538	1.39214	1.68227	1.98973		1.85268	0.129765	1.10534	0.800003	0.482791	0.0518952
m145430	4	9817477	AT4G17615	NA	0.134201	0.48691	0.678843	1.71716	0.0495328	0.192659	0.0908232	-0.191213	0.289579	0.390164	0.144211	0.164356		0.894285	0.602665	0.550547	1.66832	-1.0819	-0.791756	-0.88992	-0.963198	1.41755	1.36908	1.64407	0.843168		0.233989	0.222275	0.505646	0.105288	0.72786	0.49037	1.07032	0.355598	2.6346	1.85202	2.10627	2.5817		0.00483197	0.0958028	0.0752494	1.54005	0.00334383	0.0520422
m145614	4	9923952	NA	NA	0.506279	0.0428077	2.36533	0.185133	0.105471	-0.0167363	0.143564	0.0257958	0.207455	0.281676	0.10195	0.113896		2.53717	0.328113	1.66	0.383972	-1.45356	-0.317163	-1.21367	0.233811	0.991428	0.871414	1.06569	0.567575		1.42487	0.311803	0.638008	0.149292	-1.89858	-0.396794	-0.858622	0.315577	1.83321	1.13509	1.42486	1.67803		0.247653	0.154375	0.0709903	0.411762	-0.0963071	-0.0491201
m145809	4	10003727	AT4G18020	NA	1.39229	0.501627	0.440572	0.688616	0.434369	-0.290001	0.102549	-0.161198	0.425443	0.574332	0.224017	0.253362		1.36062	0.070741	0.641312	0.0645614	-2.01269	0.163068	-1.36438	-0.105267	2.00046	1.7065	2.25565	1.19983		0.0162556	0.0511241	0.260388	4.99323	-0.0836245	0.151637	0.928394	-7.4575	3.60038	2.15254	3.07607	3.54075		1.39533	0.0815407	1.17014	0.106163	-0.667932	-0.0526376
m146423	4	10257942	AT4G18630	NA	1.45307	0.0197002	0.291396	1.0731	-0.229452	0.00823105	-0.0349491	-0.104338	0.218754	0.293732	0.105693	0.120963		0.212687	0.805966	1.62609	0.104666	-0.262424	-0.630991	-1.24325	0.0799689	1.02963	0.887816	1.10561	0.583764		1.04671	0.773676	1.99078	1.62085	-1.59896	0.794477	-1.9042	-1.97033	1.88455	1.14985	1.49785	1.7558		2.00121	0.0908179	4.01942	0.157597	-0.434989	0.0310794
m146655	4	10357340	AT4G18900	NA	0.521548	0.209364	0.0245747	0.96358	0.114737	0.0776501	0.00396111	0.0980479	0.220739	0.308765	0.113918	0.122136		0.064015	0.754991	1.70468	0.154862	-0.0942766	-0.657633	1.31955	-0.125518	1.08382	0.968366	1.13996	0.646409		3.34203	1.38907	4.86401	0.0286058	3.48489	-1.23131	3.31472	0.0723143	2.04085	1.20842	1.59314	1.79293		0.630172	0.603707	1.04068	0.269883	0.22179	-0.160579
m148661	4	11170284	AT4G20850	AT4G20860	0.803073	0.289756	0.148768	0.333362	0.229189	-0.144451	0.0303112	-0.0650585	0.32336	0.438852	0.161796	0.176609		0.816332	4.72528	0.949489	2.14715	-1.16476	-3.07551	-1.36908	-1.28046	1.62472	1.50077	1.72228	0.963258		0.025913	0.355854	0.471701	0.162066	-0.111077	-0.768795	1.17859	-0.546398	3.03173	1.97996	2.44354	2.7043		0.0665918	2.9962	0.0033944	2.51427	-0.0498185	-0.710504
m149127	4	11428155	AT4G21450	NA	0.370016	4.35665	0.116474	0.369683	-0.0891745	0.59395	-0.0166006	0.0493265	0.222957	0.301212	0.110119	0.123407		0.133163	0.18693	0.194672	0.477158	0.180586	-0.212833	0.280247	0.304069	1.06287	0.931366	1.18458	0.624935		0.302973	0.54808	0.795134	0.219374	0.671461	0.649657	1.12535	0.48754	1.96653	1.2038	1.59837	1.86245		0.181891	0.277989	0.161142	0.421999	0.0794304	0.0851768
m149177	4	11448662	AT4G21520	NA	0.228823	0.208016	0.0474403	1.1113	0.126152	-0.157554	-0.0138946	0.205261	0.465546	0.629924	0.212018	0.23254		1.26371	4.05549	0.924448	0.70352	-2.10248	-3.55121	1.6171	0.734177	2.19087	1.87537	2.07134	1.13618		0.0323781	NA	0.0256435	0.380888	0.178618	NA	-0.113301	-1.44958	3.92873	NA	3.12432	3.54075		0.248272	NA	0.99668	1.39563	-0.20741	NA
m149192	4	11461511	AT4G21540	NA	0.546193	0.50145	0.124543	1.29313	0.21287	-0.270612	-0.03134	0.210836	0.395762	0.536074	0.195792	0.21647		2.68777	4.05925	0.924448	0.70352	-2.82979	-3.04927	1.6171	0.734177	1.86762	1.60952	2.07134	1.13618		0.0255834	0.260099	0.0256435	0.380888	-0.130706	-0.706552	-0.113301	-1.44958	3.61217	2.34193	3.12432	3.54075		0.0603038	1.16619	0.99668	1.39563	-0.0540778	-0.484976
m149876	4	11813167	AT4G22380	NA	0.262007	0.259939	0.0987961	0.118053	0.0781673	-0.107686	-0.0168282	-0.0219683	0.257834	0.357498	0.129544	0.143975		0.896165	2.18889	0.430493	1.3756	0.935214	1.48837	-0.608108	-0.732379	1.2236	1.10708	1.35142	0.723061		0.305194	0.0612302	0.112514	0.559701	0.801297	-0.119875	-0.264998	-1.16339	2.33302	1.43522	1.81232	2.12324		0.0169276	4.31426	0.495725	1.15213	-0.0102562	0.6272
m150115	4	11938991	AT4G22730	NA	0.360249	1.02143	0.22069	0.115532	0.121303	0.348104	0.0395543	0.025452	0.30972	0.417015	0.150453	0.17007		0.745286	0.25011	0.941284	0.0867835	1.03487	-0.382135	1.29928	0.0984876	1.5381	1.30877	1.64407	0.853028		0.445011	0.64383	0.268547	0.292377	1.41227	-1.12519	0.683043	0.856595	3.06004	1.8545	2.20657	2.5817		0.682237	0.459954	0.603574	0.0737312	0.328418	-0.182438
m151165	4	12474180	AT4G24015	NA	0.0272292	0.129268	0.553464	0.247764	0.014225	-0.0826768	0.09984	-0.0589517	0.3703	0.499652	0.18381	0.203611		0.527241	0.119647	1.47763	0.80125	-0.913823	-0.260245	-2.04414	-0.745335	1.74377	1.68405	1.9292	1.05297		0.176691	1.78523	2.00797	4.24324	0.721517	-2.52972	3.20245	-5.87	3.31393	2.12586	2.50621	3.02876		0.504941	0.390508	1.17024	0.384031	-0.306107	-0.199305
m151552	4	12714867	AT4G24630	NA	0.595905	0.167963	0.00820907	0.185996	0.20221	-0.0979254	0.00202955	-0.0438957	0.352687	0.470211	0.171608	0.193042		0.538257	0.887758	0.606851	6.07906	-0.866191	-1.16339	-1.00103	-2.12468	1.62775	1.53175	1.72227	0.915118		0.929506	0.0559614	0.205993	0.0151936	-2.28639	0.161677	0.589264	0.0587823	2.91783	2.1069	2.37419	2.7043		0.943574	0.0929754	0.619766	1.31123	-0.419157	0.0568116
m151564	4	12721321	AT4G24650	NA	0.637834	0.0902886	0.297212	0.813929	0.254749	-0.0670698	0.0682018	-0.166363	0.42298	0.560567	0.202984	0.23254		0.812285	NA	0.912315	5.60277	-1.38632	NA	-1.60268	-2.41341	1.94044	NA	2.07133	1.08155		0.628082	NA	0.53268	0.145518	-2.06826	NA	1.48849	0.597925	3.47102	NA	2.81789	3.25166		0.743085	NA	0.349429	2.2175	-0.423726	NA
m152291	4	13131122	AT4G25820	NA	1.35091	1.11109	4.45885	0.362142	-0.282107	0.325276	-0.258412	-0.0593224	0.281657	0.368551	0.129477	0.150834		0.122666	1.42392	0.27932	1.50416	0.200897	-1.128	0.432025	-0.742183	1.27211	1.08962	1.35142	0.692704		0.851152	0.589556	0.960772	0.193438	-1.67964	-0.809905	-1.45643	-0.499641	2.27607	1.42264	1.81766	2.12324		0.14485	0.798087	0.00490345	0.540306	-0.075834	-0.219616
m152737	4	13400039	AT4G26540	NA	0.664968	0.572665	0.0140857	0.518034	-0.154745	0.188858	-0.00256829	-0.0729361	0.249367	0.339094	0.127394	0.141019		2.43468	0.319683	4.02225	0.280216	1.69091	0.369808	2.43543	0.223422	1.18102	1.03739	1.2917	0.697067		0.309219	0.334027	0.208928	0.115825	0.760995	0.490318	-0.447675	0.304701	2.19246	1.3276	1.78226	2.02981		1.33169	0.155517	2.6034	0.171401	0.395837	0.0584874
m153153	4	13594897	AT4G27090	NA	0.199543	0.0328806	0.0826068	0.559168	-0.0646869	0.0165808	0.0143298	0.0805775	0.267929	0.359567	0.129971	0.147231		0.126957	0.805723	0.423493	0.0352766	0.20335	-0.78167	0.633473	0.0362599	1.24873	1.10006	1.42559	0.734249		0.252564	0.0689049	0.0902601	0.263306	-0.681235	-0.136132	-0.223687	0.682199	2.31442	1.45924	1.86899	2.23937		0.944441	0.192322	0.716263	0.329996	0.333536	-0.0752681
m153158	4	13599185	AT4G27110	NA	0.0627585	0.117749	0.118358	0.0333496	-0.0273583	-0.0637996	-0.0219347	-0.00795041	0.320468	0.419095	0.143423	0.17007		0.229894	0.0615451	0.0419162	0.187488	0.389095	-0.108754	-0.0958064	0.185289	1.4301	1.29648	1.64407	0.808765		1.02964	1.07065	0.922032	0.29847	2.1974	-1.50565	1.69949	0.870997	2.61831	1.74821	2.18076	2.5817		0.465868	0.0932639	0.405797	0.208205	0.227258	-0.0462456
m153855	4	14015137	AT4G28300	NA	0.450497	0.609257	0.672369	0.713407	-0.218479	-0.392106	-0.153822	-0.165292	0.469259	0.672945	0.245918	0.253362		0.261341	2.03548	0.00637261	0.836263	-0.718025	-2.62523	0.0207665	-0.963757	2.37301	2.03819	2.25565	1.32191		0.916837	0.493925	NA	NA	-3.31659	-1.20424	NA	NA	4.27206	2.41078	NA	NA		0.505425	4.16066	NA	NA	0.394865	-1.08834
m153881	4	14027060	AT4G28350	NA	0.365254	1.51011	0.601716	0.00475314	-0.158313	-0.596338	-0.115688	-0.00148814	0.39986	0.55499	0.200351	0.21647		0.155324	1.56383	0.0951732	0.621124	-0.377583	-1.82871	0.242386	-0.634552	1.94063	1.66598	1.9292	1.07353		0.470342	0.45689	0.352773	0.421907	-1.67858	-0.962644	-1.09381	-1.44085	3.48754	2.04373	2.83775	3.25166		0.131278	4.4998	0.44963	0.810263	-0.10652	-0.936601
m153993	4	14096318	AT4G28530	NA	0.20766	0.409992	0.036484	0.460475	-0.0707077	-0.171326	0.00717835	-0.071408	0.28313	0.395496	0.140825	0.150835		0.162603	1.48815	0.0675338	0.966373	-0.279319	-1.27412	0.123667	-0.607648	1.37941	1.19716	1.35142	0.755394		0.376703	0.302267	0.0646521	0.33728	-1.00684	-0.510022	0.172306	-0.810339	2.48079	1.49588	1.96153	2.17801		0.0899397	5.07948	0.112905	0.842484	-0.0538498	-0.724639
m153999	4	14105461	AT4G28540	NA	0.914153	3.64478	0.634099	0.129411	0.166465	-0.561252	-0.0666476	0.0187191	0.214881	0.312879	0.111125	0.113016		0.086891	4.25617	0.665682	1.14042	-0.126887	1.84715	0.644543	-0.540638	1.09842	0.951172	1.03747	0.60222		0.143803	0.382665	0.0928504	0.120437	0.37326	0.485458	-0.186266	-0.254812	2.05135	1.18111	1.51652	1.63906		0.0117913	2.93887	0.0435468	1.42048	0.00620113	0.431981
m154010	4	14117602	AT4G28560	NA	0.921449	2.39388	1.87062	0.0241362	0.173633	-0.452505	-0.13949	-0.00403057	0.222927	0.31911	0.113819	0.117966		0.0118306	4.10097	0.882442	1.65621	-0.0190172	1.84264	0.811023	-0.69857	1.12021	0.967413	1.07219	0.614256		1.00757	0.101472	0.903769	0.131221	1.68091	-0.159189	-1.19692	-0.285134	2.032	1.1946	1.55687	1.69906		0.0648853	1.79211	0.205033	1.43487	-0.0325523	0.329099
m154611	4	14510398	AT4G29580	NA	0.15004	0.357098	0.372624	0.20344	-0.0449906	-0.12565	0.046632	0.0318205	0.238382	0.323024	0.115944	0.129642		0.0857465	0.0804708	0.315461	0.466693	0.129537	0.105124	0.430868	0.311593	1.13512	0.976134	1.22161	0.651208		0.116892	0.0639516	0.287422	0.679371	-0.336477	-0.117633	-0.552685	1.21048	2.22331	1.35206	1.68926	1.92024		0.789286	0.165995	0.0525547	0.359323	-0.276287	0.0607543
m155192	4	14979950	AT4G30740	NA	0.185937	0.097058	1.00482	0.254694	-0.0664898	-0.0504704	0.118455	0.047191	0.292506	0.394856	0.143466	0.159318		0.859082	1.03997	0.596115	0.279587	1.02134	0.994833	0.817916	0.246325	1.37545	1.17755	1.42559	0.769927		0.260787	1.21175	0.398367	0.202102	0.745385	1.39459	-0.843838	0.546985	2.46639	1.49347	1.99083	2.23937		0.774083	2.79284	0.217667	0.100473	0.310017	0.516334
m155262	4	15029415	AT4G30870	NA	0.0598499	0.183003	0.759674	0.542821	-0.0327135	0.121877	0.134968	0.115909	0.400668	0.543493	0.197935	0.216471		0.0636454	0.0436246	0.0119387	0.0950868	0.162912	-0.0973535	0.033067	-0.132504	1.88305	1.60803	1.92921	1.05551		0.151092	0.396234	0.422271	0.195115	0.638945	0.917989	-1.21144	0.717996	3.36227	2.1738	2.7325	3.02876		0.135141	2.05023	0.0111726	0.0139253	0.10537	0.630442
m155329	4	15077396	AT4G30975	NA	0.259171	0.69565	0.0246491	0.425592	-0.120117	0.349331	-0.00691942	0.0965064	0.399767	0.54511	0.198412	0.216471		0.365439	0.333779	0.119648	0.0877925	0.750399	-0.596812	0.298132	-0.123464	1.89433	1.61757	1.9292	1.05806		0.421004	0.203288	0.237705	0.338408	1.497	0.535041	-0.76164	1.12986	3.38418	2.1788	2.72117	3.02876		0.697486	1.28856	0.119738	0.0233638	0.395471	0.482484
m155344	4	15084802	AT4G30990	NA	0.0195951	0.192817	0.0694985	0.620294	-0.0110565	0.124944	0.0182023	0.127782	0.396664	0.532809	0.193794	0.21647		0.247253	0.418556	0.0746401	0.393831	0.53466	-0.694416	0.193782	-0.434135	1.84966	1.57687	1.9292	1.0333		0.534038	0.685482	0.129468	0.470973	1.74856	1.36235	-0.44245	1.45934	3.30381	2.14703	2.66867	3.02876		0.496795	1.46376	0.107872	0.295577	0.301425	0.509061
m155367	4	15091500	AT4G30990	NA	0.0195951	0.192817	0.0694985	0.620294	-0.0110565	0.124944	0.0182023	0.127782	0.396664	0.532809	0.193794	0.21647		0.247253	0.418556	0.0746401	0.393831	0.53466	-0.694416	0.193782	-0.434135	1.84966	1.57687	1.9292	1.0333		0.534038	0.685482	0.129468	0.470973	1.74856	1.36235	-0.44245	1.45934	3.30381	2.14703	2.66867	3.02876		0.496795	1.46376	0.107872	0.295577	0.301425	0.509061
m155501	4	15197759	NA	NA	0.636906	0.142442	0.186159	0.328676	0.154282	0.0671652	-0.0313413	0.0503855	0.256436	0.372482	0.137728	0.138327		0.342258	0.073265	0.28069	0.851993	-0.503274	0.11799	-0.44498	0.590197	1.33785	1.19512	1.38641	0.799228		0.0475454	0.312431	0.554969	0.304918	0.165443	-0.514532	1.04247	0.747574	2.51742	1.46951	1.9147	2.17801		0.0406456	0.0420137	0.492014	0.500569	-0.0253998	0.0196867
m155508	4	15205399	AT4G31340	NA	0.115901	0.923515	0.457672	0.887058	-0.059394	0.415478	0.0918551	0.164299	0.395768	0.532615	0.194926	0.21647		0.1514	0.606148	0.00723142	0.703257	0.352366	-0.916734	-0.0201351	-0.671436	1.85202	1.57857	1.9292	1.03936		0.143605	0.71533	0.487123	0.386773	0.601157	1.39968	-1.31864	1.25486	3.30784	2.14027	2.66848	3.02876		0.282747	1.56376	0.169522	0.31319	0.194213	0.529237
m155601	4	15279820	AT4G31520	NA	0.258673	1.12605	0.980727	0.338747	-0.127908	0.513938	0.171144	0.0867598	0.426371	0.577222	0.210677	0.232541		0.0418564	0.741884	0.191877	0.632097	0.116756	-1.14858	-0.484027	-0.672531	2.00756	1.71219	2.07134	1.12349		0.0594858	0.639755	0.877961	0.21131	-0.291206	1.41601	-2.17493	0.824772	3.58438	2.34449	2.88538	3.25167		0.198296	1.33436	0.0642848	0.389536	0.156688	0.528345
m155947	4	15467443	AT4G31980	NA	0.748596	0.389797	0.982897	0.272288	-0.197331	0.172868	-0.12112	0.0484509	0.292396	0.414974	0.148877	0.154841		0.562348	1.19773	1.02926	0.694807	0.796171	-1.18052	1.19613	-0.518717	1.44864	1.27368	1.4256	0.809867		0.716948	1.65668	0.801041	0.192167	-1.728	-1.78254	-1.48621	-0.540207	2.63866	1.56774	2.10009	2.30857		0.610891	1.81695	0.351598	0.340347	0.280402	-0.436584
m156097	4	15633293	AT4G32380	AT4G32378	0.414264	0.22077	0.341821	0.1915	-0.0953082	-0.0851701	0.0461475	-0.0266753	0.218275	0.323864	0.122806	0.114421		0.552769	0.395228	0.574719	0.873639	0.620289	-0.416161	-0.589186	0.503586	1.14298	0.987799	1.05468	0.670326		0.0164874	0.225784	0.0719109	0.548818	0.0488825	-0.320279	0.160222	0.901452	2.07554	1.19385	1.65146	1.66914		0.0989348	0.100919	0.0476238	1.03655	0.0491256	-0.0371013
m156358	4	15802313	AT4G32760	NA	1.41692	0.1529	0.975075	0.10033	-0.439072	-0.111661	-0.170516	-0.0306342	0.425304	0.581888	0.210721	0.23254		0.576413	0.31723	NA	NA	-1.13487	-0.654545	NA	NA	2.02785	1.84749	NA	NA		0.0128139	NA	NA	NA	0.0726124	NA	NA	NA	3.95088	NA	NA	NA		0.0846785	NA	NA	NA	0.0811228	NA
m156433	4	15868741	AT4G32880	NA	1.11236	0.600987	0.134147	0.280401	-0.252179	0.23424	-0.0253038	-0.0496255	0.285515	0.406019	0.147972	0.15484		2.208	0.147648	1.18085	0.0881493	-1.99355	-0.255367	-1.44866	-0.101028	1.47393	1.37126	1.57745	0.862573		0.599221	0.0439921	0.748986	0.0863604	1.63578	-0.109934	1.46762	0.284764	2.84034	1.80041	2.17328	2.47729		0.830619	0.415027	0.152947	0.564063	-0.361043	0.173371
m156626	4	15995457	AT4G33160	NA	0.0594365	0.120247	0.00687109	0.386167	0.0237108	0.0607412	0.00138855	0.0658867	0.292305	0.391569	0.14006	0.159318		4.66226	0.79374	2.98672	0.391367	-2.74085	-0.836677	-2.53222	0.334087	1.34252	1.18976	1.57745	0.799051		1.26875	1.1078	0.307547	0.118376	-2.4335	1.48294	-0.713873	-0.379217	2.52972	1.68362	2.06584	2.47729		2.29655	0.0337924	0.521138	0.108201	-0.634532	0.0172442
m156627	4	15995727	AT4G33170	NA	0.0594365	0.120247	0.00687109	0.386167	0.0237108	0.0607412	0.00138855	0.0658867	0.292305	0.391569	0.14006	0.159318		4.66226	0.79374	2.98672	0.391367	-2.74085	-0.836677	-2.53222	0.334087	1.34252	1.18976	1.57745	0.799051		1.26875	1.1078	0.307547	0.118376	-2.4335	1.48294	-0.713873	-0.379217	2.52972	1.68362	2.06584	2.47729		2.29655	0.0337924	0.521138	0.108201	-0.634532	0.0172442
m156629	4	15996219	AT4G33170	NA	0.0594365	0.120247	0.00687109	0.386167	0.0237108	0.0607412	0.00138855	0.0658867	0.292305	0.391569	0.14006	0.159318		4.66226	0.79374	2.98672	0.391367	-2.74085	-0.836677	-2.53222	0.334087	1.34252	1.18976	1.57745	0.799051		1.26875	1.1078	0.307547	0.118376	-2.4335	1.48294	-0.713873	-0.379217	2.52972	1.68362	2.06584	2.47729		2.29655	0.0337924	0.521138	0.108201	-0.634532	0.0172442
m156630	4	15996394	AT4G33170	NA	0.0594365	0.120247	0.00687109	0.386167	0.0237108	0.0607412	0.00138855	0.0658867	0.292305	0.391569	0.14006	0.159318		4.66226	0.79374	2.98672	0.391367	-2.74085	-0.836677	-2.53222	0.334087	1.34252	1.18976	1.57745	0.799051		1.26875	1.1078	0.307547	0.118376	-2.4335	1.48294	-0.713873	-0.379217	2.52972	1.68362	2.06584	2.47729		2.29655	0.0337924	0.521138	0.108201	-0.634532	0.0172442
m156631	4	15996691	AT4G33170	NA	0.0594365	0.120247	0.00687109	0.386167	0.0237108	0.0607412	0.00138855	0.0658867	0.292305	0.391569	0.14006	0.159318		4.66226	0.79374	2.98672	0.391367	-2.74085	-0.836677	-2.53222	0.334087	1.34252	1.18976	1.57745	0.799051		1.26875	1.1078	0.307547	0.118376	-2.4335	1.48294	-0.713873	-0.379217	2.52972	1.68362	2.06584	2.47729		2.29655	0.0337924	0.521138	0.108201	-0.634532	0.0172442
m156633	4	15996814	AT4G33170	NA	0.0594365	0.120247	0.00687109	0.386167	0.0237108	0.0607412	0.00138855	0.0658867	0.292305	0.391569	0.14006	0.159318		4.66226	0.79374	2.98672	0.391367	-2.74085	-0.836677	-2.53222	0.334087	1.34252	1.18976	1.57745	0.799051		1.26875	1.1078	0.307547	0.118376	-2.4335	1.48294	-0.713873	-0.379217	2.52972	1.68362	2.06584	2.47729		2.29655	0.0337924	0.521138	0.108201	-0.634532	0.0172442
m156637	4	15997743	AT4G33170	NA	0.0594365	0.120247	0.00687109	0.386167	0.0237108	0.0607412	0.00138855	0.0658867	0.292305	0.391569	0.14006	0.159318		4.66226	0.79374	2.98672	0.391367	-2.74085	-0.836677	-2.53222	0.334087	1.34252	1.18976	1.57745	0.799051		1.26875	1.1078	0.307547	0.118376	-2.4335	1.48294	-0.713873	-0.379217	2.52972	1.68362	2.06584	2.47729		2.29655	0.0337924	0.521138	0.108201	-0.634532	0.0172442
m156638	4	15997869	AT4G33170	NA	0.0594365	0.120247	0.00687109	0.386167	0.0237108	0.0607412	0.00138855	0.0658867	0.292305	0.391569	0.14006	0.159318		4.66226	0.79374	2.98672	0.391367	-2.74085	-0.836677	-2.53222	0.334087	1.34252	1.18976	1.57745	0.799051		1.26875	1.1078	0.307547	0.118376	-2.4335	1.48294	-0.713873	-0.379217	2.52972	1.68362	2.06584	2.47729		2.29655	0.0337924	0.521138	0.108201	-0.634532	0.0172442
m156678	4	16020963	AT4G33220	AT4G33210	0.0214251	0.163936	0.179839	0.132611	0.00817466	0.0727157	0.0292172	-0.0255312	0.268759	0.356592	0.132257	0.150835		2.52037	0.252028	4.28327	0.315439	-1.78856	-0.320443	-2.7776	0.261434	1.22458	1.09058	1.42559	0.741262		1.25728	0.376338	0.252433	2.38228	-2.17716	0.595153	-0.557776	-3.16209	2.2765	1.46695	1.89595	2.23937		3.3785	0.00649034	1.55959	0.811897	-0.709788	0.00300849
m156754	4	16067324	AT4G33355	NA	0.806437	0.333535	0.0433914	0.421343	-0.228856	0.162063	-0.0096174	-0.0781309	0.321955	0.439757	0.159782	0.176608		0.991987	0.0716495	0.107557	0.529549	-1.26001	-0.139933	-0.24182	-0.493404	1.53923	1.44709	1.72227	0.938105		1.70943	0.391871	0.820424	0.497207	-3.64051	0.830183	-1.70061	1.3572	3.13969	1.98283	2.36362	2.70429		0.0575991	1.44966	0.264942	0.162419	-0.0431179	0.446106
m157055	4	16227705	AT4G33850	NA	0.00376999	0.298945	0.147663	0.382486	0.00111143	0.0935485	0.0184622	0.0458065	0.203622	0.277117	0.0991953	0.111592		0.0223102	0.174423	0.0926409	0.868702	-0.0306158	0.184294	-0.126703	-0.412969	0.967401	0.855945	1.03362	0.55184		1.35738	1.15087	0.641235	0.255156	1.83896	-1.00874	-0.846473	-0.484349	1.83098	1.11703	1.39961	1.63157		0.023882	0.0659521	0.136753	0.17626	0.0110985	-0.0223781
m157119	4	16250693	AT4G33890	NA	0.0535935	0.194482	0.0538068	0.151591	-0.0204123	0.0885626	-0.00972193	0.0280411	0.277455	0.374903	0.131639	0.147232		1.36187	0.509085	2.59115	0.774673	-1.29894	0.576627	2.00282	-0.49935	1.29029	1.12894	1.35142	0.722194		0.363694	0.232959	0.101277	1.4156	-0.944431	-0.411094	0.24909	2.18982	2.39195	1.49282	1.87362	2.12324		4.1113	0.311727	4.96411	1.50793	-0.824132	0.115234
m157121	4	16252373	AT4G33900	NA	0.207838	0.23667	0.127324	0.201137	-0.070974	0.106658	-0.0218951	0.0366662	0.28399	0.382659	0.134119	0.150835		0.901999	0.420465	1.97669	0.539673	-1.01101	0.508833	1.75486	-0.391923	1.31695	1.15142	1.3864	0.734789		0.363694	0.232959	0.104022	1.32073	-0.944431	-0.411094	0.260307	2.14965	2.39195	1.49282	1.91106	2.178		4.1113	0.311727	3.87058	1.10048	-0.824132	0.115234
m157133	4	16255499	AT4G33905	NA	1.11697	0.756802	0.0781303	0.299694	-0.264705	0.271982	-0.0147457	0.0538907	0.298882	0.39993	0.140808	0.159318		0.861252	0.209433	2.1421	0.159514	-1.03358	0.299336	1.89241	-0.150723	1.38953	1.18917	1.42559	0.756422		1.15873	0.244734	0.915605	1.90717	-2.26997	-0.435094	1.50948	2.77417	2.50237	1.51651	1.94615	2.23937		2.74351	0.0940854	4.15241	0.19542	-0.695307	0.0419013
m157138	4	16257000	AT4G33910	NA	0.335203	0.228045	0.00159734	0.0353996	-0.0941544	0.0937678	-0.000284943	0.00672738	0.254493	0.346999	0.122894	0.135867		1.90291	0.265594	2.03993	0.644569	-1.48536	0.321398	1.63285	-0.415842	1.19968	1.04763	1.26608	0.684987		0.522543	0.214076	0.281312	1.23888	-1.178	-0.35542	0.566346	1.88489	2.26197	1.38544	1.76151	1.98973		3.53844	0.232201	4.15291	1.18455	-0.720404	0.0848024
m157174	4	16269288	AT4G33945	NA	0.0563728	0.193057	0.242008	0.0378792	0.0163873	-0.0692868	0.0297952	-0.00604658	0.212353	0.29515	0.104933	0.11442		0.516932	0.0835714	0.781798	0.818543	0.530122	-0.100038	0.733903	0.414287	1.02654	0.897063	1.05467	0.576701		0.575505	2.12097	0.710019	0.115247	1.05776	-1.51578	0.959935	0.249435	1.89157	1.14937	1.47598	1.66913		1.05291	0.514501	0.980084	0.126954	0.29316	-0.134056
m157178	4	16269865	AT4G33945	NA	0.165982	0.218851	0.172864	0.0114103	0.0434257	-0.0762621	0.0222392	-0.0018656	0.210691	0.292126	0.104162	0.113896		0.270225	0.0352193	0.494757	1.03707	0.31628	-0.0436586	0.525029	0.481388	1.01701	0.885455	1.05009	0.570863		0.575505	2.12097	0.702278	0.0699687	1.05776	-1.51578	0.94447	0.157142	1.89157	1.14937	1.46351	1.66124		1.05291	0.514501	0.598458	0.290319	0.29316	-0.134056
m157180	4	16270120	AT4G33945	NA	0.165982	0.218851	0.172864	0.0114103	0.0434257	-0.0762621	0.0222392	-0.0018656	0.210691	0.292126	0.104162	0.113896		0.270225	0.0352193	0.494757	1.03707	0.31628	-0.0436586	0.525029	0.481388	1.01701	0.885455	1.05009	0.570863		0.575505	2.12097	0.702278	0.0699687	1.05776	-1.51578	0.94447	0.157142	1.89157	1.14937	1.46351	1.66124		1.05291	0.514501	0.598458	0.290319	0.29316	-0.134056
m157181	4	16270370	AT4G33945	NA	0.148709	0.192673	0.00779873	0.0586915	0.0391685	-0.0676747	-0.00115695	-0.00909309	0.209163	0.288773	0.102925	0.113429		0.329134	0.0168596	0.413507	1.03556	0.366479	-0.021051	0.456393	0.475085	1.00494	0.874444	1.0461	0.563932		0.602125	1.97343	0.731874	0.0813903	1.07845	-1.4381	0.962808	0.180057	1.86603	1.13796	1.44907	1.65431		1.06517	0.511968	0.401598	0.420415	0.291253	-0.131724
m157186	4	16272813	AT4G33950	NA	0.0563728	0.193057	0.242008	0.0378792	0.0163873	-0.0692868	0.0297952	-0.00604658	0.212353	0.29515	0.104933	0.11442		0.516932	0.0835714	0.781798	0.818543	0.530122	-0.100038	0.733903	0.414287	1.02654	0.897063	1.05467	0.576701		0.575505	2.12097	0.710019	0.115247	1.05776	-1.51578	0.959935	0.249435	1.89157	1.14937	1.47598	1.66913		1.05291	0.514501	0.980084	0.126954	0.29316	-0.134056
m157741	4	16553062	AT4G34680	NA	1.20706	0.356591	0.299214	0.0125752	0.367381	-0.206357	0.0685532	-0.00419236	0.394328	0.531103	0.202926	0.23254		0.433276	0.862978	0.514221	0.261821	-0.83636	-1.2515	-1.16076	-0.352895	1.85036	1.67993	2.25564	1.1639		0.648775	0.341678	0.401113	4.23866	-2.15996	0.801491	-1.2847	-6.85843	3.54136	2.1315	3.01487	3.54075		1.24186	0.134945	0.455546	0.109996	-0.611407	-0.0819325
m158284	4	16985892	AT4G35850	NA	0.246817	0.291946	0.202808	0.00841035	0.122791	-0.193384	0.051979	0.00281697	0.425479	0.583938	0.212331	0.23254		4.15584	0.0524244	NA	NA	-3.92221	0.131124	NA	NA	2.03958	1.81849	NA	NA		0.94763	NA	0.512461	NA	-3.04822	NA	-1.56831	NA	3.83966	NA	3.05559	NA		1.77681	NA	0.964264	NA	-0.826999	NA
m158324	4	17023125	AT4G35940	NA	0.0652591	0.943083	0.210489	0.0516746	0.0284403	-0.339359	0.0408606	0.0130908	0.321163	0.428906	0.161742	0.184173		0.858091	0.20026	1.00048	0.349418	-1.1069	0.323739	-1.41799	0.349622	1.49185	1.33586	1.72227	0.913843		0.38115	0.646367	0.0353937	4.53873	-1.15126	-1.07653	-0.11644	-5.71997	2.81079	1.76929	2.35057	2.85057		0.615193	0.201017	1.36756	0.789426	-0.299785	-0.0960102
m158417	4	17090444	AT4G36110	NA	0.0409805	0.646875	0.259874	0.320517	-0.0143826	-0.210794	0.0368496	0.0485062	0.252398	0.346459	0.122359	0.135866		1.04456	0.0183783	0.294041	0.268755	-1.05035	0.0284918	0.45042	0.221612	1.23966	1.08754	1.35142	0.715401		0.209468	0.417969	0.263377	0.367689	0.581587	0.613038	-0.558086	-0.845613	2.31014	1.39306	1.83186	2.12324		0.0763829	0.120731	0.0610861	0.141123	-0.0430379	-0.0487692
m158519	4	17119632	AT4G36170	NA	0.185329	0.216536	0.942711	4.86249	-0.0523876	0.0794923	0.0850142	-0.260412	0.231115	0.307235	0.107476	0.124783		0.0771258	0.562447	0.532241	0.798855	-0.110839	0.50797	0.601826	-0.413845	1.07109	0.923797	1.13996	0.585876		0.232617	0.297886	0.357797	0.500439	-0.529858	-0.399159	0.590606	0.904186	1.92733	1.1846	1.51527	1.79293		1.27048	1.62464	0.774289	0.740746	-0.337393	0.295589
m158716	4	17255600	AT4G36570	NA	0.112544	0.600244	0.28501	1.00731	0.0536462	-0.273702	-0.0551456	-0.168393	0.367044	0.474848	0.169796	0.203611		0.121669	2.28265	0.185533	6.10477	0.274357	-2.20917	0.43803	-2.25385	1.75	1.60347	1.9292	0.968782		0.0150705	0.207361	0.572568	0.130501	-0.0677715	-0.521752	1.41349	-0.505804	3.14319	2.08928	2.53732	3.02875		0.393799	3.64732	0.195256	2.78089	0.239349	-0.814312
m158873	4	17335096	AT4G36780	AT4G36790	1.51369	0.00894874	0.406089	0.326942	-0.222079	-0.00361816	-0.0434154	0.041312	0.206365	0.280879	0.100965	0.113896		0.0119033	0.00560732	0.04988	0.634688	-0.016691	-0.00696058	-0.0722282	0.33382	0.977256	0.858498	1.05009	0.556021		0.0118276	1.2543	0.912196	0.676246	-0.0305052	-1.06061	-1.10736	-1.03942	1.79624	1.11083	1.43132	1.65431		0.990103	0.0938235	0.122624	0.433268	-0.266867	0.0308029
m159332	4	17591384	AT4G37410	AT4G37409	1.36311	0.437999	0.259795	1.80364	-0.208607	0.133118	-0.0315762	0.133915	0.207086	0.292098	0.104875	0.111709		0.579369	1.31545	0.200275	1.04025	-0.577909	-0.881298	0.250447	0.489177	1.02878	0.895181	1.03337	0.578922		0.298493	0.753052	0.171027	1.27503	-0.641815	-0.764588	0.307636	1.57367	1.90242	1.12767	1.45342	1.63075		0.775004	1.16418	0.313403	1.4708	-0.237936	-0.233168
m159339	4	17593205	AT4G37420	NA	0.957822	0.702134	0.0571728	1.29865	0.164779	-0.184516	-0.00804678	0.109466	0.206094	0.286037	0.102888	0.112084		0.676939	1.42836	0.0261813	1.30081	0.632684	0.906466	-0.0382793	0.553786	1.00657	0.873911	1.03439	0.566549		0.35337	0.57244	0.176788	1.10753	0.71634	0.619941	0.311801	1.4369	1.85583	1.11263	1.43155	1.63158		0.804261	1.08002	0.0701247	1.80543	0.238327	0.217024
m159344	4	17594325	AT4G37420	NA	0.574654	0.552627	0.171771	0.929266	0.115625	-0.155694	0.0218262	0.0880063	0.207087	0.286958	0.10279	0.112345		0.0425636	0.776639	0.30176	1.21965	-0.0596224	0.60891	-0.353095	0.53647	1.00888	0.879093	1.03747	0.572047		0.0921633	0.987547	0.0639156	1.0605	0.229332	0.914578	-0.125397	1.39992	1.87971	1.12049	1.44293	1.63572		0.269119	1.33658	0.0726819	1.55773	0.105414	0.251383
m159347	4	17594667	AT4G37420	NA	0.475559	0.23753	0.649557	0.795847	0.107186	-0.0889693	0.068906	-0.0819522	0.22097	0.318236	0.112917	0.11635		0.181381	1.44177	0.00435919	0.476835	0.244916	1.01101	0.00672678	-0.300491	1.10047	0.968993	1.0657	0.617896		0.0407147	0.350556	0.379322	1.60928	0.115196	0.461639	-0.640407	-1.88588	2.03261	1.20305	1.56953	1.688		0.575964	1.78406	0.448355	1.16104	0.206682	0.32816
m159380	4	17611513	AT4G37460	NA	0.202461	0.187871	0.0589605	1.24301	0.0504761	-0.0645391	-0.00817935	0.107702	0.206507	0.281398	0.101593	0.113429		0.151508	1.41267	0.28421	1.13951	0.188105	0.882031	0.339176	0.504385	0.988053	0.856292	1.0461	0.562131		0.167062	0.104976	0.374758	1.17512	0.385169	0.152705	-0.576162	1.50896	1.85688	1.1112	1.42549	1.64833		0.206074	2.61145	0.171506	1.66773	0.0828368	0.368626
m159398	4	17617775	AT4G37470	NA	0.224503	0.217086	0.0757043	1.02085	0.0558752	-0.0742674	-0.0105328	0.0959611	0.209516	0.28643	0.103563	0.115001		0.751388	1.66958	0.297297	0.96815	0.681631	0.991371	0.354659	0.455078	1.00731	0.867427	1.05467	0.565029		0.27032	0.0598814	0.259372	1.10149	0.583537	0.0916923	-0.431569	1.45777	1.87483	1.12103	1.43453	1.66123		0.283324	2.69263	0.195443	1.58283	0.108828	0.377889
m159399	4	17617934	AT4G37470	NA	0.650615	0.632086	0.332812	1.02031	0.130467	-0.173547	0.03916	0.0991656	0.213557	0.290028	0.106444	0.118883		0.70785	1.35241	0.0182654	0.829177	0.659976	0.876397	0.0281078	0.418516	1.0172	0.874631	1.07938	0.577422		0.127911	0.000148469	0.106663	1.22411	0.306156	0.000243979	-0.204972	1.59712	1.86643	1.12885	1.47102	1.69906		0.142199	2.06596	0.00662239	1.57173	0.0605488	0.325167
m159402	4	17619211	AT4G37480	AT4G37470	0.017243	0.251719	0.135694	0.781808	-0.00524851	-0.0839716	-0.0179189	0.0820675	0.21343	0.286253	0.103727	0.117965		0.666839	1.79856	0.237889	0.774279	0.621965	1.02843	0.300318	0.388011	1.00019	0.859949	1.07219	0.561368		0.331656	0.044336	0.195975	0.977381	0.676051	0.0689833	-0.342777	1.36821	1.84166	1.12139	1.4408	1.68798		0.18786	2.51157	0.178484	1.50039	0.0760047	0.358831
m159461	4	17657997	AT4G37570	AT4G37580	0.203521	0.0302507	0.360061	0.43114	0.0699037	-0.0160268	0.0525117	-0.069719	0.284724	0.376715	0.134124	0.15484		0.752937	0.192295	0.0304513	0.669187	-0.903542	-0.276289	-0.0629744	-0.481788	1.33332	1.18015	1.46977	0.772596		0.229205	0.169024	0.615135	0.294163	-0.708846	-0.355849	-1.19003	0.769754	2.61041	1.69745	2.02755	2.30857		0.363923	0.303444	0.0190325	0.344155	0.182652	0.122904
m159551	4	17731832	NA	NA	0.0309081	0.558679	0.249431	0.396545	-0.0161113	0.290646	-0.0559959	-0.0913857	0.370936	0.53141	0.192332	0.21647		0.183028	0.477766	0.988859	0.158363	-0.392014	-0.772152	-1.576	0.204506	1.7478	1.58544	1.9292	1.03284		0.586685	0.387852	0.114144	4.65835	-1.88324	-0.826544	-0.410667	-6.61213	3.32075	1.99001	2.77242	3.25166		0.694067	0.395687	3.07421	0.0759519	-0.386681	-0.1888
m160287	4	18246724	AT4G39180	NA	0.153339	0.0916654	0.0526689	0.957576	-0.0570883	0.0476371	-0.0102813	-0.131387	0.296775	0.392668	0.142058	0.164356		0.288792	0.945471	0.0376424	0.161648	-0.447268	-0.924976	-0.0772583	-0.153462	1.36241	1.16693	1.46976	0.761313		0.362552	1.24055	0.282606	0.245868	0.995334	1.5213	-0.634592	0.664635	2.5271	1.60467	1.96642	2.30856		0.33995	0.143863	0.192967	0.408813	-0.16681	0.0627092
m160426	4	18315890	AT4G39390	NA	0.362242	0.341415	0.390509	0.300878	-0.0911071	0.116433	-0.0476508	-0.0439924	0.231616	0.310138	0.114225	0.129642		1.17322	0.250592	0.0448267	0.0200492	-0.987597	-0.27886	-0.0772199	-0.0184166	1.07984	0.953545	1.2428	0.645564		0.302581	0.792384	0.169129	0.167427	-0.689765	-0.892931	-0.342114	0.405982	2.02225	1.27105	1.63199	1.95335		0.599351	0.285255	0.0657528	0.0533913	-0.208038	-0.0899184
m160726	4	18523828	AT4G39950	NA	0.161676	0.0997589	0.0592658	0.224874	-0.059284	-0.0542794	0.0125891	0.0438956	0.294277	0.414174	0.155606	0.164357		0.09232	0.112629	0.29591	0.00329184	0.177856	0.188251	0.509192	0.00414253	1.45641	1.28615	1.51995	0.868025		0.2368	0.333569	0.0889363	0.0998793	-0.748318	0.594552	0.256346	0.313439	2.68185	1.61158	2.17108	2.38718		0.0162207	0.409712	0.865126	0.361585	0.0113096	0.160983
m160728	4	18525096	AT4G39950	NA	0.299396	0.0560224	0.0331975	0.13414	-0.105795	0.0335258	0.00768396	0.0301993	0.313035	0.436969	0.165097	0.176609		0.0832702	0.0653223	0.441968	0.111655	0.170408	0.121022	0.754814	-0.134631	1.53411	1.36435	1.64407	0.927037		0.342076	0.139604	0.0525429	0.0674596	-1.0709	0.307101	0.16813	0.236029	2.84652	1.73161	2.32695	2.58171		0.00814676	0.294176	0.686838	0.574599	0.00608347	0.132612
m160733	4	18526054	AT4G39950	NA	0.299396	0.0560224	0.0331975	0.13414	-0.105795	0.0335258	0.00768396	0.0301993	0.313035	0.436969	0.165097	0.176609		0.0832702	0.0653223	0.441968	0.111655	0.170408	0.121022	0.754814	-0.134631	1.53411	1.36435	1.64407	0.927037		0.342076	0.139604	0.0525429	0.0674596	-1.0709	0.307101	0.16813	0.236029	2.84652	1.73161	2.32695	2.58171		0.00814676	0.294176	0.686838	0.574599	0.00608347	0.132612
m160736	4	18527811	AT4G39952	NA	0.299396	0.0560224	0.0331975	0.13414	-0.105795	0.0335258	0.00768396	0.0301993	0.313035	0.436969	0.165097	0.176609		0.0832702	0.0653223	0.441968	0.111655	0.170408	0.121022	0.754814	-0.134631	1.53411	1.36435	1.64407	0.927037		0.342076	0.139604	0.0525429	0.0674596	-1.0709	0.307101	0.16813	0.236029	2.84652	1.73161	2.32695	2.58171		0.00814676	0.294176	0.686838	0.574599	0.00608347	0.132612
m160737	4	18528087	AT4G39952	NA	0.299396	0.0560224	0.0331975	0.13414	-0.105795	0.0335258	0.00768396	0.0301993	0.313035	0.436969	0.165097	0.176609		0.0832702	0.0653223	0.441968	0.111655	0.170408	0.121022	0.754814	-0.134631	1.53411	1.36435	1.64407	0.927037		0.342076	0.139604	0.0525429	0.0674596	-1.0709	0.307101	0.16813	0.236029	2.84652	1.73161	2.32695	2.58171		0.00814676	0.294176	0.686838	0.574599	0.00608347	0.132612
m160749	4	18531508	AT4G39955	NA	0.299396	0.0560224	0.0331975	0.13414	-0.105795	0.0335258	0.00768396	0.0301993	0.313035	0.436969	0.165097	0.176609		0.0832702	0.0653223	0.441968	0.111655	0.170408	0.121022	0.754814	-0.134631	1.53411	1.36435	1.64407	0.927037		0.342076	0.139604	0.0525429	0.0674596	-1.0709	0.307101	0.16813	0.236029	2.84652	1.73161	2.32695	2.58171		0.00814676	0.294176	0.686838	0.574599	0.00608347	0.132612
m160750	4	18531796	AT4G39955	NA	0.299396	0.0560224	0.0331975	0.13414	-0.105795	0.0335258	0.00768396	0.0301993	0.313035	0.436969	0.165097	0.176609		0.0832702	0.0653223	0.441968	0.111655	0.170408	0.121022	0.754814	-0.134631	1.53411	1.36435	1.64407	0.927037		0.342076	0.139604	0.0525429	0.0674596	-1.0709	0.307101	0.16813	0.236029	2.84652	1.73161	2.32695	2.58171		0.00814676	0.294176	0.686838	0.574599	0.00608347	0.132612
m160759	4	18535264	AT4G39960	NA	0.299396	0.0560224	0.0331975	0.13414	-0.105795	0.0335258	0.00768396	0.0301993	0.313035	0.436969	0.165097	0.176609		0.0832702	0.0653223	0.441968	0.111655	0.170408	0.121022	0.754814	-0.134631	1.53411	1.36435	1.64407	0.927037		0.342076	0.139604	0.0525429	0.0674596	-1.0709	0.307101	0.16813	0.236029	2.84652	1.73161	2.32695	2.58171		0.00814676	0.294176	0.686838	0.574599	0.00608347	0.132612
m160780	4	18540004	AT4G39980	NA	1.00263	0.345266	0.502365	0.317631	-0.38066	0.231855	-0.112354	-0.0898016	0.461711	0.612124	0.222266	0.253362		0.251481	1.23615	0.187557	0.63306	0.621916	-1.71882	-0.516934	-0.711148	2.12157	1.81697	2.25565	1.1867		0.197965	1.74714	0.175	0.343605	-0.910085	-2.72602	-0.667568	-1.33689	3.7923	2.32099	3.09195	3.54075		0.541685	1.61771	0.105949	0.84681	0.369057	-0.578315
m160803	4	18546671	AT4G40000	NA	0.293021	0.269415	0.530682	0.710147	0.118098	0.154984	-0.100809	0.132405	0.355571	0.499619	0.191449	0.203611		0.0814559	0.0242325	0.463996	0.281103	0.191279	-0.0546623	0.919057	-0.353266	1.75736	1.59253	1.9292	1.09934		0.0601386	0.0853826	0.384827	0.00113547	-0.270826	0.231871	-1.13398	-0.0049986	3.29948	2.03756	2.74817	3.02876		0.114982	0.497615	0.933114	0.314501	0.0895151	0.236541
m161084	5	134798	AT5G01330	NA	0.0260089	0.010795	0.425699	0.0700086	0.00764519	-0.00434688	-0.0452651	0.0108755	0.208083	0.280315	0.101513	0.115001		0.821828	0.20296	0.420909	0.724946	0.713874	0.211125	-0.47133	0.373101	0.991177	0.861328	1.06569	0.565288		0.970824	0.995961	0.61395	0.574289	1.48727	-0.91877	-0.844236	-0.942513	1.84319	1.11925	1.4404	1.68798		0.16728	0.15192	0.614262	0.329409	0.0688025	0.047413
m161726	5	437454	AT5G02200	NA	0.322332	0.233648	4.26008	0.55814	-0.072841	0.0753462	0.192	-0.0615707	0.203123	0.273232	0.0985175	0.112654		0.127077	0.368792	0.273799	0.11892	0.156902	-0.341118	-0.32794	-0.0845656	0.962688	0.854566	1.04267	0.550222		0.0987916	0.207364	0.0308436	0.747954	-0.232419	-0.275408	0.0610661	1.11213	1.78802	1.10282	1.40782	1.64832		0.00552667	0.18501	0.369089	0.0519618	-0.00258139	-0.0557734
m161961	5	512043	AT5G02390	AT5G02400	0.0494531	0.0580164	0.145676	1.4229	-0.0137881	-0.0220037	0.0185882	0.115435	0.202259	0.277487	0.101068	0.111522		0.685254	0.00460507	0.0361243	0.0376021	-0.612734	0.00564962	-0.0522238	-0.0289417	0.966387	0.847497	1.03362	0.551155		0.148256	0.0275807	0.530986	0.21358	-0.334561	-0.0424356	-0.73484	-0.417589	1.79003	1.08959	1.39443	1.63157		0.0228334	0.239402	0.0499733	0.222932	0.0104846	-0.0687705
m162061	5	554241	AT5G02500	NA	0.49631	0.185057	0.462309	0.337463	-0.130798	-0.0790834	-0.0583701	0.052455	0.261128	0.3493	0.122924	0.141019		0.320525	4.59382	0.224602	1.23422	-0.4335	-2.12688	0.352411	-0.641679	1.21413	1.05292	1.32001	0.679006		0.231977	0.288816	0.00900039	0.172399	-0.607126	-0.466687	-0.0228501	0.45261	2.21348	1.42009	1.76271	2.12323		0.211089	1.55072	0.15226	0.976841	-0.101944	-0.34367
m162110	5	581965	AT5G02590	NA	0.337079	1.01712	0.0633533	0.668117	0.104104	-0.307225	0.0114083	-0.0964146	0.280143	0.369083	0.132446	0.15484		0.193383	1.805	0.282162	0.817212	0.300979	-1.35348	0.459508	-0.525347	1.28018	1.12929	1.42559	0.732122		0.183783	0.150799	0.505322	0.0835223	-0.521423	0.276455	0.962813	-0.25733	2.31522	1.45653	1.89561	2.30856		0.201466	4.72984	0.035466	0.154443	0.102427	-0.657054
m162174	5	613022	AT5G02710	NA	0.274317	0.00861789	0.088865	0.302876	-0.10658	-0.00585292	-0.0213343	0.0658568	0.338575	0.471632	0.180929	0.193042		4.28904	0.182608	0.373996	0.238473	3.23678	0.340652	-0.835935	0.319758	1.65554	1.52092	2.07133	1.13927		0.0597583	0.295443	0.819555	0.0494084	0.251003	-0.673951	1.92636	-0.221672	3.07628	2.01345	2.67935	3.25166		0.632342	0.0112996	0.374611	0.541725	0.334158	0.00741702
m162196	5	621224	NA	NA	0.204593	0.279688	0.0129474	0.3792	-0.0518113	-0.0899999	-0.00186412	-0.0468891	0.210095	0.281398	0.100468	0.115001		1.28615	0.479162	0.19417	0.357299	-0.965082	0.435084	0.254798	0.221749	0.994339	0.891385	1.07938	0.569506		0.270876	0.0549901	0.0286192	0.193708	-0.573445	0.0863818	-0.0577198	0.400299	1.83931	1.14446	1.43071	1.69905		0.59699	0.507074	0.274175	0.114736	-0.191465	0.130521
m163011	5	959202	AT5G03680	NA	0.381951	0.517736	0.58713	0.0286332	-0.0909643	-0.159913	-0.0638807	0.00487941	0.221859	0.309319	0.112625	0.120963		1.11111	0.38275	1.25113	0.783121	0.960936	-0.393075	1.06401	-0.433285	1.08877	0.956558	1.11607	0.621931		4.43267	0.696366	2.71878	0.114163	3.97208	-0.772671	2.34872	0.260166	2.00281	1.20417	1.54188	1.7558		0.939161	0.847997	0.956072	0.329339	0.286023	-0.201776
m163012	5	959716	AT5G03680	NA	0.389001	0.755615	0.604654	0.012793	-0.0912	-0.206131	-0.0640049	-0.00219817	0.21929	0.303433	0.110454	0.119881		1.10585	0.346633	1.15053	0.641267	0.938792	-0.35581	0.998289	-0.368307	1.06701	0.935915	1.10561	0.608929		4.46077	0.901353	2.46087	0.163727	3.89793	-0.909147	2.18336	0.354609	1.95903	1.18456	1.51707	1.73958		0.91115	1.00717	0.703844	0.175527	0.274232	-0.221647
m163015	5	959860	AT5G03680	NA	0.0292546	0.537154	0.230389	0.0489524	0.00935264	-0.169574	-0.0317559	0.00833244	0.2271	0.319164	0.116516	0.123407		1.59262	0.397421	1.39429	0.758503	1.24943	-0.415389	1.15182	-0.435223	1.12498	0.981745	1.12749	0.638789		4.99822	0.734951	3.13483	0.182926	4.36307	-0.817299	2.59339	0.397867	2.06942	1.22615	1.57249	1.77355		1.47481	0.87903	1.06228	0.349711	0.396021	-0.212112
m163016	5	960013	AT5G03680	NA	0.0292546	0.537154	0.230389	0.0489524	0.00935264	-0.169574	-0.0317559	0.00833244	0.2271	0.319164	0.116516	0.123407		1.59262	0.397421	1.39429	0.758503	1.24943	-0.415389	1.15182	-0.435223	1.12498	0.981745	1.12749	0.638789		4.99822	0.734951	3.13483	0.182926	4.36307	-0.817299	2.59339	0.397867	2.06942	1.22615	1.57249	1.77355		1.47481	0.87903	1.06228	0.349711	0.396021	-0.212112
m163018	5	960577	AT5G03680	NA	0.381951	0.517736	0.58713	0.0286332	-0.0909643	-0.159913	-0.0638807	0.00487941	0.221859	0.309319	0.112625	0.120963		1.11111	0.38275	1.25113	0.783121	0.960936	-0.393075	1.06401	-0.433285	1.08877	0.956558	1.11607	0.621931		4.43267	0.696366	2.71878	0.114163	3.97208	-0.772671	2.34872	0.260166	2.00281	1.20417	1.54188	1.7558		0.939161	0.847997	0.956072	0.329339	0.286023	-0.201776
m163019	5	960638	AT5G03680	NA	0.381951	0.517736	0.826702	0.00180955	-0.0909643	-0.159913	-0.0808239	-0.000314807	0.221859	0.309319	0.111765	0.119881		1.11111	0.38275	1.25113	0.783121	0.960936	-0.393075	1.06401	-0.433285	1.08877	0.956558	1.11607	0.621931		4.43267	0.696366	2.71878	0.114163	3.97208	-0.772671	2.34872	0.260166	2.00281	1.20417	1.54188	1.7558		0.939161	0.847997	0.956072	0.329339	0.286023	-0.201776
m163020	5	960739	AT5G03680	NA	0.0292546	0.537154	0.230389	0.0489524	0.00935264	-0.169574	-0.0317559	0.00833244	0.2271	0.319164	0.116516	0.123407		1.59262	0.397421	1.39429	0.758503	1.24943	-0.415389	1.15182	-0.435223	1.12498	0.981745	1.12749	0.638789		4.99822	0.734951	3.13483	0.182926	4.36307	-0.817299	2.59339	0.397867	2.06942	1.22615	1.57249	1.77355		1.47481	0.87903	1.06228	0.349711	0.396021	-0.212112
m163403	5	1196801	AT5G04290	NA	0.104989	0.0147081	0.174737	0.0725948	0.0630517	0.0129831	0.048147	-0.0247833	0.459339	0.617171	0.223418	0.253361		0.101753	0.150867	0.156567	0.600238	0.287022	0.34917	-0.442202	0.6881	2.15088	1.83981	2.25564	1.19333		0.217406	0.203363	0.0952826	4.35954	-0.99912	0.566133	0.383174	-6.95909	3.8461	2.30469	3.04685	3.54075		0.0291635	0.0824914	0.115453	1.23536	0.0287492	-0.0570856
m163612	5	1324965	AT5G04600	NA	0.685986	0.235183	0.149097	0.285148	-0.27102	-0.163585	-0.0401015	-0.0755529	0.427152	0.589991	0.213641	0.23254		0.632211	0.276679	0.403302	0.152851	-1.23419	-0.612234	-0.965305	0.240671	2.06216	1.93001	2.25565	1.25369		0.411128	4.22076	0.0882872	0.0131447	1.61615	-4.58373	0.371065	-0.066737	3.72088	2.37583	3.16388	3.54075		1.14503	0.136482	0.175922	0.263175	-0.60616	-0.094342
m163619	5	1330183	AT5G04630	NA	0.308885	0.270835	0.263651	0.191951	-0.137973	-0.170804	-0.0605125	-0.0505679	0.398115	0.548254	0.198562	0.21647		1.21067	0.132353	0.911693	0.419987	-1.7873	-0.298658	-1.60194	0.506846	1.91474	1.76628	2.07134	1.14793		0.411128	4.22076	0.0811036	0.0932099	1.61615	-4.58373	0.314675	-0.400872	3.72088	2.37583	2.90114	3.25166		1.14503	0.136482	0.725569	0.040576	-0.60616	-0.094342
m164009	5	1603262	AT5G05410	NA	0.0320756	0.0489031	0.0408514	0.167506	-0.0137253	-0.0293241	0.00928531	-0.0353349	0.304877	0.434719	0.163427	0.17007		0.332961	5.19721	0.310427	1.94181	-0.56352	-2.8717	-0.549245	-1.1189	1.5311	1.33568	1.57745	0.893413		1.79972	0.516756	0.397929	0.278581	-3.34062	0.866718	-0.974208	-0.823616	2.79224	1.67754	2.30037	2.5817		0.210126	1.74965	0.269198	1.04033	-0.128209	-0.460431
m164115	5	1688103	AT5G05650	AT5G05657	0.235087	0.101184	0.352392	0.465627	0.0753546	-0.0507749	0.0535814	-0.070292	0.271887	0.38247	0.139196	0.147232		0.734677	4.10302	0.79786	1.89209	-0.893849	-2.22419	-0.953778	-0.93324	1.34196	1.16743	1.35142	0.756847		2.1027	0.468193	1.1503	0.191351	-3.20466	0.70603	-1.7455	-0.507806	2.44067	1.47146	1.93338	2.178		0.701616	0.993976	0.781741	2.8955	-0.286334	-0.280342
m164120	5	1691779	AT5G05660	NA	0.235087	0.101184	0.352392	0.465627	0.0753546	-0.0507749	0.0535814	-0.070292	0.271887	0.38247	0.139196	0.147232		0.734677	4.10302	0.79786	1.89209	-0.893849	-2.22419	-0.953778	-0.93324	1.34196	1.16743	1.35142	0.756847		2.1027	0.468193	1.1503	0.191351	-3.20466	0.70603	-1.7455	-0.507806	2.44067	1.47146	1.93338	2.178		0.701616	0.993976	0.781741	2.8955	-0.286334	-0.280342
m164756	5	2142321	AT5G06910	NA	0.134717	0.354475	0.218215	0.731492	-0.0411641	-0.130816	0.0316592	-0.0860853	0.239837	0.338263	0.12157	0.129642		0.00670749	3.30513	0.888961	4.85311	0.0112747	-1.80012	-0.900544	-1.36889	1.16468	1.06059	1.18458	0.658996		1.05991	0.0276787	0.663177	0.289633	-1.87163	0.0531522	-1.03794	-0.613249	2.18767	1.36007	1.67529	1.86245		0.168721	1.11554	0.309257	3.75636	-0.0831853	-0.273075
m164778	5	2154506	AT5G06950	NA	0.931599	0.424214	0.0732358	0.000295006	0.295958	-0.23171	0.0187081	8.73e-05	0.37717	0.521038	0.189697	0.203612		0.829098	4.57319	1.15175	2.53111	-1.31864	-3.1373	-1.64047	-1.4797	1.81976	1.55672	1.81558	1.01188		1.37232	0.975795	0.111972	0.104236	-3.29162	1.64635	-0.37656	-0.389077	3.25466	2.03324	2.58652	2.85058		0.275751	1.15492	0.561448	1.11708	-0.187318	-0.419987
m165053	5	2300895	AT5G07300	NA	0.61485	0.046808	0.401109	0.129617	0.248494	0.0373345	-0.0893132	0.0385706	0.423677	0.577011	0.209694	0.23254		0.723625	0.416604	0.04063	1.32926	1.33054	0.839942	-0.127582	-1.21727	2.01902	1.9142	2.25564	1.22824		0.318916	NA	0.314108	4.03655	1.40672	NA	1.09121	-6.68569	3.95373	NA	3.10474	3.54075		0.834464	NA	0.652456	0.307957	0.523432	NA
m165056	5	2305684	AT5G07310	NA	0.61485	0.046808	0.401109	0.129617	0.248494	0.0373345	-0.0893132	0.0385706	0.423677	0.577011	0.209694	0.23254		0.723625	0.416604	0.04063	1.32926	1.33054	0.839942	-0.127582	-1.21727	2.01902	1.9142	2.25564	1.22824		0.318916	NA	0.314108	4.03655	1.40672	NA	1.09121	-6.68569	3.95373	NA	3.10474	3.54075		0.834464	NA	0.652456	0.307957	0.523432	NA
m165069	5	2319815	NA	NA	1.37186	0.103897	0.588967	0.0541673	-0.250558	-0.0487279	-0.0753008	-0.0102805	0.247723	0.358341	0.132457	0.138327		0.101825	0.278167	0.317359	0.56143	-0.166408	-0.379979	0.478949	-0.419902	1.24623	1.19262	1.35142	0.764652		0.091742	1.48815	0.59305	0.0391646	-0.290692	-1.58077	1.08906	-0.11894	2.39266	1.4857	1.90543	2.17801		0.1071	0.277837	0.0548029	0.896899	0.0608628	-0.109944
m165105	5	2338380	AT5G07390	NA	0.548017	0.114566	0.00825215	0.040628	-0.118203	-0.0456696	-0.00132558	0.00666726	0.21922	0.307477	0.111504	0.117966		0.410437	1.79473	1.00806	3.23838	-0.471291	-1.18594	0.914878	1.06402	1.08697	0.99293	1.10561	0.633926		0.0412927	0.36851	1.05584	0.0975555	0.116126	-0.496012	-1.34352	-0.225652	2.02155	1.24285	1.5744	1.75581		0.54943	0.266775	0.595438	4.38493	-0.198691	-0.0873805
m165220	5	2418238	AT5G07650	NA	1.0823	0.052911	0.270148	0.596494	-0.320702	0.0356835	-0.0579982	-0.124206	0.36971	0.490909	0.186552	0.21647		0.0679725	1.52125	0.0910789	1.38086	0.156634	-1.7665	-0.232833	-1.0125	1.7024	1.63716	1.9292	0.997208		0.291967	1.73682	0.0562766	0.117026	-1.01135	-2.46645	0.213934	0.49266	3.05185	2.10755	2.77481	3.25166		0.387567	1.68674	0.477951	3.56293	0.230314	-0.535027
[truncated: 236 more rows]
[truncated: 67 more columns]
