# Supplementary material for: Assessment of heterosis in two Arabidopsis thaliana common-reference mapping populations
Source: PLoS One. 2018 Oct 12;13(10):e0205564. doi: 10.1371/journal.pone.0205564 (PMC6185836; doi:10.1371/journal.pone.0205564)
Supplement: S6 Table — First column indicates genotype id, which is named after parental accessions. Naming of traits under study is as described in legend S6 Fig. Where possible, trait measurements are given for individual plant replicas, however, for conveniences the order of plant replicas was not kept intact between traits. (XLSX) [file pone.0205564.s012.xlsx]

## Sheet: S6_Table_12022018_raw_data_file
Genotype	LA_P_Col	LA_H_Col	LA_MPH_Col	LA_MPH_abs_Col	LA_P_Ler	LA_H_Ler	LA_MPH_Ler	LA_MPH_abs_Ler	FT_P_Col	FT_H_Col	FT_MPH_Col	FT_MPH_abs_Col	FT_P_Ler	FT_H_Ler	FT_MPH_Ler	FT_MPH_abs_Ler	HT_P_Col	HT_H_Col	HT_MPH_Col	HT_MPH_abs_Col	HT_P_ler	HT_H_ler	HT_MPH_Ler	HT_MPH_abs_Ler	MSB_P_Col	MSB_H_Col	MSB_MPH_Col	MSB_MPH_abs_Col	MSB_P_Ler	MSB_H_Ler	MSB_MPH_Ler	MSB_MPH_abs_Ler	RB_P_Col	RB_H_Col	RB_MPH_ Col	RB_MPH_abs_Col	RB_P_Ler	RB_H_Ler	RB_MPH_Ler	RB_MPH_abs_Ler	SY_P_Col	SY_H_Col	SY_MPH_Col	SY_MPH_abs_Col	SY_P_Ler	SY_H_Ler	SY_MPH_Ler	SY_MPH_abs_Ler	SW_P_Col
CS22689	4.95	1.65	-3.96	-0.15	3.89		32.51	0.63
CS22689	2.84	5.83			1.55	2.44
CS22689	3.86	2.95			2.09	2.15
CS22689	4.12	3.99			1.84	3.38
CS22689	4.5	3.56			1.99	2.82
CS22689	1.48	4.3			1.3	2.75
CS22689					1.39	1.95
CS22689						2.68
CS22689					1.53	2.42
CS28013	2	6.99	77.41	3.37	4.5	2.52	32.9	0.8	40	32	-10.72	-3.57	34	29	-5.01	-1.62	47	43	-1.05	-0.49	40	64	51.56	19.46	7	5	-10.98	-0.64	6	5	3.35	0.16	2	0	-3.68	-0.09	3	2	-20.57	-0.52	0.18	0.27	6.5	0.02	0.1	0.13	-25.21	-0.06	25.92
CS28013	4.14	9.04			3.47	2.37			40	32			35	29			45	47			48	56			8	5			3	7			1	3			7	0							0.41	0.1
CS28013	4.35	6.84				3.2			40	30			36	29			45	55			47	58			6	6			6	5			3	2			3	5							0.2	0.25
CS28013	7.9	8.83			2.36	2.99			35	27			39	29			38	53			50	59			7	5			5	4			3	4			2	2							0.12	0.23
CS28013	4.17	9.05			4.97	2.91			38	26			40	29			46				43	58			7	5			6	5			4	3			3	1							0.28	0.1
CS28013	5	6.47			2.19	3.92			39	29			41	30				47			50	55			8	5			6	4			3	3			2	1							0.35	0.13
CS28013	4.57	6.77			2.27	2.82			40	31			43	33			45				35	54			8	6			7	5			4	0			1	0							0.12	0.13
CS28013					2.13	2.66			37	26			38	34			47	45			36	50			7	5			6	5			3	2			1	2							0.11	0.18
CS28013					1.39	5.61			44	30				34			46	45				57			5	5				4			3	3				4								0.26
CS28013									37	34							45	33				61			6	5				5			4	4				3								0.17
CS28017	6.06	4.3	13.01	0.72	3.6	1.57	24.41	0.58	32	30	2.49	0.71	30	27	-0.82	-0.25	58	54	4.08	2.23	60	61	48.03	20.57	7	5	5.76	0.33	4	6	7.39	0.37	4	1	-46.13	-1.54	6	0	-38.33	-1.24	0.38	0.4	15.02	0.05	0.19	0.06	-38.91	-0.08	25.81
CS28017	10.68	4.09			2.41	2.46			28	29			33	29			65	54			55	68			7	7			6	5			4	1			5	2							0.2	0.11
CS28017	2.52	8.99			1.71	3.11				30			34	29			57	62			54	62			7	5			8	5			6	1			5	1							0.19	0.09
CS28017	8.47	7.19			2.83	2.75			28	28			35	30			60	67			53	65			8	7			5	4			6	4			5	2							0.13	0.12
CS28017	5.17	7.37			4.13	3.89			31	30			35	30			57	55			50	62			6	7			5	7			6	1			2	4							0.13	0.22
CS28017	8.42	5.32			2.33	3.78			29	30			35	31			63	54			55	69			6	7			8	5			5	1			2	3							0.13	0.18
CS28017					3.3	2.17				27			39	31			66	51			54	66			6	5			7	5			4	2			7	4							0.21	0.15
CS28017					1.94	3.79			29	29			36	31							34	62			7	6			6	6			3	0			4	0							0.18	0.09
CS28017					1.83	4.05			28	29			36	31			65				64	56			7				6	6			5	4			3	1							0.25	0.14
CS28017					4.09	1.99			29	29				34			57				59	63			7				7	5			4	3			3	3							0.25	0.14
CS28018	4.6	4.25	25.97	1.15	2.25		-38.15	-0.81		30	-2.74	-0.82	36	24	-20.15	-6.61		53	-3.11	-1.5	38	49	40.47	14.77	5	6	9.09	0.43	7	4	-16.59	-0.85	4	2	-22.19	-0.74	0	2	2.72	0.08	0.32	0.44	38.03	0.12	0.2	0.08	-41.08	-0.1	26.72
CS28018	3.35	5.74			2.68	0			33	28			38	25			49	40			40	50			4	5			5	4			5	2			1	4							0.24	0.13
CS28018	4.48	7.14			3.29	2.23			31	27			38	26			47	50			36	54			4	5			6	5			5	2			4	3							0.2	0.13
CS28018	5.74	2.64				0.67			34	30			39	26							41	52			5	5			7	4			4	3			6	3							0.29	0.21
CS28018	2.52	3.62			3.11	0.56			32	30			40	28			50				39				6	5			6				5	2			2								0.18
CS28018	7.97	9.64			2.1	2.48				27			40	28				49			40					5			7				4	2			4								0.24
CS28018		6.14			2.5				31	30			40					35			45				4	5			8				4	5			5								0.26
CS28018					1.15				30	31			41					47			50				4	6			6				4	2			4								0.24
CS28018					1.55	1.97			30				41					51			41				6	5			5				6	4			6								0.2
CS28018									34	27								50								5							6	2
CS28053	0.48	6.65	139.46	4.46	1.15	1.85	39.86	0.64		27	-7.37	-2.13	31	23	-13.53	-4.16	55	59	9.04	4.5	50	51	28.38	11.56	5	5	11.28	0.61	7	4	-19.57	-1.04	4	2	19.21	0.45	2	0	-76.61	-1.87	0.28	0.42	40.04	0.12		0.09	-5.85	-0.01	22.35
CS28053	3.71	7.02			1.94	2.11			28	26			32	24			52	51			51	57			5	6			7	4			2	5			4	3							0.26	0.16
CS28053	1.83	7.65			0.01	3.17				26			34	25			53				49	53			6				6	5			3	1			3	0							0.3	0.13
CS28053	0.92	4.01				1.93			33	31			36	25			57				50	47			6	5			7	3			3	6			3	1							0.15	0.6
CS28053	4.49	9.2				2.15			28	24			43	26			48	52			48	56			8	6			7	5			1	3			1	0							0.13	0.09
CS28053		9.17			1.95	1.4			26	26				26			48	56				49			6	7				4			3	0				0								0.11
CS28053		9.87				1.17			34	24				26			48					53			6	6				5			3	4				0								0.29
CS28053						3.09			33	27				28				53								8								0
CS28053						3.29				26				30												5								4
CS28053										31				33				55								6								3
CS28097	5.54	7.4	26.43	1.17	3.53	1.99	22.2	0.59	37	27	-8.96	-2.71	32	25	-13.87	-4.29	51	54	1.51	0.75	46	48	22.89	9.07	7	5	-23.7	-1.37	4	3	-14.2	-0.68	4	2	48.25	1.5	8	2	-29.29	-1.24	0.45	0.39	0.76	0	0.31	0.11	-44.33	-0.11	27.67
CS28097	2.48	4.23			3.81	3							32	26			47				44	43			7	5			5	3			4	5			6	3							0.17	0.16
CS28097	4.63	3.88			3.33	3.91			34	30			33	26			49	48			45	49			6	5			3	3			3	5			9	3							0.2	0.13
CS28097	5.55	5.89			4.35	3.31				29			34	27			56	41			50	48			7	3			6	5			4	6			8	2							0.18	0.15
CS28097	5.49	1.25			1.62	3.59			34	26			34	27			55	48			48	53			7	4			6	4			4	3			7	5							0.36	0.17
CS28097		7.46			3.77	2.64			30	26			36	27				55			44	49				6			7	6			3	4			5	3							0.21	0.13
CS28097		9.02			3.96	4.56			31	30			37	27			47				51	53			7	4			7	4			4	5			5	2							0.19	0.07
CS28097					1.82	4.63			34	26			38	27			48	55			45	48			7	4			6	4			8	5			4	3							0.23	0.15
CS28097					4.21	1.62			31	28			40	28			53				51	49			6	4			7	5			4	6			5	5							0.35	0.17
CS28097									33	26			40								50	47				4			6	4				5			5	2							0.19	0.09
CS28099	5.32	7.22	24.56	1.15	0.99	4.22	31.68	0.54	34	28	-5.58	-1.66	36	26	-8.67	-2.77	48	51	7.63	3.71	31	57	40.15	15.43	10	5	-7.28	-0.44	5	5	0	0	2	1	-30.61	-0.69	0	2	-42.17	-0.83	0.15	0.33	42.94	0.1		0.17	-24.31	-0.05	24.38
CS28099	4.56	8.43			2.04	2.95			35	27			37	26			49	54			48	51			8	7			8	6			3	0			1	1							0.22	0.02
CS28099	5.85	6.55			2.28				30	31			37	28			48	57			49	53			8	5			7	5			2	1			3	1							0.2	0.24
CS28099	2.97	6.62				2.47			33	26			39	29			56	51			50	60			6	6			7	6			4	0			1	2							0.16	0.17
CS28099	5.18	2.99			1.86	0.27			31	27			40	29			49	47			46	59			7	6			7	5			3	2			5	2							0.29	0.17
CS28099	6.23	3.32				1.08			31	26			36	33			48	46			46	52			7	6			8	6			1	0			0	0							0.18	0.2
CS28099	6.96				1.48				28					33			42					45			6	4				5			3	5				0								0.21
CS28099					0.41	2.33			29								49	54							7	5							2	4
CS28099					1.26	2.41				27								58							6	6							2	1
CS28099									35	32							52								7								3
CS28108	4.84	7.74	34.79	1.5	4.09				26	27	-1.03	-0.27	24				53	46.5	12.52	6.23	8				5	6	31.74	1.55	4				3	4	-24.19	-0.6	8				0.26	0.25	-14.26	-0.04					23.55
CS28108	2.13	7.51			2.39				25	26			24				52	54			44				5	7			5				3	2			6
CS28108	5.14	9.26			2.77				25	25			25				48				45				5	7			3				2	2			9
CS28108	5.76	0.86			1.22				23				25				55	49			50				4	5			6				4	1			8
CS28108	2.46	3.63			3.05				25				25				57	65.5			48				6	8			6				4	0			7
CS28108	6.66				2.22				25	24			25				50	58.5			44				5	6			7				3	0			5
CS28108					2.91				23	26			25				47	61							5	6							3	3
CS28108					2.67				24	27			26				49	51.5							5	6							3	3
CS28108									22	24			26				52	62							5	7							2	2
CS28108									22	25
CS28135	5.08	1.81	-6.62	-0.31	2.28	3.55	12.09	0.29	26	37	15.03	4.3	31	26	-0.86	-0.26	56		0.37	0.21	58	60	37.47	16.87	6	5	13.94	0.77	7	4	12.08	0.57	4	2	-31.88	-0.94	1	5	23.27	0.44	0.46	0.48	25.23	0.1	0.09	0.42	44.26	0.1	24.8
CS28135	3.26	6.38			2.14	4.67				31			32	28			67	53			56	60			6	6			5	5			4	1			0	1							0.13	0.2
CS28135	6.19	6.04			4.16	4.69			32	32			33	28			59				59	64			7				5	5			4	5			0	0							0.17	0.25
CS28135	5.18	4.52			3.23	2.41			32	30			34	28							60	61			6				6	5			4	0			2	2							0.23	0.29
CS28135	5.91	1.75			1.85	2.33				38			34	29				58			62	62			8	6			4	5			2	5			1	2							0.27	0.23
CS28135	6.63	7.99			2.95	2.75			29	26			35	30			59				62	59			6	7			4	6			6	0			2	4							0.24	0.44
CS28135		2.49			2.94	1.69			28	36			35	31			64	54			62	60			6	8			7	5			5	1			5	6							0.21	0.42
CS28135					2.42	2.39				36			36	34			64				50	70			6	6			6	6			4	2			0	1							0.16	0.28
CS28135					4.47	0.12				29				34							58	59			6				6	5			2				3	0							0.26	0.24
CS28135									31	34											55	64							6	7							1								0.25	0.39
CS28181	3.67	6.54	51.07	2.3	2.55	3.4	19.6	0.41		29	-5.39	-1.59	34	26	-6.69	-2.1	39	45	4.61	1.97	41	52	43.52	15.72	8	4	-26.06	-1.69	7	7	17.5	1.09	6	4	13.81	0.56	7	6	-12.25	-0.53	0.36	0.36	8.32	0.03	0.24	0.07	-21.41	-0.06	25.66
CS28181	4.6	8.59			1.93	1.89			34	29			34	28			38	48			37	50			8	7			8	6			5	3			7	2							0.33	0.29
CS28181	2.27	6.74			2.07	0.59			31	26			35	28			38	38			42	50			7	5			8	8			7	6			5	4							0.32	0.18
CS28181	6.46	6.58				4.21			30	26			37	28			39				40	50			8	3			10	6			5	4			7	5							0.29	0.2
CS28181	4.84	3.53			1.75	1.99			32	30			37	30			36	45			40	55			8	5			10	6			5	4			5	2							0.31	0.32
CS28181	7.59	9.03				2.55			29	26			38	30			34	47			43	54			9	5			9	11			6	5			5								0.23	0.18
CS28181		6.64			2.87	2.43			32	31			38	31			37				40				8	5			8				7	6			6								0.28
CS28181					2.22	2.94			31	26			38	33			36				40				10	4			9				6	6			9								0.26
CS28181					2.41	2.59			32	28							38	40							7	7							6	5
CS28181									32	28							39	50							9	3							8	3
CS28201	4.88	3.11	7.9	0.35	2.57	2.99	47.72	1.1	24	36	44.71	11.12	23	27	16.52	4.24	37		28.71	12.27	38	54	55.96	19.77	3	6	111.29	4.11	5	5	44.08	1.62	4	1	-88.21	-2.99	3	7	-23.37	-0.79	0.09	0.24	19.68	0.04	0.18	0.4	33.19	0.07	23.09
CS28201	4.45	5.05			2.77	6.3							23	28			36	49			37	52			2	7			3	5			5	0			4	2							0.15	0.24
CS28201	5.86	5.32			2.21	3.62			22				23	28			37	58			37	57			3	8			3	5			5	0			4	3							0.23	0.33
CS28201	4.7	6.55			2.69	3.72			22				24	29			36.5	55			42	54			2	8			2	5			5	1			5	1							0.21	0.22
CS28201	3.47	6.12			2.19	3.33			21				24	29			38	52			39	54			3	7			3	5			5	0			5	3							0.23	0.26
CS28201	4.68	3			3.6	2.59			23				24	30			38	62			38	59			3	9			4	7			4	2			5	0							0.22	0.19
CS28201		3.97			3.59	1.35			22				26	30			34.5	46			41	53			2	8			4	5			6	0			5	2							0.18	0.25
CS28201		4.77			2.61	4.35			24				26	31			36				38	57			3	9			3	5			5	0			5	4							0.18	0.44
CS28201					1.89	2.45			21				28	33			41	65			38	54			2	7			4	5			6	0			5	2							0.2	0.36
CS28201									21				29	34			36	53			40	57			3	9			4	6			3	0			4	2							0.23	0.23
CS28202	4.56	4.15	4.22	0.16	1.71	2.02	57.79	1.18	32		-7.12	-2.06	31	25	-6.55	-1.99	46	49	13.74	6.88	44	50	33.36	13.28	5	5	-1.86	-0.09	4	3	-9.64	-0.38	3	3	-15.88	-0.42	4	3	-6.45	-0.22	0.29	0.33	7.23	0.02	0.15	0.14	-51.27	-0.13	23.46
CS28202	2.96	5.47			2.24	3.18			32	24			33	27			54	56			47	50			4	4			4	3			4	2			5	4							0.39	0.13
CS28202	5.06	1			2.76	3.1			27	29			33	27			52	61			49	62			4	5			4	3			3	5			5	4							0.33	0.07
CS28202	2.55	5			0.43	2.92			35				33	27			55				54	52			5	5			5	3			4	1			4	3							0.33	0.13
CS28202	2.8				2.64	2.38			31				35	28				62			52	58			4	5			5	3			3	0			4	4							0.34	0.1
CS28202	2.42				1.78	6.23			32	27			35	29				53			51	57			5	4			3	4			3	3			5	3							0.27	0.13
CS28202						3.5			29	27			35	29			54	62			44	54			4	5			4	5			4	0			5	2							0.23	0.09
CS28202					2.75	3.26			28	28			36	30			51	56			50	46			5	4			4	4			4	4			5	3							0.2	0.1
CS28202					2.99	2.28			28	26			40	34			53				39	50			4	4			4	4			2	2			4	4							0.11	0.13
CS28202						3.49			29	27												52			5					4			3					2								0.2
CS28214	5.71	5.93	42.87	1.79	0.46	1.42	-12.24	-0.24	29	30	1.89	0.53	28	25	0.86	0.24	51		16.94	8.33	45	61	45.72	18.2	7	5	-1.99	-0.11	6	5	2.9	0.13	3	3	-44.76	-1.32	5	1	-38.17	-1.08	0.41	0.52	45.42	0.16	0.2	0.16	-14.67	-0.03	26.72
CS28214	6.92	3.31			1.42	0.85			29	31			28	26			53				49	62			6				4	5			3	0			5	2							0.24	0.18
CS28214	3.87	10.29			1.05	1.74			30	27			28	26			45				44	55			6	6			6	4			4				4	2							0.18	0.17
CS28214	3.6	5.75				1.62			31	29			29	26			51	61			46	54			5	4			6	5			4	2			5	2							0.22	0.24
CS28214	0.6	4.72				1.89				32			33	27			53				47				8	6			5				1	2			3								0.11
CS28214	4.68	5.53			3.44	1.99			29	27				28			50	54			43				6				4				6	0			4								0.17
CS28214		6.15			1.01	1.69			27	30				29							54				6	5			6				5	2			1								0.26
CS28214					2.96	0.73			27	26				31							54				6	6			6				3	0			0								0.2
CS28214					3.27	3.39			29	26				34			52								7								6	4
CS28214									30	30							47								4								4
CS28217	1.93	7.35	57.62	2.29			46.22	0.8		30	-7	-2.18	36	26	-12.35	-4.07	62		3.65	1.9	43	52	43.87	17.52	11		-2.21	-0.17	11	5	-25.73	-2.04	1	1	35.73	0.5	1	0	-55.3	-0.69	0.41	0.45	23.61	0.09	0.15	0.22	-13.59	-0.03	25.17
CS28217	6.74	5.1			2.21	3.13			33	31			39	26			57	48			46	60			11	7			13	6			1	4			0	0							0.11	0.23
CS28217	4.32	3.62				2.2							40	27			59				55	57			10	7			11	8			1	0			0	0							0.25	0.23
CS28217	4.7	8.11				1.98			36	31			40	28				55			48	611			12	5			12	8			0	4			0	1							0.17	0.19
CS28217	1.85	7.2			1.45	2.25			37	27			43	28			45	58			48	51			10	8			13	5			0	6			0	0							0.25	0.13
CS28217	3.62				0.86	1.53				27				30			56	55				56			11	9				5			1	0				1								0.14
CS28217						2.87				26				30			59	60				59			11	8				6			1	0				0								0.17
CS28217					0.74	2.13			34	28				32			57	47				61			8	9				5			1	2				0								0.14
CS28217						3.14			34	31				33			55	55				60			9	6				5			0	0				3								0.2
CS28217					2.33	3.53			35	30							55								10								2
CS28236	4.37	4.82	16.18	0.82	2.11		57.03	1.07	28	28	-5.03	-1.38	28	25	-6.43	-1.88			15.93	8.29	53	63	43.52	18.71		5	30.07	1.36	2	4	5.26	0.21	2	3	-33.12	-0.88	0	3	-4.76	-0.07	0.25	0.41	43.44	0.12	0.05	0.23	-3.18	-0.01	24.1
CS28236	9.52	8.92							28	25			30	26			56	61			47	57			4				2	5			3	1			0	1							0.06	0.15
CS28236	4.7	6.94			1.92				28	26			31	26							57	58				7			6	5			5	2			0	0							0.03	0.15
CS28236	6.85	6.51			1.5	2.29			24	26			32	26			57	62			51	58			4	6			4	4			3	1			0	1							0.08	0.12
CS28236	4.44	1.76				4.02			28	26			33	27			59				59	71			5	5			5	5			4	2			3	3							0.05	0.24
CS28236	7.59	6.37			2.05	2.22			25	26			35	28				58			54	66				6			5	4			3	2			2	1							0.21	0.12
CS28236	4.71				2.35	1.51			27	26			35	33			52				58	59			4	6			6	3			4	1			0	1							0.11	0.08
CS28236						5.93			29	26																6							4	3
CS28236					1.05	1.78				24																6							2	1
CS28236									28	27
CS28252	0.85	4.74	23.55	0.94	1.5	2.52	56.67	1.05		28	-4.6	-1.2	25	23	-5.33	-1.39	37	44	2.79	1.31	44	47	22.07	7.76	3	4	2.56	0.11	4	4	4.31	0.16	2	3	-24.76	-0.66	1	1	30.34	0.63	0.19	0.22	-13.26	-0.03	0.03	0.05	-21.78	-0.03	25.39
CS28252	6.98	6.94				4.47				26			25	23			49				40	55			4	5			4	4			3	1			2	4							0.11	0.13
CS28252	2.82	1.58			2.06	4.77			24	30			25	23			47	49			27	43			4	5			3	3			4	2			2	4							0.04	0.17
CS28252	4.44	5.49			2.24	3.4			26	24			26	24			47	50			38	42			3	4			3	4			4	3			3	3								0.13
CS28252	2.27	3.57			2.01	1.89			26	22			26	24			44				46	4			4	4			3	3			4	1			2	3							0.03	0.13
CS28252	5.68	7.14				1.22			27	24			26	24			43	48			32	39			4	5			4	4			2	2			1	2								0.05
CS28252						1.75			26	24			28	25							42	48			4	4			3	4			4	1			2	2							0.07	0.08
CS28252					1.53	3.16			24	24				26			50	49.5				51			4	4				3			3	3				3								0.11
CS28252					1.33	3.05			24	23				26			47					53			3	4				5			4	2				0								0.08
CS28252									22					29								47								4								5								0.21
CS28268	4.35	3.21	26.73	1.14	2.21	1.65	30.03	0.53		33	5.09	1.56	34	25	-10.46	-3.34	56	43	0.02	0.01	57	60	32.85	14.5	8	5	-0.14	-0.01	5	4	9.74	0.42	3	0	-41.04	-1.11	5	2	-32.39	-1.02	0.17	0.23	-3.09	-0.01	0.19	0.17	-2.2	0	24.95
CS28268	5.15	6.41			1.86	1.59			37	31			36	27				62			54	57				6			5	5			2	3			4	2							0.13	0.2
CS28268	4.94	6.31			0.05	0.22			32	34			37	28			71	65			58	58			6	6			5	4			3	2			4	3							0.15	0.24
CS28268	2.75	5.86			2.05				32	30			38	30				52			57	56			7	5			4	5			3	2			5	2							0.2	0.29
CS28268	4.43	4.74			1.98	1.71			34	27			39	30			70	60			56	56			6	6			5	6			6	2			2	0							0.23	0.07
CS28268	4.91	6.48							34	31			41	30								64				5				5			4	3				3								0.22
CS28268		4.84			1.39	4.57			34	37				30				62				60			7	6				4			2	1				2								0.2
CS28268						3.03			30	34							62					58			7	6				5			4	2				3								0.24
CS28268						3.29			37	29																6							4	1
CS28268									32	35								51								7								0
CS28279	6.06	6.76	3.45	0.16	1.88	0.91	-1.84	-0.04	32	30	-4.38	-1.31	33	26	-8.8	-2.76	48	40	-6.68	-3.29	53	46	15.45	6.77	8	6	-9.35	-0.58	7	6	25.67	1.02	1	0	-46.68	-0.96	5	0	-72.35	-2.09	0.35	0.29	-13.31	-0.04	0.1	0.21	15.21	0.03	24.27
CS28279	5.37	6.66			2.51	2.21				28			34	26			53	38			51	52			7	6			4	5			4	1			5	0							0.1	0.2
CS28279	5.86	1.84				2.27			31	33			38	27				36			57	50			7	7			4	6			0	1			3	0							0.07	0.21
CS28279	2.4	5.81				2.73				27			38	27			46				57	48			8	5			4	5			3	1			2	2							0.12	0.23
CS28279		4.82				1.52				31			39	28			54				54	52			7	6			4	5			4	0			4	0							0.13	0.12
CS28279		1.85			2.45	2.38			38	27				28			55	46			50	48			7	6			3	5			3	2			4	2							0.1	0.23
CS28279		4.96				1.87			33	29				29			47	48			60	48			9	5			4	5			0	2			3	0							0.08	0.14
CS28279					0.75	1.73			31	27				29				55			66	51				4			4	4				2			2	0							0.21	0.16
CS28279					3.49	1.99			30	26				31				51			54	59				7			3	4				1			3	3							0.12	0.32
CS28279						2.78			31	28				35				54			56	52				4			4	5				1			4	1							0.16	0.24
CS28280	5.46	6.19	16.31	0.7	0.89	1.83	21.75	0.4	38	33	-3.91	-1.27	39	30	-5.63	-1.9	54	61	20.33	10.31	43	51	58.22	21.09	9	7	-8.03	-0.54	9	6	8.5	0.49	5	4	-42.71	-1.34	0	0	-42.35	-0.51	0.23	0.33	21.11	0.06	0.11	0.05	-0.54	0	27.82
CS28280	8.32	2.25			2.33	2.99			35	33			40	30			48	65			38	53			8	6			5	5			5	2			0	2							0.08	0.22
CS28280	3.01	5.65			2.41	3.55			32	31			43	31			45	59			41	62			9	5			5	6			2	1			0	0							0.08	0.16
CS28280	2.67	4.21				1.93			38	32			41	31			52	62			40	58			6	7			7	6			6	2			0	0							0.07	0.17
CS28280	3.02	7.22			1.46	2.27			38	28			43	31			61	56			37	56			10	6			9	7			5	0			0	0							0.15	0.17
CS28280		4.51			2.2	2.32			41	29			41	32			50	60			44	65			8	6			9	6			3	1			1	0							0.13	0.16
CS28280					1.65	2.37			35	34			42	33			53	65			41	54			11	6			9	6			6	2			0	0							0.15	0.2
CS28280					1	2.64			37	29				33			58					59			9	8				7			2	0				3								0.27
CS28280					1.94	0.23			35	31				34			53	60				60			9	6				7			4	4				0								0.17
CS28280									43	31				34			59					55			8	5				6			5	2				2								0.16
CS28282	4.19	0.12	2.26	0.08	1.68	4.32	93.65	1.93	32		8.29	2.46	32	27	-1.01	-0.3	37	37	4.49	2.09	45	54	51.33	19.03	9	7	12.45	0.78	8	7	20.75	1.19	5	0	-49.41	-1.26	2	4	5	0.1	0.31	0.26	-16.22	-0.05	0.32	0.43	25.03	0.06	26.78
CS28282	7.29	2.83			2.57	2.63			30				32	28			44	52			44	60			9	8			6	7			3	2			2	1							0.27	0.32
CS28282	0.2	1.58			1.73	4.94				33			33	28			49	44			46	55			8	8			7	7			3	1			5	4							0.36	0.38
CS28282	3.03	7.05				2.67			32	33			34	29			46	52			40	56			7	7			8	7			3	0			1	0							0.15	0.24
CS28282	2.04	2.79			2.35	3.92			33	30			34	30			32	57			38	55			5	7			8	7			2	4			1	0							0.26	0.23
CS28282	0.88	7.25			2.59	5.12			35	30			34	30			48	52			41	54			10	5			8	6			3	1			1	2							0.2	0.37
CS28282						3.39			31					30			53	46			42	52			8	7			8	6			3	1			0	0							0.19	0.24
CS28282						3.24				37				31								57			5					7			3					3								0.16
CS28282					2.18	5.7			29					32			50					57			8					7			4					3								0.32
CS28282									33	30												61								8			2					4								0.36
CS28332	5.03	2.26	48.85	1.96	1.84	2.2	42.08	0.89	24	24	-1.99	-0.51	24	24	-0.53	-0.14	37	50.5	17.9	7.53	33	50	50.64	16.34	3	5	36.91	1.38	3	5	12.3	0.45	5	4	-5.76	-0.21	3	0	9.73	0.26	0.15	0.2	-11.69	-0.03	0.04	0.1	19.83	0.03	24.34
CS28332	3.35	5.23			1.53	1.84			25	24			24	24			37	53			36	47			3	5			3	4			5	4			4	2							0.07	0.09
CS28332	3.35	8.84			2.07	1.91				26			24	24			38	47.5			34	58			2	5			4	7			5	4			3	3							0.09	0.19
CS28332	2.55	6.19				7.36			22	25			24	24				51			34	46			1	5			4	3			5	3			3	3							0.03	0.13
CS28332	4.6	7.26			1.98	3.29			23	23			24	25				46			32	48			3	5			4	4			6	3			3	3							0.04	0.14
CS28332	4.5				2.5	2.37			22	26			26	25			41	51.5			24	35			2	6			3	4			6	2			2	2							0.01
CS28332					1.71	4.36			26	25			26	25			31	47.5			32	54			4	4			3	4			5	3			3	5							0.03	0.39
CS28332					2.88	1.71			26	27			26	26			36				33	53			3	5			4	3			6	5			1	4								0.22
CS28332					3.66	1.87			22	26				28			32				36	42			3	5			3	3			6	4			5	3							0.09	0.09
CS28332									25	26				29								53				6				4				3				4								0.19
CS28336	2.79	3.97	-14.08	-0.61	1.61	2.68	32.12	0.51	28		1.12	0.3	26	25	4.65	1.25	60	60	0.23	0.13	55	73	33.75	14.51	5	4	-38.08	-1.76	3	4	23.02	0.72	4	5	80.54	2.23	1	2	-33.92	-0.68
CS28336	5.76	8.59			1.02	1.49			27	27			26	26			70				66	66			3	3			2	5			2	4			2	2
CS28336	6.95	2.82			1.53	2.02			22	26			26	26			61	63			60	64			4	2			3	4			5	7			2	3
CS28336	1.78	3.09			0.55	2.43			27	29			28	28			66	47			41	47			5	2			1	3			2	5			1	0
CS28336	7.97	0.03			0.76	1.6			26	24			28	29							45	45			4	2			2	4			4	5			2	0
CS28336	1.78				2.8	2.77			26				29	29			68	50			56	50			5	3			2	3			3	4			2	1
CS28336					1.1	1.78			27	26			29	30			69	58			62				5	4			3				4	5			2
CS28336					0.08				27	31				32							48				5				3				4				2
CS28336					1.84				24								46								4								4
CS28336									28
CS28373	5.59	4.17	-16.26	-0.75	0.74	1.81	52.97	0.98	26		-2.24	-0.59	26	24	-3.28	-0.87	41	47	6.39	2.76	34	49	38.22	12.61	7	5	-0.05	0	5	4	1.61	0.07	6	2	-27.69	-0.94	0	5	73.05	1.52	0.18	0.19	-23.5	-0.06	0.01	0.26	1.29	0	24.15
CS28373	5.34	6.96				1.52			25	28			26	25			37.5	37			35	55			6	4			5	5			5	3			5	4							0.14	0.15
CS28373	4.86	2.22			1.55	2.02			25				26	25			39.5	44.5			42	43			6	5			6	4			6	4			4	2							0.22	0.09
CS28373	4.97	6.69			3.27	2.76			24	26			26	25			36	43.5			31	44			5	7			5	3			5	1			0	3							0.04	0.11
CS28373	4.59	3.07			0.8	0.72			27	26			26	25			38	46			33	49			6	4			5	5			5	2			0	5							0.04	0.24
CS28373	5.19				3.16	4.89				22			27	26			37.5	48.5			33	35			6	6			5	5			5	1			4	3							0.09	0.1
CS28373					1.27	5.56			26	26			27	26			36	49			33	44			6	6			5	5			3	3			2	4							0	0.2
CS28373						3.2			24	23			28	26			38	53.5			32	42			6	5			4	5			5	4			0	3							0.03	0.13
CS28373					1.63	3.09			25	27				26			42	45				48			5	6				5			3	2				3								0.1
CS28373														26								47								4								4								0.19
CS28373									22	27				27
CS28394	5.31	4.48	10.2	0.51	1.56	3.93	47.17	1.07	22	21	-7.88	-1.97	22	22	-8.64	-2.22	44	43	-5.92	-2.78	39	67	36.88	14.46	5	3	-26.83	-1.19	3	5	0.43	0.02	2	5	52.97	1.56	1	4	18.31	0.41	0.12	0.1	-51.97	-0.11	0.03	0.15	-19.65	-0.03	22.54
CS28394	4.42	3.77			2.54	2.82			22	24			24	22			42	43			43	64			4	3			4	3			4	4			1	5							0.03	0.21
CS28394	7.33	6.91			3.12	3.13			22	22			24	22			42	46			56	53			3	4			3	4			4	4			4	1							0.11	0.13
CS28394	7.54	5.73			1.87				22	22			25	23			46	38			45	44			5	3			4	4			5	4			0	2							0.04	0.08
CS28394	4.36	4.65			2.71	2.43			22	24			26	23				43			53	56			4	4			4	3			5	4			3	3								0.13
CS28394	6.14	7.37			2.69	2.51			22	26			26	24			47	44			46	57			4	3			3	3			5	5			3	4							0.11	0.18
CS28394					3.44	5.93			25				26	25				49			49	45			4	3			3	4			4	5			4	1							0.13	0.06
CS28394					2.79	3.55			23	24			27	25			50	47			46	48			4	3			4	4			4	5			3	2							0.11	0.11
CS28394						2.36			21	22				25			49				42	49			5				3	3			3				1	2							0.04	0.08
CS28394									23	22															3								3
CS28395	4.99	9.56	127.45	5.06		2.26	42.14	0.96			34.74	10.64	34	30				49	-7.38	-4.04	48	60	41.31	17.32	6	10	65.35	3.46	6	6	19.2	0.95	3	1	-67.27	-1.54	4	5	38.27	1.11	0.3	0.16	-46.81	-0.14	0.22	0.25	7.54	0.02	24.21
CS28395	2.49	10.29				2.02				38			36	30			58	65			56	60			6	7			6	5			2	0			3	5							0.2	0.28
CS28395	4.03	5.12				3.6				41			37	31			65	39				62			5	9				5			1	1				4								0.25
CS28395		9.59			3	3.16			34	41				32				48				60			6	12				7			3	0				2								0.29
CS28395		10.6							35	44				34				44				62			6	7				8			4	0				4								0.2
CS28395						3.02				37				34				45				53				7				7				0				5								0.21
CS28395										44				35				62				59				9				5				2				2								0.23
CS28395					2.2	5.8			34	44				35				54				58				9				4				2				5								0.21
CS28395						2.75			32
CS28420	4.17	9.04	38.9	1.72	0.94	1.59	64.34	1.24		27	-2.98	-0.82	28	26	-7.67	-2.22		54	9.36	4.71	58	59	44.56	18.57	6	6	13.62	0.72	4	5	12.21	0.57	3	1	-3.57	-0.1	3	4	17.09	0.42	0.3	0.36	17.78	0.06	0.31	0.21	54.8	0.12	24.94
CS28420	8.43	1.8			2.04	1.82				27			30	26			54	52			48	60			5	6			5	6			4	3			4	4							0.25	0.27
CS28420	3.77	4.12			1.45	5.06			30	30			31	26			53	59			54	63			7	7			5	5			4	4			4	2							0.23	0.33
CS28420	2.56	6.4			2.98	2.84			28	27			31	26			57	57			49	60			5	7			6	5			4	4			1	4							0.14	0.33
CS28420	4.81	5.16			2.46				27				31	26			49	56			52	63			6	6			6	6			4	2			3	2							0.24	0.37
CS28420	4.75	10.38			1.84	2.45			29	27			32	27			51				46	61			5				5	5			5	2			4	3							0.19	0.34
CS28420					2.71	4.66			27	26			32	27			56	54			52	59			6	5			7	5			4	4			2	2							0.21	0.51
CS28420					0.96	3.17				26			33	27			51				53	57			7	7			6	5			3	1			0	2							0.14	0.43
CS28420						3.88			25	25			35	29			49	53							5	4							3	4
CS28420						3.09				26
CS28423	7.7	1.66	-33.6	-1.76	2.26		66.18	1.43		34	14.13	3.88	27	24	-7.23	-2.07	52	61	3.78	1.94	53	59	36.8	16.22	5	5	4.43	0.23	6	5	-1.52	-0.08	4	8	115.49	2.73	0	4	59.64	1.05	0.38	0.28	-18.66	-0.06	0.2	0.39	28.4	0.06	23.4
CS28423	6.59	6.24			2.03	2.38			27				27	25			52	32			55	60			5	6			7	6			1	3			1	4							0.15	0.36
CS28423	7.42	4.02			2.74	4.23			26	31			29	26			58	60			57	63			7	5			6	5			2	6			3	2							0.23	0.19
CS28423	3.71	3.18			0.46	6.63			26	32			30	26			59	58			54	60			5	6			7	5			3	5				4							0.05	0.46
CS28423		2.2			2.76	6.77				30			31	26			55	63			61	63			6	6			7	6			3	6			2	2							0.2	0.14
CS28423		3.55			3.08	2.39			30	31			31	26			58	57			54	61			6	6			7	5			2	2			0	3							0.13	0.16
CS28423					3.98	2.92			25	31			32	27			49	43			59	59			7	7			7	5			4	6			3	2							0.22	0.26
CS28423					3.34	4.12			33	31			32	28			54	42			55	57			5	5			6	5			3	5			0	2							0.16	0.19
CS28423					1.11	1.77			28	29			33	28				59			57	60				4			6	4				6			0	3							0.14	0.11
CS28423					1.96	1.02			24	33			33	28				58			58	61				5			6	5				4			2	2							0.12	0.28
CS28423													35	28
CS28454	4.93	5.65	14.85	0.75	2.63	4.03	105.41	2.32	28	28	-4.94	-1.34	29	24	-12.73	-3.68	29	56	11.79	5.68	55	56	33.58	14.3	5	4	2.56	0.11	5	4	-3.63	-0.15	6	3	-32.6	-1.24	3	5	30.34	0.77	0.13	0.24	10.95	0.02	0.14	0.42	47.37	0.09	25.18
CS28454	7.29	4.69			2.79	3.06			27	30			29	24			51	53			60	58			3	4			6	5			3	4			1	3								0.26
CS28454	7.19	3.98			2.56	2.41			27	27			30	24			50	54			53	59			4	5			3	3			7	2			4	5							0.18	0.42
CS28454	4.62	3.22			3.24	2.44			27	26			30	24			53	49			51	53			3	5			4	5			6	2			5	2							0.18	0.22
CS28454	3.84	10.36			2.42	2.53			24	23			34	25			46	55			48	55			4	5			4	3			6	1			4	4							0.12	0.24
CS28454	8.13	4.82			2.95	7.02			26	27			31	26			48	53			56	56			5	5			5	4			6	2			4	4							0.19	0.33
CS28454		7.92			0.67	5.02			29	26			37	26			48	56			51	57			5	4			4	3			6	2			1	3							0.14	0.27
CS28454					2.44	3.94			26					26			51				53	60			3	4			4	4			6	4			3	3							0.15	0.2
CS28454						10.25			27	23				26			56	55			53	54			4	5			5	4			6	3			0	2							0.13	0.21
CS28454									26	22				27			51					61			5					5			4					2								0.31
CS28461	3.8	1.34	-3.88	-0.16	2.01	1.84	1.11	0.02	27		2.48	0.68	26	25	-6.55	-1.84	38	47	6.16	2.76	43	53	42.62	15.36	6	5	4.84	0.24	5	4	-1.45	-0.06	4	4	1.98	0.06	1	0	-32.35	-0.77	0.29	0.27	-11.28	-0.03	0.14	0.16	-15.13	-0.03	24.89
CS28461	4.7	4.08				2.78			28	33			26	25			39	48			44	49			5	6			4	4			4	3			3	1							0.2	0.16
CS28461	4.99	3.72			2.99	2.21			27	28			28	26			43	36			44	52			5	5			4	4			3	2			3	2							0.26	0.18
CS28461	4.67	1.27			2.43	2.46			28	28			28	26			46	49			43	52			5	5			6	5			5	2			1	2							0.17	0.23
CS28461	1.51	4.56			1.39	1.3			26	27			29	26			38				39	46			5				5	5			2	3			3	2							0.25	0.17
CS28461	4.21	5.88			1.31	1.84			29	26			31	26			38	52			34	56			6	6			5	3			1	5			0	3							0.08	0.16
CS28461		6.36			2.56	1.6			26	28			31	27			43	53			35	51			6	5			4	4			5	1			4	4							0.17	0.27
CS28461					1.57	1.25							31	27			47				44	60			6	5			4	3			4	4			4	0							0.21	0.09
CS28461					1.97	0.84			27	26			31	28			41				36	41			5				5	5			6				3	0							0.13	0.05
CS28461						3.93			26				37				41					54			4					5			5					2								0.28
CS28492	2.58	5.42	-4.76	-0.19	1.16	2.36	54.4	1	34	29	1.98	0.58	34	25	-12.62	-3.89	49	58	12.88	7.03	29	55	35.41	14.67	5	5	-10.05	-0.5	6	4	-10.95	-0.53	4	1	-51.97	-1.35	1	2	77.01	0.96	0.2	0.27	4.8	0.01	0.38	0.21	-24.37	-0.07	24.57
CS28492	2.02	2.65			1.56	2.73			29	31			34	25			65	67			55	58			5	4			6	5			4	1			0	4							0.23	0.18
CS28492	5.36	3.2			2.2	3.05			30				35	26			57	63			68	60			5	4			5	4			3	1			0	1							0.48	0.13
CS28492	5.52					3.04			32	32			38	26			63	57			50	53			5	4			6	5			3	1			0	5							0.25	0.19
CS28492	3.5					2.72			33	30				26			66	60			53	57			5	5			6	4			3	1			0	1							0.26	0.24
CS28492	3.74					3.49			34					27			64	61				59			6	5				4			4	1				2								0.2
CS28492						2.91			31	29				28			48	65				53			7	4				3			3	1				2								0.23
CS28492						3.01			29	31				28			68					57			4	5				5			3	3				1								0.19
CS28492					2.07	2.3			30	27				28			69					56			5					4			2					1								0.24
CS28492									31	31				30								53								5								3								0.3
CS28495	4.82	4.65	50.48	2.35		2.31	-9.61	-0.23	35	29	-8.27	-2.52	36	31	4.33	1.36	54	42	-8.61	-4.46	61	55	32	14.5	8	4	-18.67	-1.22	8	5	12.37	0.67	3	6	5.02	0.12	2	3	-7.4	-0.17	0.22	0.26	-3.32	-0.01	0.27	0.24	-11.5	-0.03	22.64
CS28495	5.11	6.15				2.66			35	27			36	31			49	50			58	64			7	7			7	5			2	2			4	1							0.33	0.21
CS28495	4.04	9.31			4.17	2.99			36	28			37	32			46	38			57	60			8	5			8	7			1	3			0	0							0.29	0.19
CS28495	3.28	6.83			2.84	1.98			35	27			38	32			61	40			59	63			9	6			5	4			4	2			3	3							0.37	0.28
CS28495	7.2	3.76			3.2	1.2			32	26				33			54	56				57			9	6				6			5	1				3								0.26
CS28495	6.89	10.4			1.08	3.59			35	29				33			63	50				63			7	5				8			4	3				3								0.29
CS28495		8.04				0.07			31	28				34				54				62				5				7			0	2				3								0.27
CS28495						4.34			32	29				34			61	50				59			9	5				6			1	3				3								0.28
CS28495						0.24			32	28				34			56	46				59			9	6				6			5	2				1								0.18
CS28495									30	28				35								56				4				7				1				1								0.26
CS28564	3.17	3	-17.31	-0.81	4.32	2.38	0.59	0.02	24	26	4.43	1.14	23	22	-8.22	-2.14	50	61	23.14	10.83	42	54	33.8	12.88	3	5	13.64	0.57	3	3	-14.81	-0.59	5	4	-14.08	-0.49	4	3	-3.88	-0.09	0.25	0.35	23.72	0.07	0.09	0.16	-15.52	-0.03	24.39
CS28564	8.48	5.78			3.2	3.16			22	27			24	22			39.5	62			47	51			4	5			5	3			4	2			2	1							0.11	0.1
CS28564	5.81	4.64			3.34	2.97			22	25			24	23			47	57			43	55			4	4			4	3			5	4			2	3							0.12	0.25
CS28564	4.08	3.36			2.79	2				24			25	23			48	58			47	51			4	5			4	4			5	4			4	3							0.18	0.17
CS28564	4.92	2.64			2.68	1.47			25				25	23			40.5	51			41	45			3	4			4	3			6	3			2	2							0.1	0.09
CS28564					3.48	1.82			26	27			26	24				58			44	52			3	5			5	5			6	1			2	1							0.08	0.13
CS28564					2.76	2.89			25	27			26	24			48	60			46	54			4	6			4	3			5	2			1	3							0.04	0.18
CS28564						3.95				27			27	24				54			45	49			4	5			4	3			4	4			3	2							0.11	0.14
CS28564						2.71			22	28			32	25								52				4				4				3				3								0.15
CS28564														25								47								3								2								0.06
CS28564									24	30				28
CS28573	5.71	4.92	8.38	0.4	1.18	2.79	26.16	0.62	31	31	2.36	0.67	28	25	-3.14	-0.9	65		4.78	2.6	49	51	32.96	14.2	6	5	7.16	0.39	7	3	-5.99	-0.27	5	4	-26.61	-0.85	0	2	-3.9	-0.11	0.56	0.62	42.48	0.19		0.11	11.4	0.02	25.78
CS28573	6.04	7.1			3.09	3.47				33			29	25			65	55			56	56			6	5			4	3			2	2			3	3							0.11	0.2
CS28573	5.99	4.32			1.85	2.16			28	29			29	25			61	54			58	58			6	8			3				4	0			6	3							0.15	0.27
CS28573	2.5	6.65				1.45			29				29	26				66			52	54			7	7			4	5			3	0			3	2							0.12	0.16
CS28573	6.81	5.81			2.89	5.17			34	28			31	27			67	54			55	52			7	7			5	2			3	0			4	3							0.12	0.14
CS28573		3.24			4.44	4.48				31			33	28			53	53			55	64			6	5			6	5			6	4			4	5								0.31
CS28573		4.04			2.4	3.73			29	26			34	28			52	60			55	65			5	5			6	5			7	5			2	3							0.1	0.29
CS28573					2.43	1.62			25	29			34	29			62				56	58			5	5			6	3			5	4			5	2							0.14	0.14
CS28573					3.97	1.93			29	26				30							53	62				5				5				2			3	3							0.06	0.17
CS28573									30					34								53								7								1								0.18
CS28575	6.77	6.77	45.47	2.18	1.11	4.53	65.48	1.31	24	24	-6.98	-1.82	26	24	-7.36	-2.01	50	49	1.31	0.64	33	48	35.32	14.72	5	4	-15.98	-0.74	4	5	-0.66	-0.03	6	6	28.31	0.97	0	3	-7.74	-0.19	0.19	0.23	-9.3	-0.02	0.01	0.15	7.83	0.01	23.34
CS28575	5.82	7.29			1.25	2.43				26			27	24			49	51			59	47			4	5			5	4			2	4			5	2							0.18	0.15
CS28575	4.09	3.42			2.25	3.71			24	24			28	24			51	47			54	58			4	3			5	4			6	6			0	1							0.06	0.21
CS28575	4.3	8.81			1.24	2.53				24			28	24			51	44			50	55			4	3			5	5			4	6			0	0							0.07	0.12
CS28575	6.53	11.63			2.84	4.26			24	25			28	24			54				44	67			5	5			6	5			5	3			2	1							0.11	0.22
CS28575		4.03			1.86	3.34				24			28	26			46	51			56	70			4	4			6	5			5	4			5	4							0.16	0.22
CS28575					1.65	2.34			25	24			28	26			50	52			54	57			5	4			4	3			5	3			2	2							0.08	0.13
CS28575					2.8	4.18			25	23			29	26			48				57	56			5	3			4	5			6	4			5	3							0.17	0.24
CS28575					3.44	2.4			25	26			30	27				53			52	55				4			5	4				3			5	3							0.13	0.18
CS28575									26	23			31	28				50			56	51				4			4	3				5			3	4							0.16	0.25
CS28587	3.02	8.04	28.22	1.13	2.74	2.33	-16.51	-0.39	25	24	-3.39	-0.89	25	24	-1.58	-0.42	37.5	36	2	0.91	31	42	23.5	8.63	5	3	-14.68	-0.67	4	3	-4.41	-0.18	6	5	4.74	0.16	0	2	-35.31	-0.96	0.25	0.31	10.94	0.03	0.06	0.14	-28.42	-0.06	23.8
CS28587	4.61	6.74			2.32	2.41			26	26			26	24			44	48			41	44			5	4			3	5			5	3			4	2							0.19	0.12
CS28587	5.4	1.74			2.42	1.79			24	26			27	25			39	45			41	45			5	4			5	4			6	2			4	2							0.16	0.14
CS28587	2.94	0.03				1.87			24				27	25			42	50			42	46			4	2			4	3			4	4			2	2							0.11	0.12
CS28587	4.04	7.1			1.92	1.98			28	25			27	26			43.5	45.5			46	50			4	5			5	4			4	6			4	3							0.21	0.13
CS28587	3.43	6.34			3.86	1.15			26	24			28	26			45	53			45	46			4	5			4	2			5	3			3	3							0.25	0.17
CS28587		5.98			3.64	2.28			23	27			28	28			41	48.5			44	42			5	3			5	5			5	3			4	0							0.21	0.17
CS28587					2.9	2.52			24	26			29	28			47	44			43	48			4	5			4	5			5	2			4	0							0.16	0.17
CS28587						1.58			25					28			42								4								3
CS28587									25	25				29			45								3								4
CS28613	1.72	8.36	56.47	2.02	0.03	1.78	75.07	1.38	36	28	-5.07	-1.54	33	24	-15.01	-4.71		55	19.76	9.15	45	51	40.4	15.04	6	5	-9.55	-0.55	5	4	-16.3	-0.8	4	4	22.36	0.37	5	1	-10.37	-0.3	0.21	0.27	2.34	0.01	0.18	0.2	-3.41	-0.01	26.03
CS28613	3.55	3.53				4.14			33	33			35	25				57			45	47			7	4			5	4			0	4			5	0							0.22	0.08
CS28613	4.47	8.05			2.19				33	27			35	26				55			42	52			7	6			5	3			1	1			5	4							0.31	0.34
CS28613	2.6	5.8			1.99	0.64			34	29			36	26			44	57			41	58			6	6			7	5			2	2			2	5							0.19	0.44
CS28613	2.91	3.04			1.92	1.99			35	32			38	27				52			46	56			7	4			6	4			1	2			5	5							0.53	0.32
CS28613		4.83			2.04	1.87				27			38	27							36	48			7	5			8	5			0	1			2	0							0.24	0.13
CS28613					1.8	6.02				28			40	28			45	58			43	50			7	5			6	4			1	4			1	3							0.27	0.25
CS28613					1.93	6.14			27	29				28				55				56				6				4				0				3								0.22
CS28613						3.14				27				29				51								6								0
CS28613					1.97				34	28								59								5								2
CS28620	4.37	8.48	12.72	0.52			51.68	1	28	28	-8.95	-2.66	31	25	-4.9	-1.47	41	28	0.59	0.28	43	51	45.49	16.57	6	4	-10.93	-0.44	3	4	1.82	0.07	1	6	10.66	0.31	8	2	-27.87	-0.99	0.15	0.26	10.75	0.03	0.16	0.19	5.64	0.01	24.2
CS28620	4.39	4.12			0.56	3.62			27	27			32	26			38	52			32	55			3	4			3	4			5	3			5	1							0.13	0.16
CS28620	4.5	4.32			2.42	3.05			28	26			34	26				45			48	48			3	4			5	4			4	4			2	3							0.08	0.23
CS28620	3.53	2.62			2.08	3.64			42	27			37	27			51	51			44	57			2	3			3	3			4	3			5	5							0.29	0.28
CS28620	3.77	1.44			2.59	1.09			30					27			47				38	59			2	3			6	6			6	3			4	0							0.2	0.19
CS28620	4.6	5.98			2.31	5.81			33	27				29								55			5	2				3			1	4				3								0.21
CS28620	3.52	5.39			1.67	1.97			31	27				31			47	50				53			3	4				5			5	2				2								0.21
CS28620						3.04			34	27				32			55					45			4	4				4			3	3				2								0.15
CS28620						1.33				24				33				53				54			3	4				3			5	2				5								0.33
CS28620									33	30								54							2	4							4	2
CS28622	6.24	8.56	33.56	1.57	3.75	5.42	98.18	2.1	30	24	-6.87	-2	29	24	-16.35	-5.02			13.04	6.37	37	54	30.86	12.24	4	6	10.83	0.51	5	4	-2.39	-0.1	4	4	3.75	0.11	3	3	21.74	0.63	0.21	0.38	42.5	0.11	0.06	0.19	38.71	0.07	24.44
CS28622	5.13	7.55			2.96	5.76			31	26			31	24				60			44	46			3	5			8	3			5	2			1	3							0.08	0.21
CS28622	4.1	7.98				7.47			29	26			33	25			47				48	52			6	6			3	4			5	3			2	4							0.21	0.14
CS28622	5.3	5.52			0.7	3.2				28			34	25			54	55			48	48			5	5			2	5			5	3			4	2							0.13	0.41
CS28622	5.26	4.35			2.19	4.02			32	28			35	25							53	55			5	5			4	4			2	3			5	5							0.21	0.38
CS28622	4.93	3.56			2.89	3.72			34	27			40	25				47			48	55			3	5			4	3			4	3			7	5							0.06	0.28
CS28622	5.86				2.55	1.57			32	28			43	26			48				53	56			5	4			3	5			3	3			3	3							0.02	0.08
CS28622					1.43	4.15			27	27			36	26							53	46			4	6			4	4			4	3			3	2								0.24
CS28622					2.21	2.81			27	30				28				59			43	55			4	5			4	3			4	2			4	5							0.16	0.27
CS28622									34	27				29											7	5							2	4
CS28636	6.63	8.56	76.36	3.88	2.59	1.83	51.54	1.15	27				28	37	35.28	10.46	64				30	53	26.71	10.7	6				5	6	36.04	1.82	5				1	0	-100	-1.64	0.27					0.06	10.75	0.02	26.92
CS28636	5.71	8.28				1.79			26				29	37			60				38	46			5				10	3			5				0	0							0.05	0.27
CS28636	5.11	9.88			2.04	3.36			27				34	38			45				42	49			8				9	10			3				0	0							0.08	0.18
CS28636	7.8	9.65			2.27	5.8			26				37	40							54	49							6	6							0	0							0.12	0.29
CS28636	3.7	10.48			3.23	3.54							37	40			67				54	59			6				5	9			3				0	0							0.2	0.15
CS28636	7.35	9.51				4.98			25					44			57				55	53			5				7	7			6				0	0							0.16	0.26
CS28636		6.32				4.52			27					41			57				57	53			5				4	8			5				4	0							0.25	0.46
CS28636					1.96	2.47			29					44			53				56	44			6				4	6			4				3	0							0.29	0.24
CS28636					2.99	2.08			25																4								4													0.1
CS28636									29								59								4								2
CS28645	5.37	3.59	76.16	3.65	1.83	2.84	9.71	0.22	27	26	-12.68	-3.35	26	22	-9.75	-2.63	63		4.31	2.41	56	56	26.16	11.4	4	5	-20.29	-0.94	5	3	-16.98	-0.64	3	4	16.61	0.44	3	3	-8.11	-0.21	0.22	0.35	33.7	0.09		0.12	-52.74	-0.11	28.45
CS28645	4.77	8.95			2.49				27	24			26	23			64	60			59	52			4	4			3	3			5	4			3	3							0.2	0.06
CS28645	8.59	10.21				1.44			25	24			28	23							60	56			4	3			4	3			2	4			1	3							0.13	0.08
CS28645	2.89	6.72				1.55			24	24			28	24							50	54				4			3	4			4	2			3	3								0.2
CS28645	6.11	4.9			2.95	2.63				23			28	25				65			50	59			5	3			4	3			3	1			3	2							0.29	0.08
CS28645	5.09	8.24			2.68				25	23			29	25							60	54			5	4			3	3			4	4			5	1							0.16	0.05
CS28645		11.06			2.07	2.44			25	22				28			66				53	54			5	3			4	3			3	2			3	2								0.12
CS28645		13.8								21								49							4	4							3	4
CS28645					3.62	4.05			25	22							61	58							5	4							3	3
CS28645									25	22								59								3								3
CS28650	3.72	5.13	53.37	2.17	2.31	1.9	18.59	0.39	34	28	-10.76	-3.27	32	25	-13.67	-4.33	54	40	-3.16	-1.56	49	61	38.24	15.41	6	5	5.49	0.29	6	6	-9.48	-0.51	4	5	10.83	0.28	1	1	-4.35	-0.07	0.37	0.3	-13.16	-0.05	0.14	0.29	17.24	0.04	24.75
CS28650	4.18	7.3			1.48	3.78			34	26			33	27			53	43			47	57			6	6			5	5			4	2			0	1							0.1	0.24
CS28650	2.88	6.78			1.76				32	26			36	28				41			46	55				6			7	5			4	1			0	4							0.17	0.45
CS28650	4.47	6.27				1.72			32	30			39	28			50	49			52	53			5	6			6	5			5	1			4	1							0.34	0.22
CS28650	3.36	5.73			2.37	1.52			34	31			39	28			53	54			57	54			5	5			9	5			5	4			1	0							0.19	0.18
CS28650	5.52	6.18			1.85	1.36			32	27			39	28			46	52			49	53			7	5			7	3			3	5			1	3							0.22	0.22
CS28650					2.19	3.34			35	26			41				49	47			42	57			6	7			7	5			1	1			0	1							0.2	0.22
CS28650						2.4			32	26								45			48					6			8				0	2			1								0.28
CS28650					2.48	3.82			31	25								53								4								4
CS28650					3.48				36	26								55								6								4
CS28651	2.14	5.86	41.89	1.6		1.52	12.06	0.23	28	28	-3.35	-0.91	27	24	-6.96	-1.96		43			52	54	39.03	16.17		5			3	2	1.97	0.07		2			4	4	12.9	0.46		0.16			0.1	0.09	-9.39	-0.02
CS28651	4.45	6.99				1.85			25	24			30	24				52			51	58				5			4	4				3			5	6							0.12	0.15
CS28651	1.91	6.11				2.37			26	26			31	25				44			55	54				4			4	3				3			5	5							0.11	0.19
CS28651	4.55	4.92			1.85	1.95				26			31	25				44			51	61				5			3	4				2			5	3							0.17	0.14
CS28651	4.63	3.83				2.28				26			31	26				49			46	62				5			3	4				1			5	5							0.08	0.22
CS28651		4.83			1.56	1.6			25	26				26				52				52				3				4				5				4								0.18
CS28651					2.01	2.86			26	26				26				51				58				5				4				2				5								0.2
CS28651					1.31	3.46			26					27				52				54				4				4				3				2								0.12
CS28651					2.42	1.11			26	28				28				54				58				6				3				1				1								0.14
CS28651									30	25				31				39				65				6				5				6				5								0.17
CS28720	4.14	5.19	34.02	1.42	0.71	2.28	29.37	0.57	32	33	-0.15	-0.04	31	28	-4.59	-1.44	45	53	3.71	1.82	40	55	45.91	17.34	8	6	8.58	0.46	5	6	-5.28	-0.3	2	0	-29.96	-0.64	1	0	-3.86	-0.08	0.21	0.25	-3.56	-0.01	0.08	0.21	-18.55	-0.05	22.6
CS28720	4.94	2.12			2.54	2.24				33			34	28			51	57			46	46			5	6			7	4			3	4			4	2							0.2	0.06
CS28720	2.8	6.47			1.84	2.27			31	27			35	28				46			47	57			6	6			6	6			1	1			3	4							0.31	0.26
CS28720	3.4	7.93			2.07	2.63			30	28			35	29			47	54			45	53			5	6			6	6			3	1			2	2							0.23	0.17
CS28720	5.11	5.73			1.24	3.22			31	27			37	29			46	52			45	58			6	6			8	6			1	1			0	0							0.28	0.15
CS28720	5.15	6.17			1.25	3.05			33	29			37	31			53				43	58			6	5			8	5			2	1			4	3							0.33	0.26
CS28720					2.69	3.55			30	30			37	31			52	52			42	51			5	5			9	4			3	2			0	0							0.22	0.09
CS28720					3.34	2.24			32	31			40	32			54	57			42	58			5	5			10	5			4	0			0	3							0.29	0.25
CS28720					2.07	1.31			31	29			41	33			50	35			43	56			7	6			7	5			2	3			1	3							0.35	0.32
CS28720									34	28							50					59			6	7				6			2	2				2								0.23
CS28725	2.58	3.08	-1.45	-0.06	1.59	2.15	32.64	0.58		33	6.18	1.62	28	24	-7.57	-2.16	43	54	16.48	7.68	48	56	40	16.17	4	7	20.83	0.82	5	4	10.89	0.47	6	4	22.67	0.86	3	0	-10.91	-0.34	0.26	0.21	-26.83	-0.08	0.21	0.07	14.35	0.03	22.26
CS28725	6.24	3.01			1.81	2.9			27	28			29	25			40	58			45	53			3	2			5	5			6	6			4	3							0.17	0.23
CS28725	4.27	6.11			0.92	3.12			24	28			30	25			50	57			49	59			3	6			5	5			6	6			4	3							0.18	0.24
CS28725	5.76	3.81			1.79	3.17			23	27			30	26			43	50			51	60			2	5			5	5			5	3			5	4							0.26	0.28
CS28725	4.91	4.07			1.3	2.44			25	30			30	26			47	55			48	59			3	4			4	5			5	5			2	4							0.17	0.39
CS28725		6.11			1.81	1.74			25	27			31	26			48	55.5			50	53			3	4			5	5			6	4			5	3							0.22	0.17
CS28725					2.24	2.46				27			31	27				55			50	54			4	5			4	5			5	5			4	3							0.18	0.24
CS28725					0.7	1.67			24				32	27							53	56			3	4			5	5			6	4			5	2							0.17	0.19
CS28725					2.55	1.66			26	27			32	28				50			49	56				6			5	5				5			4	1							0.11	0.18
CS28725									26	24			35	30							47	60							5	4							4	5							0.14	0.4
CS28734	4.97	7.25	37.31	1.6	2.34	2.32	3.11	0.08	27	27	-6.66	-1.84	26	25	-4.93	-1.35	38	58	13.9	6.34	35	50	28.44	10.66	6	6	5.53	0.32	4	6	4.17	0.21	5	3	9.34	0.34	1	5	-28.81	-0.81	0.27	0.31	7.16	0.02	0.05	0.28	-21.5	-0.05	23.11
CS28734	3.8	4.21			4.35	3.58			28	26			27	25			43	48			44	54			7	5			6	5			5	4			5	3							0.23	0.16
CS28734	7.41	4.79			4.27	2.24			27	26			27	25			42	53			42	52			7	5			8	4			6	7			3	1							0.18	0.15
CS28734	3.25	5.89			2.83	2.73				26			27	26			45	47			39	45			8	6			7	6			6	4			3	2							0.14	0.18
CS28734	5.31	6.82			1.93	3.25			28	26			29	26			42	46			47	50			7	8			7	4			6	5			3	3							0.21	0.09
CS28734	2.9	6.42			2.12	3.12			27	26			30	26			41	53			44	45			6	6			6	5			6	3			5	0							0.14	0.13
CS28734	3.73				2.91	1.83			31	26			30	26			40	54			46	42			7	5			6	6			3	1			3	0							0.27	0.17
CS28734						1.41			27	26			31	27			44	55			45	49			6	8			6	6			6	3			2	2							0.11
CS28734					2.89	2.22				24				28			54	54			46				7	6			6				5	5			5								0.25
CS28734						2.52			27	25																6								5											0.32
CS28739	3.42	5.09	18.33	0.86	3.18	2.51	51.76	1.09		29	-0.51	-0.15	35	28	-4.76	-1.51	55	58	3.41	1.86	55	68	46.48	20.81	6	6	-9.48	-0.56	8	6	-5	-0.3	3	0	-27.4	-0.64	2	1	-60	-1.5	0.19	0.32	25.78	0.07	0.19	0.18	-15.76	-0.04	23.4
CS28739	6.51	5.99			2.62	2			32	31			35	28			58				62	61			7				8	5			1	4			3	3							0.38	0.3
CS28739	4.06	3.39			2.58	2.24				29			36	28			59				55	64			6	4			9	7			2	2			0	0							0.21	0.12
CS28739	6.19	4.53			3.16	2.36			32	30			37	29			63				58	61			8	3			7	5			4	0			4	1							0.29	0.19
CS28739	6.79	7.23				3.6			32	28			39	30			60				57	66			6	7			8	5			5	0			2	0							0.2	0.16
CS28739	4.37	8.32			0.31	4.82			32	27			42	30			62	56			60	67			5	5			9	7			1	1			3	1							0.34	0.2
CS28739		4.1			2.6	3.44			32	37			36	31			65	55			57	68			7	6			8	5			4	3			5	1							0.33	0.22
CS28739					2.07	2.51			35	29			39	34			58					71			8	6				5			2	3				2								0.35
CS28739					1.59	4.79			32	30				35			64					67			8	5				6			3	1				1								0.23
CS28739						3.63			32	28							63	56				63			9	6				6			2	3				0
CS28786	4.33	5.38	51.35	2.68	2.43	1.89	40.45	1.08	39								43								8								1								0.04								30.91
CS28786	7.76	6.62			3.27	5.78			40								46								8								2
CS28786	8.13	10.29			3.06	4.6			40								40								9								1
CS28786	5.79	9.92			3.84	3.69			40								39								10								1
CS28786	5.55	7.28			2.7	1.19			40								46								8								3
CS28786	6.43				4.45	4.21			43								41								9								0
CS28786					2.9	2.05			43								35								11								0
CS28786					3.48	3.4			43								47								8								1
CS28786					4.51	6.97											44								9								2
CS28786																	38								11								2
CS28795	6.94	7.56	47.99	2.33	1.24	1.84	27.62	0.61	23	24	0.65	0.16	24	24	0.12	0.03	33.5		8.84	3.66	38	49	38.91	13.65	4	7	17.03	0.77	3	4	29.96	1.21	6	1	-26.14	-0.93	4	4	-21.84	-0.7	0.17	0.29	18.32	0.04	0.13	0.01	-15.27	-0.03	28.55
CS28795	7.3	6.48			2.2	4.61			23	26			24	25							38	47			4	5			5	4			6	4			3	3							0.11	0.19
CS28795	7.04	7.85			2.4	3.38			22	26			24	25			38				34	52			4	5			5	5			6	3			4	3							0.14	0.22
CS28795	3.82	8.28				2.5			22	24			25	26			32				36	47			4				4	8			5	2			4	0							0.13	0.25
CS28795	3.34	5.06			1.69				22	26			25	26			35	40			44				4	5			4				5	3			4								0.15
CS28795	5.17	8.74			4.38	2.87			23	24			25	26							39				5	4			5				5	3			4								0.25
CS28795		6.33			2.7	1.28			26	26			26	29			34.5	50			42				4	5			4				4	3			5								0.12
CS28795					2.94	3.18			23				27								36				5	6			4				4	2			4								0.22
CS28795					2.15				22				28								38								4								5								0.18
CS28795										27
CS28823	2.98	6.25	22.66	1.04	1.65	2.38	16.59	0.38	25	25	-0.61	-0.16	23	23	-2.33	-0.59	54	58	0.05	0.03	46	55	29.64	11.64	5	5	12.51	0.58	3	5	-2.33	-0.1	1	3	13.07	0.36	3	3	21.24	0.49	0.22	0.23	-14.41	-0.04	0.12	0.19	-18.33	-0.04	23.94
CS28823	5.07	4.61			3.22	2.31				31			23	24			46				46	46			4	4			4	4			3	3			4	3							0.14	0.14
CS28823	3.58	10.29			3	2.33			24	24			23	24			52	49			42	55			5	5			5	5			4	3			1	5							0.11	0.23
CS28823	10.31	5.2			3.16	2.31			26	26			24	24			55	53			48	52			4	6			4	4			3	3			1	4							0.13	0.21
CS28823	2.42	3.6				2.28			25	22			24	25			53	39.5			48	47			4	6			5	3			4	5			3	3							0.16	0.17
CS28823	5.96	3.76			2.17	4.39			22	27			25	25			51				44	52			5				4	4			3	4			3	0							0.14	0.06
CS28823					2.39	3.74			22	24			26	26			51	52			46	53			5	5			5	4			5	2			0	2							0.08	0.11
CS28823					2.35	1.9			23	26			26	26			48	52			50	52			4	7			5	4			4	3			3	3							0.21	0.17
CS28823					3.04	2.29			24	24			28	26			50				50	47			4	4			4	4			5	4			3	2							0.23	0.12
CS28823									23	26				26			40	40				50			5	5				3			3	1				3								0.17
CS28833	7.34	2.49	45.58	2.06		3.22	53.53	1.02		30	1.77	0.48	30	25	-6.35	-1.91	50	61	12.58	6.71	59	61	29.61	13.38	6	6	18.48	0.96	7	6	-5.98	-0.29	4	1	-37.55	-1.35	4	0	-24.9	-1.03	0.38	0.43	24.46	0.08	0.33	0.16	-8.16	-0.02	25.22
CS28833	5.56	7.85			1.06	2.56			25	27			32	26			61	58			58	57			6	6			6	4			6	2			6	5							0.25	0.29
CS28833	1.19	10.19							25	26			32	27			60	60			57	56			7	7			5	4			5	2			5	5							0.15	0.25
CS28833	2.99	7.19			3.07	2.28			32	27			33	27			59				58	55			5	8			5	4			8	1			5	3							0.3	0.17
CS28833	7.57	6.71			1.31	2.6							35	28			57				61	58			5	4			5	5			5	3			8	5							0.44	0.31
CS28833		5.03			1.92	4.11			27	30			36	28			58				58	58			6	6			7	4			5	5			8	3							0.34	0.27
CS28833						3.13			25				38	29				62				63			5	6				5			4	2				3								0.26
CS28833					1.34	3.73								30			57	59				61			5	6				4			5	2				4								0.26
CS28833					2.5	1.73				27				33			66					58			5					5			5					0								0.25
CS28833									29
CS76091	6.57	7.33	36.77	1.6	4.2	1.75	16.67	0.39	24	24	-2.47	-0.63	23	23	-2.14	-0.55	36	45	2.54	1.04	37	47	49.22	16.95	4	5	12.43	0.55	2	3	4.26	0.14	5	3	-7.34	-0.23	4	4	5.11	0.13	0.13	0.22	-2.49	-0.01	0.06	0.1	-12.94	-0.02	23.56
CS76091	4.79	5.05			1.9	1.42			22	26			24	24			33	48			39				4	5			3	5			3	3			1	2							0.04	0.13
CS76091	2.71	6.75			3.11	2.36			23	26			24	24			34	34			36	53			4	5			2	4			4	2			3	3							0.05	0.19
CS76091	3.17	5.4			2.63	1.59			22				24	24			36.5	45			38	44			4	5			3	4			4	3			3	2							0.07	0.06
CS76091	6.13	5.15			2.34	3.45			23	25			24	24			34	45			38	55			5	5			3	3			4	2			3	4							0.07	0.18
CS76091	5.26				3.56	4.95			22				24	25			34	40			37	59			4	5			3	4			5	4			2	4							0.05	0.22
CS76091	3.42				2.7	3.33			26	25			25	26			30.5	37			37	50			4	5			3	2			6	4			4	3							0.11	0.06
CS76091					1.92	1.86			23	26			25	28			31	42			34	53			4	5			3	3			3	2			4	1							0.12	0.12
CS76091					2.17	3.24				22			28	28			35.5					50			4					3			4					2								0.12
CS76091						3.27			24	24			29
CS76093	6.6	8.09	9.08	0.46	3.09	1.69	20.99	0.57	31	30	3.48	1.02	33	26	-10.98	-3.35	60	57	0.32	0.17	47	57	40.22	16.35	8	6	-7.04	-0.47	5	4	-8.72	-0.44	4	3	-10.78	-0.24	2	5	66.61	1.28	0.28	0.35	19.68	0.06	0.24	0.16	3.51	0.01	26.28
CS76093	4.93	3.72			3.25	4.25			30	31			34	26			52				46	56			8	7			9	5			1	2			0	3							0.2	0.15
CS76093	6.88	4.47			2.97	4.05			31	31			34	26			55				55	57			9	6			7	4			3	1			4	5							0.22	0.19
CS76093	4.59	3.2			3.07	4.17			29	34			34	26			56	59			53	56			10	5			3	5			3	4			2	2							0.16	0.33
CS76093	4.66	9.17			4.05	3.78			33	26			35	27			64	42			47	51			9	6			4	6			4	1			3	2							0.17	0.15
CS76093	7.76	4.84			3.84	1.9			29	30			35	27							54	57			8	7			8	4			0	1			0	3							0.17	0.25
CS76093	7.48				3.78	3.48				28			36	27			60				47	58			8	6			6	5			2	4			2	1							0.23	0.17
CS76093					3.36	1.74			33	29			37	28							48	55			9	6			8	4			2	1			0	5							0.16	0.27
CS76093					4.2	4.61			31	37				28			63				48	63			8	5			6	5			2	1			1	4							0.16	0.27
CS76093									34	28				29				56				60				8				4			4	2				2								0.25
CS76093														29
CS76096	7.06	6.95	13.76	0.6	0.98	3.72	42.97	1.11	27	25	-6.34	-1.77	29	26	-7.42	-2.28	44		2.44	1.13	47	50	37.91	14.54	4	4	-0.06	0	7	6	-12.93	-0.76	4	5	11.43	0.33	4	0	-0.65	-0.01	0.33	0.34	6.65	0.02	0.38	0.03	-11.68	-0.03	23.98
CS76096	2.54	7.48			6.7	3.73			32	27			31	26			51	51			48	57			4	5			6	5			4	2			7	2							0.8	0.17
CS76096	4.42	4.01				3.87			26				31	26			44	48			49	53			7	5			7	4			3	2			2	4							0.33	0.26
CS76096	5.16	5.95			1.41	1.01			29	24			34	28				40			48	56			3	6			10	6			6	3			0	3							0.23	0.36
CS76096	2.78	4.72			5.75	2.69				28			34	28			47	50			43	59			4	6			8	5			4	2			0	2							0.2	0.38
CS76096	5.7	5.59			2.19	2.77			30	26			39	30				49			35	54			6	6			9	4			3	3			0	1							0.14	0.32
CS76096					2.9	4.72			29	27			39	30				49			44	54			6	4			8	5			3	5			2	5							0.27	0.19
CS76096					1.88	4.94			29	26			44	31			36	50				51			5	3				4			4	4				2								0.3
CS76096					3.96	5.74			25	26				31				42				58			6	5				5			2	3				2								0.24
CS76096									27	26												37			5					7			5					1								0.28
CS76097	3.67	7.72	37.55	1.7	1.91	3.53	61.95	1.19	56	52	21.21	8.4		41								51								11								0								0.25
CS76097	3.67	2.9			2.87	2.14			52	47												56								7								1								0.32
CS76097	5.54	10.29			1.87	2.95			47	47												46								9								1								0.12
CS76097	7.42	7.66				5.58				47												41								6								0								0.08
CS76097	3.01	4.29				2.45				47												38								7								0								0.08
CS76097	6.32	4.92			1.36	2.68																41								8								0								0.09
CS76097		5.75				2.6																55								7								0								0.18
CS76097					2.93	2.64																48								5								1								0.15
CS76097					0.56	3.52																46								8								0								0.16
CS76097																						34								5								0								0.03
CS76098	4.03	4.21	13.64	0.6	3.15	2.12	21	0.48	25	27	4.89	1.3	24	24	-4.21	-1.11	56	59	7.75	3.81	45	53	32.48	12.45	6	6	9.51	0.49	4	3	3.33	0.13	3	2	-16.43	-0.49	3	1	-22.46	-0.52	0.2	0.29	12.13	0.03	0.06	0.03	-34.76	-0.05	24.02
CS76098	4.41	6.33			2.17	3.04			25	27			25	24			51	53			42	48			6	6			4	5			4	3			1	1							0.02	0.1
CS76098	5.12	6.37			2.16	2.87			28	27			26	25			51	50			44	38			4	6			5	4			5	2			2	2							0.05	0.07
CS76098	3.21	3.81			3.01	0.25			28	28			26	25			49	53			40	53			6	5			3	3			4	2			3	0							0.06	0.07
CS76098	3.83	6.35			3.54	3.29			23	27			26	26			47	57			47	49			5	6			4	5			3	2			4	3							0.07	0.13
CS76098	7.77	3.65			2.16	4.28			24	29			26	26			42	53			46	55			6	5			4	4			4	3			4	2							0.13	0.08
CS76098	4.07	4.05			2.1	2.05			27	29			27	26			56				45	55			5	6			5	4			5	5			1	4							0.07	0.17
CS76098					3.32					27			28	26							51	55			5	6			4	4			4	2			2	3							0.06	0.17
CS76098					2.22	4.31			26	29			28					50			43	51			6	5			4	5			4	1			0	0							0.04	0.08
CS76098									25	29			28					49			45					5			4					3			3								0.11
CS76108	4.33	4.51	82.28	3.38	0.48	3.46	108.75	1.95		28	-9.05	-2.47	27	24	-7.04	-1.98	34	40	4.47	1.86	39	49	33.9	12.4	5	5	-9.43	-0.48	6	5	-9.11	-0.46	4	4	24.42	0.75	4	0	-22.22	-0.7	0.26	0.31	8.67	0.02		0.16	-1.73	0	24.24
CS76108	1.68	9.49			1.64	2.09			26	24			28	24			35.5	44			54	50			5	3			5	5			2	5			5	6							0.36	0.33
CS76108	5.04	6.62			2.99	7.27				27			29	25			39	47			41	51			5	5			7	4			4	6			4	3								0.19
CS76108	4.88	7.9				4.82			30	24			31	25			33.5	42			38	52			6	4			7	5			5	3			5	1							0.22	0.28
CS76108	4.57	9.98				4.43			28	25			31	26			38	49			37	49			4	4			6	4			5	4			2	1							0.17	0.16
CS76108		8.71			1.24	2.22			24	26			33	26			32.5	42			39	43			6	4			6	4			4	4			4	3							0.25	0.19
CS76108		5.14			1.95	3.93			27	24				27			33	40				50			7	5				5			5	5				3								0.34
CS76108					2.32	3.18			27	24				27			36	42				48			5	5				5			4	1				1								0.16
CS76108						2.36			26	22				28				42				49				6				4				3				4								0.35
CS76108					0.98				28	24				29				47								5								3
CS76113	3.17	3.5	-25.18	-1.05		1.99	2.4	0.05		30	-4.34	-1.23	29	26	-0.63	-0.18	55		5.2	2.6	46	59	49.39	18.43	6	6	5.84	0.31	6	6	-4.91	-0.21	3	2	30.14	0.64	0	2	4.59	0.09	0.51	0.48	15.86	0.07	0.06	0.3	27.36	0.05	28.69
CS76113	4.27	3.5			1.77	3.15			27	29			29	26			53	58			45	58			6	6			4	3			1	2			3	4							0.15	0.3
CS76113	5.48	5.81			2.05	1.35			26				29	28			49	50			44	52			5	5			5	4			4	5			3	2							0.24	0.25
CS76113	5.04	2.24			2.02	2.58				26			30	28			54	54			41	54			6	5			5	4			3	3			3	2							0.19	0.29
CS76113	4.79	0.61			2.25	0.51			29	25			30	28			52	46			43	49			6	4			4	4			2	4			1	3							0.17	0.21
CS76113	4.56				2.71	1.55			29				31	28			45	53			42	56			6	6			3	3			1	1			1	1							0.15	0.18
CS76113	4.91				2.57				30	27			34	30			55	50			40	57			5	6			5	4			2	4			1	2							0.13	0.3
CS76113	4.71				2.33	2.93				26				31			58	57			40	61			4	6			5	4			1	2			2	1							0.15	0.16
CS76113	5.36				2.67	3.29			31	26							62				44				4	6			4				2	2			2								0.18
CS76113	1.35								32	27							53								5								3
CS76113	2.88								27								56								7								1
CS76113	5.18								29								56								6								3
CS76113	3.35								28																5								1
CS76113	5.05																								6								2
CS76113	3.93								27								51								3								5
CS76113									30								54								4								4
CS76113									31
CS76114	2.89	9.34	23.88	0.98	2.8	1.6	0.56	0.01	31		-7.8	-2.17	28	26	-0.87	-0.24	62	44	-7.95	-4.34	56	51	19.58	9.11	7	4	-19.5	-0.93	5	4	19.66	0.82	2	2	40.08	0.86	3	1	-41.21	-0.93	0.2	0.23	-10.95	-0.03	0.1	0.12	7.23	0.01	23.5
CS76114	6.31	2.45				4.27			27				29	26			58	63			64	58			5	4			4	5			2	4			0	1							0.16	0.18
CS76114	5.6	5.19				2.55			30	26			30	26			57	53			62	58			4	3			5	6			5	5			1	2							0.21	0.33
CS76114	6.06	3.27				1.56			27	24			31	27				38			63				4	3			4				2	1			5								0.13
CS76114	2.51				2.33	2.03				22				28			64	50							4	3							1	4
CS76114	2.1				2.02	2.32			30	30				28			64	50							4	6							2	2
CS76114	2.99					0.84			27					29				54							4	4							2	3
CS76114						1.47			26					29											5								4
CS76114					2.17	2.68			27					30			62								6								2
CS76114									27	26															5								1
CS76116	3.38	4.11	12.73	0.61	2.35	2.81	74.12	1.56	25	30	-6.35	-1.72	26	27	3.61	1.03	49	47	-4.18	-1.91	47	50	38.15	14.47	4	4	-29.59	-1.43	4	5	9.88	0.4	4	3	17.68	0.5	5	4	16.2	0.45	0.3	0.27	-11.42	-0.03	0.2	0.3	29.36	0.06	28.91
CS76116	5.96	6.39				3.05			24	26			28	27			34	49			40	51			5	4			4	4			0	4			4	5							0.25	0.31
CS76116	7.76	6.65			1.71	2.96			27	26			28	27			50	44			39	48			6	3			3	3			3	5			3	5							0.18	0.28
CS76116	5.66	6.27			2.31	3.61			24	24			30	28			45	5			41	48			5	4			4	4			5	3			3	4							0.15	0.25
CS76116	5.56	6.87			2.19	3.74			31	25			32	28			47	46			39	55			5	3			3	5			5	3			6	3							0.26	0.26
CS76116	4.16	3.78			2.41	4.83			26	25			33	29			41	48			38	55			4	3			6	6			2	4			3	2							0.14	0.28
CS76116	8.81	3.88			0.63	4			27	22			34	30			43	48			48	60			5	3			4	4			5	1			2	3							0.07	0.33
CS76116	3.52				3.7	3.13			25	26			34	31			36	51			51	53			5	2			4	4			5	2			3	3							0.23	0.31
CS76116	3.53				2.93	4.94			31	25				32				49			53	50				4			7	5				4			0	3							0.21	0.25
CS76116	6.09								27	24				36				50				54				4				5				4				0								0.19
CS76116	5.58
CS76116	3.19								24
CS76116	8.28								28
CS76116	5.2								24
CS76116	5.67								27
CS76116	5.85								26
CS76116									26
CS76116									28
CS76116									23
CS76116									28
CS76116									29
CS76120	1.49	5.07	54.03	1.99		0.73	33.88	0.74		52	65.93	20.66	35	33	21.71	6.94	30				40	62	44.51	15.95	5				4	7	50.16	2.3	4				5	5	-39.61	-1.44	0.28				0.44	0.51	24.21	0.07	25.59
CS76120	3.83	5.12			2.98	3.18			38	52			36	35			39				37	56			5				4	7			3				5	5							0.24	0.41
CS76120	4.52	6.37			1.88	2.65							38	38							40	51			8				6	5			3				6	5							0.38	0.32
CS76120	4.47	7.92			2.77	2.06			34				38	39							37	56							6	7			3				4	3							0.28	0.48
CS76120	2.4	3.86				1.43			34				41	39			38				39	48			6				6	7			3				6	2							0.4	0.31
CS76120	2.96	5.79			1.83	5.48			35					39							46	56							6	6			4				4	0							0.31	0.31
CS76120						2.16			36					40								45			5					8			3					2								0.32
CS76120						1.49			35					40								50			5					7			5					0								0.35
CS76120					2.65	7.07			34					45								50								7								0								0.2
CS76120														41								44								8								0								0.39
CS76123	5.07	5.65	40.01	2.09	3.93	2.73	46.41	1.2	27	36	42.92	11.15	26	28	13.07	3.51	40		60.55	26.4	46	61	55.68	21.06	4	9	67.89	2.83	3	5	56.17	2.11	6	0	-97.36	-4.1	4	1	-35.27	-1.23	0.22	0.38	39.76	0.11	0.26	0.22	9.72	0.02	24.52
CS76123	6.87	4.28				4.52			25	36			26	28			40				48	64			4	8			4	6			7	0			6	0							0.36	0.36
CS76123	6.68	7.89			2.5	5.14			26	40			26	30			41				47	58			3	6			3	7			6	0			5	3							0.32	0.38
CS76123	5.64	8.83			3.51	6.99				40			27	31			36.5				46	57			5	7			3	6			6	1			4	3							0.21	0.25
CS76123	6.46	9.89			3.72	2.34			22				27	32			39				44	56			3	6			4	5			5	0			5	6							0.22	0.22
CS76123	7.28				2.3	5.37			24	34			28	33			39.5				40	65			3	6			4	3			6	0			5	5								0.36
CS76123					2.3	2.9			24	34			28				40				40	58			4	6			5	7			6	0			5	0								0.22
CS76123					2.95	2.38			24	40			28				39.5	70			41	52			3	8			3	8			10	0			3	0								0.24
CS76123					4.63	1.7			22				30				36.5				42				3	7			4				6	0			5
CS76123									26
CS76129	5.79	9.17	20.8	1.11	1.84	2.11	10.96	0.23	29	28	-4.99	-1.37	29	24	-13.3	-3.91	34	53	-2.88	-1.34	48	54	26.88	11.02	6	7	-8.49	-0.49	6	5	-6.94	-0.37	3	4	9.09	0.26	6	3	-22.27	-0.63	0.32	0.35	11.1	0.04	0.1	0.34	50.51	0.1	25.78
CS76129	6.45	0.15			2.18	2.18			29	24			30	24			40	46			54	52			8	7			6	4			4	2			4	1							0.13	0.27
CS76129	9.36	8.18			1.61	2.02			25				31	25			45	46			49	42			6	6			8	4			3	2			1	2							0.2	0.3
CS76129	3.11	8.28			3.58	1.83			27	24			31	25			54	40			51	46			7	5			8	5			5	5			2	3							0.19	0.27
CS76129	6.58	8.09			2.79	2.3			29	27			32	26			49	49			48	56			8	6			5	6			4	3			3	4							0.08	0.47
CS76129	8.34	4.79			2.7	4.46			27	24			33	26			45	47			49	54			8	3			6	5			3	4			3	1							0.08	0.27
CS76129	6.27					1.71			27	26			33	26			46	45			47	54			7	6			7	4			3	2			5	1							0.29	0.26
CS76129					2.15	2.91			25	27			34	26			46	46			52	50			5	6			8	5			5	2				1							0.23	0.18
CS76129					1.78	1.8			25	28			36	26			49	31			53	59			7	2			8	6			4	4			3	4							0.17	0.44
CS76129									29	26			36	27			46	51				53			6	5				6			3	3				2								0.22
CS76134	4.28	6.74	13.04	0.58	2	1.85	1.45	0.03	28	26	-4.77	-1.31	27	24	-5.91	-1.61	57	60	8.61	4.51	54	45	30.03	12.56	7	5	-1.08	-0.06	4	4	5.81	0.24	3	2	-11.28	-0.33	0	2	29.32	0.58	0.35	0.33	-0.09	0	0.12	0.15	-17.31	-0.03	24.79
CS76134	2.94	0.75			2.95	1.68			28				27	24			56	63			55	59			6	5			5	5			5	2			4	4							0.15	0.21
CS76134	5.65	6.3			2.56	4.4			25	26			28	25			53	65			56	56			5	4			5	4			4	2			2	3							0.18	0.18
CS76134	5.45	4.97				2.86			26	24			28	26			57	55			55	53			6	6			4	5			3	3			2	1							0.12	0.28
CS76134	5.2	4.05			1.76	0.56			28				28	26			54	55			54	49			7	7			5	5			3	2			3	2							0.09	0.2
CS76134	4.75	7.1			3.01	2.92			27	24			28	26			61	54			48	50			5	5			4	4			5	4			1	2							0.21	0.13
CS76134					2.52	2.7				27			28	26			55	61			52	58			6	5			4	4			5	3			0	4							0.15	0.07
CS76134					1.92	0.01			26	26			28	26			58	47			48				5	5			3	5			3	1			2	1							0.25	0.11
CS76134					1.51	2.28			28	28			30	27			59	52			44	65			7	6			5	3			3	4			1	4							0.2	0.17
CS76134									30	28
CS76145	0.09	6.29	48.53	1.99		2.74	31.35	0.69			-0.79	-0.21	27	26	-5.08	-1.44	27	48	4.11	2.01	51	51	30.86	12.5	6	6	17.84	0.91	4	4	12.9	0.57	1	3	-15.9	-0.49	3	3	21.58	0.59	0.27	0.31	4.97	0.01	0.25	0.17	29.64	0.08	24.36
CS76145	3.15	6.39			1.61	4.27			29	26			28	26			51	55			50	39			6	6			4	5			5	3			2	3							0.2	0.31
CS76145	6.96	5.61			4.03	4.71			25				29	26			47	51			48	68			4	5			5	5			5	4			4	2							0.42	0.29
CS76145	4.78				2.26	1.47			26				31	26			57	49			50	50			6	7			5	6			6	1			3	3							0.34	0.38
CS76145	5.62				2.4	3.3			27	25			31	26			48	51			49	59			5	6			6	5			3	2			3	5							0.21	0.48
CS76145	4.02				0.83	0.02			24	27			36	26			57				48	60			5				6	5			4				4	5							0.25	0.44
CS76145						2.46			25	29				27			53				48	48			6				5	5			4				3	2							0.29	0.26
CS76145					4.16	4.4			25					28			56					53			5					5			5					2								0.29
CS76145					1.93	2.64			30	26				31			49					51			5					5			5					4								0.3
CS76145									25	27							50					51			6					5			4					4								0.43
CS76152	3.91	9.15	69.12	3.21			75.21	1.26	33	27	-4.49	-1.32	32	27	-9.4	-3.08		59	2.48	1.37	62	60	42.59	17.89	8	7	7.28	0.47	6	7	-2.54	-0.15	0	3	21.08	0.47	8	1	10.19	0.17	0.23	0.34	26.58	0.07	0.29	0.97	10.33	0.02	24.26
CS76152	3.22	6.56			1.87	3.16			33	33			38	27			63				55	63			6	6			10	5			3	5			0	3								0.22
CS76152	7.33	7.83			0.39	4.44			30				40	28			68				34	50			8	6			4	7			5	2			0	2								0.11
CS76152	5.48				0.71	2.5			33	28			41	28			63	54			55	56			8	7			8	6			3	4			0	2							0.25	0.17
CS76152	7.05				1.65	2.06			31				41	28			65	57			51	60			6	7			10	5			6	3			0	1							0.14	0.13
CS76152	1.15				4.12	3.93			35				43	30							57	60			9	8			10	5			2	1			0	2							0.17	0.08
CS76152	8.06				1.02	3.78			28	26				33							51	66			10	7			8	5			1	1			0	1							0.19	0.15
CS76152						2.04			27	27				33								60			8					6			1					4								0.21
CS76152					0.11	1.13			35					33			58					64			7					6			2					1								0.16
CS76152						3.35			26	27							58								10								2
CS76162	2.18	9.15	68.69	2.61	2.14	1.34	15.22	0.31	30	26	-7.26	-2.04	26	23	-8.74	-2.47		47	6.05	2.75	39	58	40.12	15.46	5	5	-16.53	-0.84	4	4	-9.67	-0.42	2	1	16.36	0.38	1	3	2.67	0.06	0.23	0.36	33.03	0.09	0.07	0.18	3.75	0.01	22.93
CS76162	5.89	6.62			1.17	1.94			28	25			28	25				51			39	57				5			2	5			2	3			4	3							0.11	0.36
CS76162	4.13	5.69			1.69	3.68			29	29			28	25			46	45			42	49			6	4			5	3			1	4			3	1							0.15	0.09
CS76162	2.61	2.4			2.4	2.07			29	26			29	26				50			46	55			6	4			3	4			3	2			4	2							0.23	0.2
CS76162	1.62	7.07			2.18	1.58			30	26			29	26			40	46			46	59			5	3			5	4			2	5			3	4							0.14	0.28
CS76162	4.45	5.57			2.4	3.94			28	26			31	26			45	49			49	53			6	4			7	3			2	3			0	4							0.11	0.17
CS76162		8.29			2.91	2.74				25			33	26			41	49			48	54			5	4			6	4			4	2			0	0							0.08	0.14
CS76162					2.39	2.22			30				34	26			39				49	47			4	5			5	4			5	2			2	1							0.16	0.1
CS76162					2.3	1.84			27	24			34	27				48			49	55			6	4			6	4			3	2			1	2							0.12	0.19
CS76162									28	28				28			45					53			5					4			2					2								0.2
CS76164	2.88	9.15	80.94	3.28	1.47	2.24	27.95	0.61		26	-10.83	-3.11	28	26	-6	-1.72	37	64	40.58	16.93	34	38	4.54	1.55	6	5	4.11	0.22	5	5	4.44	0.2	1	3	13.98	0.29	3	2	13.48	0.28	0.32	0.37	17.32	0.06	0.2	0.13	-1.75	0	25.31
CS76164	5.99	5.21			3.29	3.15			28	27			30	26			36	53			36	35			5	6			5	5			1	3			1	2							0.09	0.19
CS76164	4.19	9.72			3.03	3.31			31	26			30	26			37	59			35	37			5	7			6	4			2	0			1	2							0.15	0.24
CS76164	2.19	7.48			1.86	2.28			27				31	26			31				37	35			6	5			5	5			2	2			3	3							0.12	0.21
CS76164	4.66	5.18			1.72	0.7			27	23			31	27			39				38	34			5	6			4	4			2	2			1	3							0.22	0.15
CS76164	4.83	7.27			2.07	3.73			29	26			31	27			38				36	36			7	5			5	5			2	4			2	3							0.15	0.18
CS76164	2.57				2.38	4			30	26			31	28			33				38	35			8	6			5	5			2	1			1	3							0.18	0.14
CS76164	4.49				3.41	3.75			30				32	28			32				36	35			4	6			5	4			4	2			2	1							0.12	0.26
CS76164	3.38				2.35	1.81			33	25			34	28							36				7	4			6				3	4			1								0.1
CS76164	2.99								28												37								4								4								0.13
CS76164	3.29								30
CS76164	3.31								30
CS76164	5.07								30
CS76164	5.79								30
CS76164	4.27								30
CS76164	3.49								30
CS76164	4.62								30
CS76164									34
CS76168	3.33	8.03	54.66	2.33	3.58	1.75	11.43	0.27	29	34	35.16	9.74	26	27	34.1	9.74	46	73	24	13.38	45	58	46.06	19.77	8	6	68.56	3.53	5	3	43.64	2.1	2	3	-62.86	-1.88	0	5	-54.59	-1.44	0.57	0.49	10.26	0.05	0.09	0.15	25.16	0.05	25.28
CS76168	5.19	7.74			3.42	4.12			27	38			29	36			67	72			60	58			5	8			7	7			4	3			1	0							0.2	0.34
CS76168	5.58	9.76			2.45	2.23			27	38			29	36			72	60			60	63			5	10			5	8			4	3			6	1							0.32	0.39
CS76168	8.28	7.96			1.74	4.75			25	37			30	37							50	65			6	9			6	9			4	0			1	1							0.19	0.24
CS76168	3.47	5.65			2.62	1.84				38			30	39			64	63			49	64			6	9			6	8			4	0			3	0							0.18	0.2
CS76168	0.76	0.49			4.54	1.31			32	39			30	41			66				58	64			5	10			5	6			5	0			3	0							0.13	0.14
CS76168					1.58	2.49				41			32	41			62	75			55	63			4	9			6	6			5	1			5	0							0.21	0.17
CS76168					3.65	2.67			28	37			32	44			67	70			55	62			5	8			6	6			4	0			5	0							0.16	0.15
CS76168					1.56	2.56			27				34	41				71				64				9				8				0				3								0.47
CS76168									28	35			36	41								66								8								2								0.4
CS76174	3.61	6.97	82.46	3.31		2.32	46.09	0.99	22	23	-4.7	-1.19	22	22	-4.99	-1.27	40	46	2.77	1.31	40	56	31.63	11.87	3	3	-22.91	-0.89	2	6	22.5	0.77	4	5	38.4	1.26	3	1	6.43	0.16	0.17	0.22	-9.4	-0.02	0.05	0.17	-27.47	0.11	25.11
CS76174	6.97	6.42			2.86	3.35			22	26			24	23			40	50			47	56			3	3			3	4			6	5			2	5							0.05	0.22
CS76174	3.62	7.64				3.73			22	24			25	23			52	50			40	55			3	4			4	4			4	5			2	0							0.03	0.07
CS76174	2.28	6.98			2.02	2.89			22	22			26	23			48	50			41	45			2	4			4	3			5	6			3	3							0.13	0.01
CS76174	3.44	10.4			2.13	4.41			26	23			26	24			46	48.5			48	43			4	3			2	4			4	3			3	3							0.09	0.1
CS76174	5.32	5.54			2.04	2.44			21	22			25	24			49	52				42			4	3				3			4	4				1								0.05
CS76174	2.23				2.55	1.02			26					24			48	48				50			3	3				5			4	4				3								0.13
CS76174					2.51	4.51			24	26				26				44				47			3	3				4			4	3				3								0.14
CS76174						3.53			24	25				29				49.5				47			2	1				4			5	6				3								0.11
CS76174									24	27							50					53			3					5			6					4								0.09
CS76183	2.91	10.41	61.82	2.26	1.71	3.34	35.32	0.67	27		-3.54	-0.95	25	23	-8.02	-2.16	40	35	0.81	0.37	40	55	46.7	16.52	5	4	25.76	1.12	4	4	11.46	0.42	5	4	-21.17	-0.69	2	2	-10.37	-0.24	0.21	0.3	15.65	0.04	0.15	0.11	-33.5	-0.06	23.61
CS76183	3.92	4.92			2.23	3.51			26	24			26	24			43	50			40	58			4	7			4	3			5	4			1	1							0.11	0.11
CS76183	4.2	1.63			1.61	3.54			26	26			27	24			39	48			40	51			3	6			3	5			5	2			3	2							0.11	0.12
CS76183	2.93	6.81			2.26	2.07			27	31			27	24			43	47			38	48			4	5			3	2			5	3			2	3							0.11	0.1
CS76183	2.48	5.84			1.11	1.49			26	25			27	24			43	48			38	43			3	6			3	4			5	4			3	2							0.14	0.08
CS76183	2.84				2.11	4.44			26	22			27	26			44	50			40	50			4	6			4	4			3	1			3	1							0.16	0.11
CS76183					1.1	0							28	26			40	43			34	56			3	5			4	5			4	4			3	4							0.15	0.18
CS76183					3.42	2.7			25	29			30	26			41	53			34	49			5	5			4	4			4	0			3	3							0.1	0.18
CS76183					1.04	1.95				26			31	26				33			45	53				5			3	5				1			1	2							0.08	0.12
CS76183									28	25											40	56							3	5							3	1							0.12	0.1
CS76189	6.33	5.19	26.28	1.16		2.96	51.67	1.03		30	-7.43	-2.17	31	26	-7.22	-2.24	57	55	4.21	2.17	50	64	43.3	17.86	5	4	-25.04	-1.34	2	5	12.48	0.52	3	3	36.52	0.87	4	1	-39.55	-1.24	0.19	0.26	4.18	0.01	0.23	0.14	-7.87	-0.02	24.5
CS76189	6.07	6.26			2.09	3.01			29	26			33	27			55	56			52	64			4	2			2	6			4	6			4	5							0.19	0.23
CS76189	4.31	6.04			3.19	2.89			30	27			33	28			52	54			54	54			6	5			4	4			4	2			4	3							0.16	0.15
CS76189	0.99	4.63			1.8	2.76				26			34	28			59	54			54	61			7	3			4	4			4	4			5	1							0.12	0.12
CS76189	5.95	5.35				1.75				27			37	28			52	51			49	57			6	4			7	5			4	2			5	1							0.11	0.16
CS76189		4.07				3.46				28			37	29			54	56			46	59			6	4			5	4			0	3			2	0							0.11	0.11
CS76189		7.53			0.15	3.27			31	28			45	31			52	50			50	65			7	5			6	6			3	3			4	0							0.11	0.15
CS76189					3.06	1.18			32	27				31			57				50	56			6	5			6	5			1	3			4	4							0.2	0.36
CS76189					2.06	5.99								31			57					52			6					4			2					3								0.19
CS76189									32	24												59								4								1								0.2
CS76197	4.18	7.92	23.77	1.02	1.81	2.14	25.37	0.53	28	26	0.04	0.01	27	24	-3.14	-0.85	44		-3.22	-1.54	49	52	28.14	11.7	4		3.46	0.15	4	5	7.93	0.34	5	2	-27.07	-0.83	3	3	-11.02	-0.31	0.05	0.26	41.01	0.07	0.14	0.2	-13.32	-0.03	22.95
CS76197	5.89	1.4			1.65	4.17			25	31			27	25			37				49	53			4				4	4			3	1			2	1							0.11	0.09
CS76197	4.91	8.3			1.74	2.25			26	26			27	25			50	41			49	55			4	4			5	5			5	1			3	2							0.11	0.16
CS76197	4.26	5.65			3.02	2.31			27	24			28	26			49				52	53			3	3			5	4			3	4			4	0							0.18	0.18
CS76197	3.35	3.45				4.82			25	28			28	26			41				57	55			4	6			5	6			5	2			4	5							0.16	0.13
CS76197	4.35	5.19			2.48	1.68			27	26			28	26			43				50	48			3	5			3	5			3	2			3	2							0.21	0.3
CS76197					3.69	1.66			25				28	26			60				50	56			3	4			5	3			5	3			4	4							0.15	0.2
CS76197					3.11	1.83			28	24			28	27			58	52			52	58			4	4			5	4			5	3			3	2							0.09	0.16
CS76197					1.71	3.88				31			29	28			50				54	50			5	5			6	5			3	2			4	2							0.15	0.17
CS76197					1.28	1.68			25	26				29								53								5								4								0.07
CS76197						2.64
CS76198	5.95	0.3	-33.96	-1.64		4.67	45.89	1.09	28	38	13.58	3.8	27	23	-8.54	-2.39		48			48	45	23.02	9.52	4	4	14.68	0.67	5	5	-6.8	-0.28	5	4			3	1	10.84	0.24	0.26	0.21	-27.12	-0.08	0	0.06	-37.17	-0.07	24.75
CS76198	6.08	8.42			2.31	4.24			28				28	25				53			49	58			5	5			5	3			3	3			1	1							0.22	0.08
CS76198	8.3	0.86			3.45				26	26			29	25							59	52			4	5			3	3			5	2			4	1							0.13	0.09
CS76198	4.66				3.37	2.93							31	25				39			54	49				6			4	3			5	1			2	2							0.18	0.15
CS76198	3.87				3.99	2.88			29	35			31	26				34			48	52			5	6			5	3			2	0			1	3							0.16	0.15
CS76198	4.37				3.27	5.88			33				31	26							55	51							4	4			2				3	3							0.1	0.12
CS76198	5.66					1.73			28				31	27							48	47			4				4	4			3				3	3							0.1	0.09
CS76198					2.11	3.13				28				28							46	54			3				4	4			4				0	5							0.17	0.16
CS76198					1.19	2.28			27													50			5					5			0					3								0.15
CS76198									28																								4
CS76210	4.51	2.95	11.89	0.6	0.37		58.34	1.37	31		18.05	5.3	30	26	7.63	2.27	55	44	5.51	2.81	55	64	46.55	20.17	3	6	42.97	1.83	6	6	29.53	1.4	6	0	-92.98	-2.65	1	2	-37.31	-0.89	0.31	0.12	-60.14	-0.19	0.11	0.18	-7.8	-0.02	23.51
CS76210	7.08	7.16			3.1	3.34			27	40			32	30			53	50			53	65			4	5			6	6			1	0			4	2							0.2	0.22
CS76210	8.63	5.84			3.75	3.04			31	32			32	31				44			60	64			4	5			5	7			2	0			2	0							0.23	0.2
CS76210	6.18	4.91			3.14	4.04			28	34			33	32				68			57	69			3	6			6	6			5	2			1	0							0.15	0.15
CS76210	6.66	4.61			3.28	2.65			34				35	32				59			59	61			2	8			6	6				0			1	1							0.17	0.22
CS76210	5.05	8.16			2.09	3.21			34	31			35	33				52			57	64			4	6			7	6			4	0			8	2							0.11	0.17
CS76210	3.25				2.82	5.7			31	37			35	34				60			56	61			5	5			4	5			4	0			4	5							0.22	0.17
CS76210					2.56	4.49			31					34							54	60			5	8			4	7			4	0			0	0							0.11	0.17
CS76210					3.67	3.25			31	34				36							46					6			7					0			1								0.16
CS76210									34												51					6			5					0			3								0.2
CS76211	5.11	4.09	7.63	0.35	0.25	2.49	58.44	1.12	34		1.68	0.51	36	27	-7.18	-2.28	53		6.07	3.21	54	53	34.99	14.59	8	8	14.49	0.82	8	4	-8.87	-0.51	3	1	49.47	1.16	1	0	-24.4	-0.39	0.37	0.51	49.2	0.17	0.13	0.13	-12.42	-0.02	23.92
CS76211	4.16	3.95			2.61	2.4			32	28			36	28			57	56			54	59			7	6			9	5			1	4			1	3							0.08	0.15
CS76211	6.01	6.88			1.86	5.94			33				36	28			61	56			55	54			7	6			6	6			3	5			1	2							0.11	0.16
CS76211	5.15				1.56	2.82			32				36	29				56			52	55				6			7	6			4	4			1	0							0.13	0.12
CS76211	5.24				2.5	2.27							37	29			61				49	56			6				7	4			4				1	0							0.1	0.14
CS76211					2.79	4.38			32	27			37	29			56				58	54			6				8	6			1				3	1							0.06	0.14
CS76211					1.15	0.89			37	29			38	29			57				45	60			6				9	6			2				0	1							0.11	0.09
CS76211					1.76	3.01			32	40			41	32							48	56							8	6			3				0	1							0.17	0.21
CS76211					2.46	3.05			35					34							49	57							6	5			2				0	2							0.13	0.23
CS76211									34													59			6					4			4					2								0.17
CS76213	4.84	6.52	8.58	0.36	1.61	1.59	46.42	0.88
CS76213	3.77	8.63				3.67
CS76213	2.27	2.77			1.67	3.26
CS76213	4.26	0.07			2.1	3.73
CS76213	3.47	4.55			2.29	3.43
CS76213	6.58				1.57	0.8
CS76213					2.29	2.28
CS76213					1.79	4.77
CS76213					1.43	1.38
CS76213
CS76214	3.76	4.3	87.86	2.85	2.22	1.55	40.97	0.72		24	-11.55	-2.99	24	22	-9.79	-2.61	29	40	4.84	1.89	30	46	26.38	8.62	3	2	-21.71	-0.8	3	4	18.65	0.66	3	6	45.57	1.22	2	3	-11.33	-0.24	0.12	0.18	-14.46	-0.03	0.05	0.24	-11.12	-0.02	25.59
CS76214	4.38	8.09			1.69	2.54			24	24			24	23			22	43			34	37			2	4			4	4			3	4			3	0							0.11	0.04
CS76214	1.78	8.6				1.87			26	24			24	23			26	38			33	42			3	2			3	4			3	4			3	0							0.08	0.06
CS76214	1.87	3.7			3.13	1.62			23	22			25	23			36	50			35	46			4	3			4	4			5	3			2	3							0.09	0.14
CS76214	2.55	4.91			0.21	1.02			24	21			26	23			32	37			28	34			2	4			3	4			2	5			0	1							0.04	0.07
CS76214		7.01			0.63	4.36			25	22			28	24			27	44			33	41			2	3			3	4			3	3			2	2							0.03	0.13
CS76214					0.67	2.88			24	22			29	25			35				33	38			2	2			4	5			5	4			1	1							0.06	0.1
CS76214					1.03	1.94			26	26			30	25			34	35			35	39			3	3			3	4			3	3			2	1							0.1	0.17
CS76214					2.91	4.42			22	22			32	26							37	43				2			2	4				3			3	4							0.15	0.22
CS76214										22				26								47				4				5				4				4								0.23
CS76218	5.94	6.36	64.55	2.37	2.05	1.3	25.51	0.57	36	29	-9.73	-3.22	39	26	-14.28	-4.82		56			45	59	50.44	19.45		6				5	-15.46	-1.02		4			1	2	-15.63	-0.25		0.46			0.3	0.21	-4.93	-0.01	26.13
CS76218	2.04	5.26			2.94	5.29			38	30			40	26				63			48	59				5			10	6				3			1	0							0.15	0.14
CS76218	3.89	8.72			2.55	2.33				27			40	28							47	58				5			11	6				4			3	1							0.1	0.23
CS76218	1.86	7.26			2.66	4.03			39	27			42	28				62			37	63				6			9	6				3			0	2							0.21	0.29
CS76218	2.43	5.84				1.58			39	31			44	29							38	61				5			9	5				1			0	1							0.13	0.2
CS76218		2.78			2.11	2.66				33			43	30				58			46	55				4			11	6				5			0	0							0.24	0.22
CS76218					2.68	2.06			39	32			42	30				59			50	67				5			8	6				2			0	3							0.27	0.37
CS76218					3.03	3.35				31			41	30				61			51	49				5			7	5				3			2	1							0.5	0.19
CS76218					2.31	2.7			40	30			39	31								51				2				5				4				2								0.18
CS76218									40	29				31				51								6								2
CS76225	3.87	9.55	57.62	2.42		1.54	50.53	1.19	25	22	-9.07	-2.41	22	23	-3.79	-0.95			-6.13	-3.17	45	50	37.76	15.19	3	4	-9.02	-0.44	2	3	7.23	0.24	0	2	1.92	0.06	3	3	14.87	0.41	0.31	0.29	-8.03	-0.03	0.17	0.13	-6.03	-0.01	23.26
CS76225	4.55	7.02			1.99	3.74			25	24			23	23							47	52			6	3			3	4			3	3			4	4							0.19	0.19
CS76225	7.26	3.26				5.27			25	31			24	23							49	57				4			4	4			5	5			3	4							0.15	0.27
CS76225	2.78	8.6				2.28			24	24			24	23				55			50	53			5	4			3	3			6	4			4	3							0.23	0.19
CS76225	4.53	2.34			1.95	4.4			25	22			24	24			54.5				50	60			6	5			2	5			5	2			4	4							0.18	0.21
CS76225	3.03	7.4			2.91	3			27	24			24	24			56				49	54			5	4			3	3			5	2			2	2							0.14	0.11
CS76225	3.98	8.13			3.84	4.46			27	22			24	24							50	62			5	5			3	3			4	4			3	3							0.14	0.18
CS76225					2.28	3.55			27	24				26								54			5	5				4			4	4				3								0.2
CS76225					3.54	3.55			25					26								53			4	4				4			5	3				2								0.19
CS76225									25	24								42				59			5	6				3			4	2				4								0.23
CS76227	2.95	8.88	44.46	2.16	4.42	3.2	28.8	0.7	28	38	35.9	9.61	25	24	-0.04	-0.01	49	54	20.25	10.2		63			3	8	74.16	2.89		4			3	0	-74.9	-2.65		3			0.21	0.3	16.51	0.04		0.17			23.07
CS76227	7.44	7.51			2.62	2.78			26	34			25	25				62				59			3	7				4			5	0				3								0.15
CS76227	6	7.41			3.21	3.79			23	39			25	26			57	70				59			3	6				5			6	1				1								0.12
CS76227	4.26	7.05			1.66	3.42			26				25	26			50	36				60			3	5				5			6	2				2								0.15
CS76227	5.9	6.98			2.51	2.94			25	34			26	26				65				59			2	8				5			1	0				1								0.09
CS76227	7.38	4.2			2.21	3.48			27	35			26	26			53	67				62			3	6				4			6	0				2								0.07
CS76227	5.22				3.22	2.7			26	35			27	27			54	61				62			3	6				4			6	2				1								0.24
CS76227					4.02	2.82				36			28	28			49	65				64			3	8				5			6	2				1								0.13
CS76227					2.15	2.86			26	40			28	28			51	65							4	7							6	1
CS76227									27				30	28			58								3								6
CS76230	4.9	10.96	98.99	4.19	1.44	4.88	40.96	0.82	25	23	-8.75	-2.34	26	24	-6.16	-1.73	47	54	7.55	3.58	45	56	35.93	14.65	4	5	1.32	0.07	3	6	2.77	0.12	3	2	-1.25	-0.03	4	0	3.66	0.09	0.27	0.35	21.4	0.06	0.05	0.2	26.45	0.05	24.07
CS76230	2.71	6.76			2.32	1.84			24				28	25			43	49			46	56			5	5			6	4			3	4			2	1							0.06	0.14
CS76230	10.29	7.6			2.06	2.9			27	24			28	26			46	46			51	50			6	5			4	4			4	4			3	3							0.18	0.17
CS76230	1.83	6.5			3.38	2.77			27	27			29	26			48				57	57			5	5			5	5			4	2			4	5							0.16	0.32
CS76230	1.56	10.25			1.54	3.61			27	24			29	26				46			48	55			5	4			6				2	3			0	2							0.04	0.22
CS76230	5.05				2.5	1.83			25				29	26			51	55			45	59			5	5			6	4			3	4			4	4							0.17	0.33
CS76230	4.1				2.2	1.98			27	22			30	28			44	55			57	55			6	5			4	4			3	2			0	2							0.08	0.15
CS76230					1.72	2.73				28			31	28			46	52			49				6	7			5				3	0			3								0.12
CS76230					1.36				24	25			34	28			49				54				6				6				5				1								0.15
CS76230									27	22			34								45								4								3								0.09
CS76244	4.91	5.86	85.44	3.41	1.88	1.93	33.09	0.7						42
CS76244	5.37	5.85			2.95	4.27
CS76244	1.82	9.99			2.42	2.26
CS76244	2.08	6.63			1.91	2.12
CS76244	5.2	8.34			2.05	2.75
CS76244		7.74			2.4	2.77			30
CS76244					2.51	3.93
CS76244						3.33
CS76244					2.19	1.95
CS76244
CS76245	3.77	5.5	35.89	1.44		0.85	86.92	1.81	35	44	56.45	17.93	37	28	12.25	3.98		65	-13.97	-8.16	52	52	42.21	17.21	7	9	65.22	3.55	6	9	51.61	2.29	3	0	-88.71	-2.36	3	2	-10.2	-0.36	0.39				0.2	0.27	44.66	0.09	26.44
CS76245	3.74	5.78			2.05	3.84			37	44			38	35							50	62			7	8			5	4			2	0			6	4							0.22	0.24
CS76245	3.78	6.34			2.47	2.41			36	47			38	36				41			51	62			7	9			6	7			3	0			3	4							0.26	0.28
CS76245	3.42	5.9			1.96				38	47			39	38			65	48			53	53			6	10			3	7			5	1			2	9							0.16	0.37
CS76245	3.18	6.59			2.03	2.68			35	50			39	38				45			50	58			3	9			5	8			5	0			4	1							0.22	0.26
CS76245	4.45	2.54				6.28			38	50			40	40				45			42	60			6	9			5	7			2	0			6	2							0.11	0.35
CS76245	5					4.97			35	50			40	40				48			50	59			7	10			5	5			3	0			9	0							0.13	0.37
CS76245					1.93	6.53			34	55				37			75	60							6	8							3	0
CS76245					2.88	3.53				55							66	45							6	10							4	0
CS76245									36	55								55								8								2
CS76251	5.44	5.65	58.56	2.66	1.11		18.12	0.41	31	30	-4.89	-1.37	29	26	-2.06	-0.59	63	47	-0.26	-0.14	50	62	35.54	14.95	3	6	20.68	0.91	6	4	6.7	0.26	6	1	-30.13	-0.99	2	5	13.62	0.42	0.28	0.33	12.03	0.04	0.04	0.37	25.74	0.05	22.56
CS76251	4.1	9.87			2.27	3.62			28	26			30	26			65	55			52	61			5	5			4	4			3	3			4	2							0.15	0.18
CS76251	3.91	5.86			3.33	2.6			26	26			30	26			66	59			54	55			4	4			5	4			4	2			3	3							0.19	0.18
CS76251	4.93	5.39			2.22	1.24			28	28			30	27			57	51			54	56			5	7			2	4			5	1			6	4							0.11	0.27
CS76251	6.64	4				1.42			27	24			31	27			65	60			53	56			4	5			5	4			4	3			4	2							0.16	0.2
CS76251	4.81	10.49			3.37	2.03			29	27			31	28			62	62			57	60			3	6			4	5			5	2			4	3							0.27	0.32
CS76251		8.01			1.99	3.72			27	25			35	29			69	56			44	52			3	6			2	4			5	3			4	6							0.16	0.32
CS76251		8.29				5.76			30	27				29			61	50			54	54			5	4			3	4			4	4			4	3							0.15	0.13
CS76251					3.76	0.91			28	24				34			64	56							5	5							5	2
CS76251					2.46				30	29							58	58							3	5							5	2
CS76256	2.77	5.43	52.29	2.28	2.7	1.17	-0.7	-0.02	30	27	-5.43	-1.5	25	25	-1.59	-0.43	41	46	7.67	3.46	49	56	32.76	13.52	4	4	-6.55	-0.32	3	4	1.73	0.07	3	4	-18.76	-0.44	2	1	-13.93	-0.24	0.28	0.32	8.68	0.03	0.17	0.21	-3.88	-0.01	30.4
CS76256	4.28	2.85			1.9	2.14			27	27			27	25				42			50	55			5	4			3	4			3	4			1	3							0.19	0.21
CS76256	4.52	7.34			3.09	2.13			27	26			27	26							47	54			6	5			5	3			3	0			1	2							0.15	0.23
CS76256	6.79	8.65			2.7	2.68			26	26			28	26			43	49			48	63			5	6			4	3			3	2			3	3							0.22	0.2
CS76256	4.68	5.69			1.89	2.35			30	24			29	26							52	54			6				3	5			0	2			2	0							0.19	0.18
CS76256		9.87			3.93	2.57				26			29	26							52	53			5				6	3			2	1			0	1							0.14	0.17
CS76256					2.34	1.9			32	24			32	26				57			53	55			5	5			4	5			2	1			0	1							0.25	0.1
CS76256					3.05	2.91			26	27				27							52	50			5	5			6	4			3	1			0	2							0.15	0.22
CS76256					2.66	2.86			24	26				29							52	55			4	3			7	5			5	2			0	2							0.25	0.28
CS76256									27	28				32							52	53							3	6							3	0							0.26	0.27
CS76268	6.22	7.73	48.51	2.02	2.16	4.43	71.35	1.36	40					35							7								3								2				0.38								25.44
CS76268	6.26	5.58				2.82			35								52				50				8				3				2				1
CS76268	5.44	6.15			1.07	2.75			39												47				9				5				2				1
CS76268	2.44	6.02			2.48	4.14			40								55				48				8				4				0				3
CS76268	0.71	9.55			3.26	2.45			43								50				52				6				3				6				2
CS76268	4.27	2.12			1.88	5.02			44								52				52				10				6				1				0
CS76268		6.16			0.51	3.07			42								53				53				7				4				0				0
CS76268					1.73	2.97			42								53				52				7				6				4				0
CS76268					1.97	1.81			37								50								8								3
CS76268																	54								6								7
CS76269	3.01	6.66	62.86	2.22	3.11	2.1	5.63	0.12		30	5.43	1.5	28	27	-0.79	-0.23	50		11.17	5.53	53	51	39.66	15.72	5	3	7.94	0.38	3	4	12.86	0.64	6	3	-40.8	-1.45	3	4	8.03	0.18	0.38	0.38	9.58	0.03	0.13	0.19	30.59	0.06	27.68
CS76269	2.32	5.96			2.48	2.17			32	31			29	27			53	51			48	59			4	4			9	6			6	1			3	2							0.16	0.27
CS76269	0.44	6.71			2.96	2.01				29			30	28			47				41	53			3	4			6	7			5	2			1	2							0.14	0.23
CS76269	4.12	4.95			1.75	2.18			30	28			32	29			50	60			43	58			2	7			4	6			7	3			3	2							0.16	0.28
CS76269	4.98	3.97			2.69	2.23				27			32	29			54				47	55			4	8			8	6			5	1			3	3							0.1	0.3
CS76269		6.34				2.77			29	30			32	29			51	53			44	54			6	4			5	7			4	3			1	2							0.11	0.28
CS76269					1.07	2.37			27	31			34	30							49	52			8	7			7	4			4	2			0	4							0.13	0.26
CS76269					2.03	1.81			27	28			34	32			51	60			55	61			4	6			6	5			3	2			2	0							0.27	0.23
CS76269					1.82				25	31			36								47				6	3			7				6	2			3								0.2
CS76269									25	27								51								5								2
CS76273	2.3	4.31	83.99	3.28	2.72	1.1	6.07	0.13	27	22	-12.27	-3.17	24	22	-8.12	-2.15	37	43	-4.31	-1.88	39	55	34.95	12.12	6	5	-0.42	-0.02	6	2	-28.23	-1.06	2	2	24.93	0.53	2	3	-6.67	-0.14	0.16	0.16	-34.12	-0.08	0.17	0.14	-14.76	-0.03	24.04
CS76273	4.03	8.25			1.95	2.07			24	24			25	23			39	41			37	45			4	4			3	3			3	3			2	2							0.11	0.13
CS76273	3.5	7.28			2.43	1.82			25	24			26	23			37	42			41	47			5	6			3	2			1	2			2	2							0.15	0.16
CS76273	4.64	8.28			2.13	3.64				21			26	23			43	41.5			38	48			4	3			4	2			2	3			3	2							0.17	0.18
CS76273	4.11	8.28				0.82			24	22			27	24			38	49.5			34	45			3	3			3	3			3	3			1	2							0.07	0.12
CS76273		6.78				2.03			22	22			28	24				41			36	47			4	4			3	2			3	3			2	2							0.14	0.14
CS76273						2.79				24			30	24			40	36				46			3	5				3			2	3				1								0.17
CS76273					2.05	2.69				24				25				38.5				45				6				3				2				1								0.2
CS76273					2.48	3.43			24					25				42.5				46				4				4				3				2								0.13
CS76273						2.05			23	21				30								44								3								3								0.2
CS76279	5.6	3.43	5.93	0.27	2.15		38.75	0.81													28								6								1								0.1
CS76279	7.5	4.23			1.69	1.21
CS76279	3.82	6.28			2.2	2.02
CS76279	2.4	4.74			2.18	5.73			37
CS76279	3.83	3.31			3.21	1.76
CS76279	7.02	7.03			2.67	6.13
CS76279					2.73	4.4
CS76279					0.31	2.15
CS76279					3.61	0.95
CS76279					1.68	1.77
CS76287	3.52	7.52	99.2	3.58	1.91	0.69	66.43	1.14	31	28	-4.91	-1.46	33	25			47		25.04	11.66	48	53	25.13	10.39	5	5	7.86	0.38	5	4	-5.41	-0.23	5	5	-13.62	-0.44	1	5	32.35	0.63	0.32	0.56	76.57	0.24	0.16	0.24	-15.76	-0.03	25.1
CS76287	3.65	7.06			1.66	2.55			31	27				25			47				47	51			5				4	4			4	3			3	3							0.25	0.19
CS76287	2.84	10.21			1.72				37	28				26			44				52	50			6	5			4	4			3	2			2	1							0.19	0.11
CS76287	3.12	6.06				2.52			30	28				26			44	52			53	50			5	5			4	4			5	4			2	2							0.21	0.18
CS76287	1.66	5.46			1.8	3.92				31				26			45				54	61			4	5			6	3			5	3			0	3							0.13	0.24
CS76287	3.84	6.8			0.72	4.11			28	29				26				69				49			5	6				4			5	4				1								0.08
CS76287						4.46			35	28				27			43	57				48			5	5				5			4	1				3								0.21
CS76287					2.06	3.11			34	28				28				56							4	5							5	3
CS76287					0.64	1.55			30	26				28											5	6							4	1
CS76287									30	29								57							5	5							5	2
CS76289	3.1	3.53	2.05	0.1	1.95	2.8	49.73	1.09	28	33	1.37	0.42	36	29	-3.69	-1.21	49	54	10.85	5.38	45	61	54.15	20.62	9	7	13.86	0.99	9	9	-10.83	-0.73	4	4	2.58	0.05	7	0	-29.44	-0.79	0.47	0.6	53.44	0.21	0.18	0.19	-7.84	-0.02	26.18
CS76289	5.78	5.24			2.25	1.79			38				36	30				52			47	62			9	9			9	5			0	2			2	4							0.14	0.34
CS76289	5.45	6.11			1.92	3.81			37	34			38	30							43	59			9	8			11	6			1	1			1	3							0.11	0.19
CS76289	6.04	7.16			2.86	2.49			32	31			39	30			56	59			44	58			9	8			9	5			4	1			5	4							0.2	0.25
CS76289	7.37	2.01			2.46	3.37			32	27			39	32			51	56			47	53			9	6			12	5			0	4			4	4							0.24	0.24
CS76289	5.04	5.25			1.8	6.23			36	33			39	32			49	56			45	57			10	10			10	6			2	1			5	1							0.14	0.13
CS76289					2.01	5.14			32	30			41	32			48	53			42	58			10	9			12	5			2	2			0	1							0.26	0.21
CS76289					3.57	3.29							42	32			52				39	62			10	9			12	5			1	1			2	1							0.22	0.17
CS76289					3.11	1.96			38	29			42	34			53				48	58			10	6			3	6			5	4			1	0							0.37	0.18
CS76289						1.88				33			41	35				55			43	59				9			9	8				1			4	1							0.25	0.15
CS76297	3.78	6.45	44.12	1.41	3.6	2.76	33.91	0.68	27	24	-3.11	-0.87	29	26	-3.63	-1.04	49	52	4.39	2.08	50	53	50.13	19.29	4	6	12.17	0.58	4	4	10.02	0.4	0	0	9.59	0.18	2	2	-29.24	-0.64	0.27	0.39	32.67	0.1	0.3	0.18	18.2	0.04	28
CS76297	0.09	2.64			0.03	2.54							29	26			40	49			49	64			5	4			5	5			3	1			2	4							0.21	0.5
CS76297	0.07	5.44			1.79	2.12			28	26			29	26			44	46			40	54			5	5			3	4			1	2			2	1							0.13	0.19
CS76297	3.8	6.3			2.36	1.41			28	26			30	26				50			50	61			3	6			5	4			4	2			1	3							0.18	0.23
CS76297	5.84	3.08			2.23	1.95			29	29			30	27				51			42	66			5	5			3	5			2	1			3	1							0.19	0.29
CS76297	0.07	3.81			2.01	2.45				29			32	28			54				41	57			6	6			4	4			0	2			2	1							0.13	0.18
CS76297		4.48			1.64	2.57				29			33	29				50			45	56				6			5	5				2			2	1							0.25	0.24
CS76297					3.43	2.5			29				34	29				53			46	55				4			4	5				3			3	0							0.08	0.22
CS76297					1.66	5.93				26				29				50			43	54				6			5	4				2			2	1								0.2
CS76297										27				29				44.5								5								5
CS76304	3.51	8.1	7.96	0.37	2.51	3.17	56.49	1.1	30	28	10.24	3.07	38	26	-11.41	-3.75		60	15.22	7.58	37	60	43.95	16.3	5	5	23.32	1.21	4	4	-15.53	-0.66	7	1	-46.47	-1.52	1	5	5.49	0.14	0.42	0.6	63.38	0.23	0.03	0.1	-45.93	-0.08	28.18
CS76304	4.51	4.01				2.67			31	33			40	27			40	56			32	42			7	7			4	2			3	1			0	1							0.09	0.12
CS76304	6.78	6.13			2.1	3.04			34	40			40	28				56			43	57			4	7			6	4			6	2			5	7							0.23	0.06
CS76304	3.52	6.11				1.63			34	29			43	29			50	57			46	60			6	5			3	4			4	4			2	1							0.1	0.12
CS76304	5.17	3.85				5.76			34	31			36	30				56			48	50			6	7			8	4			5	2			3	1							0.13	0.09
CS76304	5.27	1.69				2.88			32	34				30				57			48	53			6	7			3	4			4	1			6	1							0.17	0.01
CS76304	7.1				2.07	3.81			31	39				30			54	60				50			6	5				4			4	1				4								0.07
CS76304					1.33	1.39			31					31			56					54			4	8				3			4	2				1								0.26
CS76304					1.75					30				31			58					50			6					4			4					5								0.01
CS76304									34													58								3								1								0.13
CS76306	3.98	5.42	47.5	1.83	1.11	1.2	69.1	1.12	34			-31.67	39	39	18.08	6.13	48				43	50	37.97	13.64	6				6	8	47.44	2.21	5				8	0	-87.67	-3.05	0.3				0.01	0.17	9.75	0.02	27.47
CS76306	3.29	7.41			1.43	2.54			38				40	40			50				38	49			5				5	5			7				4	0							0.05	0.17
CS76306	4.13	4.97			1.43	5.5			37				43	40			49				29	43			7				0	7			4				7	0							0.17	0.22
CS76306	3.6	5.18			1.41	1.82			34				41	41			53				37	53			5				6	7			5				2	1							0.06	0.21
CS76306	3.44	6.01			1.67	0.71			34				43	44			50				39	48			5				6	8			6				5	1							0.12	0.19
CS76306	3.17	5.12				1.01			38				43	36			45				43	46			6				6	7			7				4	0							0.11	0.16
CS76306					1.18				38				41								43	58			5				7	6			5				2	1							0.21	0.24
CS76306					0.9	3.07			34								47				43				6				6				4				4								0.14
CS76306					1.22	6.02			35								46				45				8				7				4				6								0.16
CS76306									36																6								6
CS76307	5.13	6.82	51.28	2.29	1.06	2.57	32.71	0.75	25	34	38.38	10.4	27	24	8.54	2.37	36	49	18.77	8.46	44	62	64.93	23.62	5	9	82.08	3.74	5	6	47.28	2.05	6	0	-88.9	-3.2	3	0	-91.36	-2.64	0.31	0.34	9.36	0.03	0.15	0.32	15.49	0.03	25.74
CS76307	5.98	7.83			2.76	2.47			29	38			27	27			42	54			44	60			5	9			5	7			5	0			3	0							0.2	0.17
CS76307	4.23	6.18			2.85	1.94			27	38			28	29			40	53			39	69			4	6			5	6			6	0			3	0							0.17	0.2
CS76307	4.9	6.45			3.55	2.96			27	37			28	32			44				38	58			2	7			5	5			4	1			4	0							0.22	0.24
CS76307	4.18	7.1			1.37	2.18			27	38			28	32			43	56			42	61			3	8			6	5			6	0			4	2							0.18	0.16
CS76307	4.57	6.18			2.01	6.9			24	38			28	33			45	56			38	58			5	8			4	8			5	0			3	0								0.24
CS76307					3.17	3.85				40			32	34			46	49			43	60			5	11			5	7			5	0			3	0							0.19	0.34
CS76307					4.61	3.14			27				32				40	57			39	52			5	8			4	7			5	1			5	0							0.21	0.26
CS76307					2.24	1.24			27				33				42	54			44				5	6			4				5	2			4								0.18
CS76307									27	37											38					11			5					0			3								0.14
CS28595	2.47			-3.56					22
CS28595	3.66								29
CS28595	1.29								22
CS28595	4.69								22
CS28595	2.91
CS28595									20
CS28595									25
CS28595									22
CS28595									19
CS28595									19
CS76127	6.35	0.34	-55.75	-2.39					30		18.21	5.08						64	0.26	0.16					6	6	-0.48	-0.02					2	0	-92.28						0.28	0.18	-40.25	-0.12					25.94
CS76127	5.12	3.25							26	31							64	62							5	5							4	0
CS76127	5.92	0.93							26								70	63							6	5							1	1
CS76127	4.77	3.08							27	33								64							5	5							2	0
CS76127	2.17								30								75	49							5	5							6	0
CS76127	2.54								34	31															5								2
CS76127									27	37															6								4
CS76127									28																								3
CS76127									26								79								6								4
CS76127									29								74								7								4
CS28091	2.53	4.92	91.34	2.95					39	32	-5.89	-1.88					43	50	12.02	5.77					7	7	3.97	0.24					8	1	-45.21						0.4	0.42	17.9	0.06					26.63
CS28091	1.14	4.91								33							55								7								5
CS28091	4.13	5.42							33	27							45	56							9	6							1
CS28091	2.22	10.31							38	27							46	53							7	7							3
CS28091	0.79	6.97							38	26							50	56							9	7							0
CS28091	3.08	3.66							37	34							48								7	4							3	4
CS28091	2.54	7.02							35	30															9								3
CS28091									37	30							46								8	7							8	0
CS28091									31	34															5								5
CS28091									38	27							50								6								5
CS76262	2.55	6.47	118	3.89					31	26	-10.1	-2.84					55	61	4.92	2.46					5	4	7.93	0.35					1	4	19.61						0.4	0.4	13.42	0.05					28.53
CS76262	3	7.78							27	24								58							4	5							4	4
CS76262	2.34	8.05							33	26								49							4	6							4	3
CS76262	3.01	5.98							27	26								50								6							4	3
CS76262	1.67	6.52							27	24								50							5	5							3	2
CS76262	2.38	8.35							28	24							52	55							4	3							1	2
CS76262									27	24							49	51							3	5							4	2
CS76262										27								53							4	5							3	4
CS76262									30	24							52	44							4	5							5	3
CS76262										28							51	53							4	4							3	4
CS76301	4.95	10.34	59.36	2.95					23	22	-10.56	-2.72					47	46	-1.27	-0.59					3	3	-15.75	-0.69					5	5	50.39						0.25	0.29	2.13	0.01					26.05
CS76301	5.88	9.14							25	22								42							4	5							4	4
CS76301	4.61	8.09							25	24							46.5	48							3	4							3	4
CS76301	7.9	7.51							22	26								49								3							3	5
CS76301	5.42	5.8							23	22							42	42							5	4							3	6
CS76301	6.31	10.36							22	24								49							4	5							5	4
CS76301		4.27							28	22							43	40							5	3							5	3
CS76301									25	23							43	48							5	4							5	6
CS76301									22	23															4	3							7	6
CS76301									24	22							43								3	3							4	5
CS28743						3.16	89.96	1.94					36	26	9.33	3.14					60	64	34.06	14.96					11	8	30.02	2.15					4	4	-5.72	-0.1					0	0.37	13.13	0.03
CS28743					1.93								38	34							57	63							9	8							4	4							0.26	0.33
CS28743					1.94	6.52							43	35							53	60							12	9							0	0							0.44	0.23
CS28743					5.19	1.57							43	36							57	57							10	9							0	3							0.23	0.36
CS28743					1.73	4.53							43	38							51	63							10	9							1	4							0.23	0.38
CS28743						4.7							43	38							57	53							10	12							0	0							0.26	0.14
CS28743					2.03	3.17							41	38							57	59							11	10							1	0							0.37	0.25
CS28743					1.56	2.64							41	41							56	56							11	10							0	0							0.26	0.23
CS28743					2.24	6.48								41								55								9								0								0.22
CS28743														41
CS76085					3.62	2.77	40.72	0.98						28								52								5								1
CS76085					2.48	2.48								28								50								5								2								0.21
CS76085					1.62	3.73								29								59								5								2
CS76085					3.83	3.64								30								49								5								3								0.16
CS76085					2.53	3.21								30								49								6								1								0.14
CS76085					2.33	4.37								30								49								5								1								0.13
CS76085						5.94								31								60								6								1								0.13
CS76085					3.74	3.23								34								48								4								0								0.05
CS76085						1.14								35								60								5								4								0.19
CS76085														35								52								6								0
CS76100					1.68		16.82	0.34					40	39	17.88	6.19					46	47	33.02	12.34					9	6	18.27	1.1					1	1	-70.97	-1.05					0.12	0.18	6.7	0.01
CS76100					2.06	1.22							46	40							42	52							7	7							1	1							0.18	0.11
CS76100					3.7	3.74							43	40							34	48							8	7							1	0							0.05	0.19
CS76100					0.78	3.36							41	43							40	51							8	8							1	1							0.25	0.33
CS76100					3.01								46	42							50	52							8	9							1	0							0.24	0.39
CS76100					1.29	2.57							43								46	52							8	8							0	0							0.21	0.27
CS76100					1.59	0.79							43								42	46							8	5							0	0							0.21	0.12
CS76100					2.06	4.05							41								43								8								1								0.21
CS76100					3.05	0.93							42								43								10								0								0.23
CS76100													44
CS76191					1.85	2.59	53.84	1.07					36	25	-4.68	-1.54					50	60	41.74	18.17					6	7	16.98	1.02					1	1	-42.17	-0.83					0.07	0.29	58.9	0.1
CS76191					2.42	2.24							36	27							50	67							8	6							1	0							0.05	0.32
CS76191					1.52	3.82							38	27							58	58							8	7							3	2							0.1	0.29
CS76191					2.43	2.62							39	34							54	65							8	8							1	0							0.01	0.27
CS76191					1.49								40	34							60	68							9	9							2	1							0.02	0.33
CS76191					2.89	2.7							41	34							57	68							8	7							2	2							0.13	0.26
CS76191					2.37	2.47							43	34							58	46							8	5							1	2							0.18	0.13
CS76191					1.23	4.68							41	35							57								8								2								0.13
CS76191					2.19	3.86															53								10								2								0.21
CS76191						2.59
CS76191						3.06
[truncated: 23 more columns]
