# Supplementary material for: Assessment of heterosis in two Arabidopsis thaliana common-reference mapping populations
Source: PLoS One. 2018 Oct 12;13(10):e0205564. doi: 10.1371/journal.pone.0205564 (PMC6185836; doi:10.1371/journal.pone.0205564)
Supplement: S7 Table — Given are P-values after correction for multiple testing according to the Benjamini and Hochbergs's FDR-controlling procedure for all SNPs in the GWA analysis for the traits under study in population 1 (Col) or population 2 (Ler). Genes in the vicinity of the selected SNPs are given based on their position. Used abbreviations: Chrom., chromosome; SE, standard error; LA, projected leaf area 17 days after sowing; FT, flowering time in days after sowing of opening of first flower; HT, height of the inflorescence in cm; MSB, main stem branching in number of side branches on the main inflorescence; RB, rosette branching in number of branches originating from the rosette in addition to the main stem; SY, seed yield; SW, 1000 seed weight; SZ, seed size and NS, number of seeds produced per plant. (XLSX) [file pone.0205564.s013.xlsx]

## Sheet: Sheet1
				LA					FT					HT					MSB					RB					SY					SW					SZ					NS
				FDR corrected P-value					FDR corrected P-value					FDR corrected P-value					FDR corrected P-value					FDR corrected P-value					FDR corrected P-value					FDR corrected P-value					FDR corrected P-value					FDR corrected P-value
				Population 1 (Col)		Population 2 (Ler)			Population 1 (Col)		Population 2 (Ler)			Population 1 (Col)		Population 2 (Ler)			Population 1 (Col)		Population 2 (Ler)			Population 1 (Col)		Population 2 (Ler)			Population 1 (Col)		Population 2 (Ler)			Population 1 (Col)		Population 2 (Ler)			Population 1 (Col)		Population 2 (Ler)			Population 1 (Col)		Population 2 (Ler)
snp	chrom.	position	gene	P	MPHABS	P	MPHABS		P	MPHABS	P	MPHABS		P	MPHABS	P	MPHABS		P	MPHABS	P	MPHABS		P	MPHABS	P	MPHABS		P	MPHABS	P	MPHABS		P	MPHABS	P	MPHABS		P	MPHABS	P	MPHABS		P	MPHABS	P	MPHABS
m1	1	657	NA	0.998406	0.99951	0.99944	0.999696		0.99874	0.999633	0.99913	0.997853		0.999583	0.999877	0.990189	0.999936		0.999828	0.999809	0.998493	0.999651		0.998327	0.999752	0.99992	0.870806		0.999234	0.9953	0.999619	0.999709		0.987738	0.996843	0.993302	0.999739		0.993804	0.991351	0.992086	0.999838		0.999991	0.992452	0.996866	0.99997
m2	1	3102	NA	0.991264	0.999161	0.999953	0.999696		0.99874	0.999633	0.998589	0.997853		0.998717	0.999877	0.990189	0.999936		0.999934	0.999809	0.998047	0.999651		0.998327	0.999752	0.99992	0.870384		0.999234	0.990846	0.999619	0.999709		0.997947	0.996843	0.993302	0.999739		0.993629	0.997885	0.991399	0.999838		0.999991	0.990187	0.99691	0.99997
m3	1	4648	AT1G01010	0.993243	0.99951	0.995706	0.999696		0.99874	0.999633	0.99913	0.997853		0.998263	0.999877	0.997778	0.999936		0.999828	0.999809	0.999011	0.999651		0.998327	0.999752	0.99992	0.92061		0.999234	0.9953	0.999619	0.999709		0.992469	0.996843	0.993302	0.999739		0.997678	0.998485	0.987381	0.999838		0.999991	0.992385	0.996335	0.99997
m4	1	4880	AT1G01010	0.998865	0.99951	0.995706	0.999696		0.99874	0.999633	0.99913	0.997853		0.999583	0.999877	0.995537	0.999936		0.997762	0.999809	0.998493	0.999651		0.998327	0.999752	0.99992	0.998553		0.999234	0.9953	0.999619	0.999709		0.987738	0.996843	0.993852	0.999739		0.999045	0.997885	0.985934	0.999838		0.999991	0.992026	0.996335	0.99997
m5	1	5975	AT1G01020	NA	NA	NA	NA		NA	NA	NA	NA		NA	NA	NA	NA		NA	NA	NA	NA		NA	NA	NA	NA		NA	NA	NA	NA		NA	NA	NA	NA		NA	NA	NA	NA		NA	NA	NA	NA
m6	1	6063	AT1G01020	0.991092	0.998896	0.995706	0.999696		0.999443	0.999633	0.998589	0.997853		0.994182	0.866932	0.997778	0.999936		0.999934	0.999809	0.999615	0.999651		0.999102	0.999752	0.99992	0.999871		0.999234	0.990294	0.999619	0.999709		0.987738	0.997387	0.997904	0.999739		0.994865	0.991137	0.998657	0.999838		0.999991	0.989258	0.996335	0.99997
m7	1	6449	AT1G01020	0.991092	0.995684	0.995706	0.999696		0.999443	0.999633	0.99913	0.997853		0.998263	0.999877	0.990189	0.999936		0.999223	0.999809	0.998493	0.999651		0.998327	0.999752	0.99992	0.999871		0.999234	0.997053	0.999619	0.999709		0.993611	0.996843	0.993302	0.999739		0.990893	0.991351	0.985934	0.999838		0.999991	0.996672	0.997995	0.99997
m8	1	6514	AT1G01020	0.995621	0.99951	0.995706	0.999696		0.999443	0.999633	0.999436	0.997853		0.998263	0.999877	0.998968	0.999936		0.999025	0.999988	0.998493	0.999651		0.998327	0.999752	0.99992	0.999871		0.999234	0.990294	0.999619	0.999709		0.996318	0.996843	0.993302	0.999739		0.993629	0.993465	0.992015	0.999838		0.999991	0.989258	0.999416	0.99997
m9	1	6603	AT1G01020	0.999783	0.995684	0.995706	0.999696		0.99874	0.999633	0.999436	0.997853		0.998717	0.999877	0.993503	0.999936		0.999828	0.999809	0.998493	0.999651		0.998327	0.999752	0.99992	0.937733		0.999234	0.995799	0.999619	0.999709		0.994013	0.996843	0.993302	0.999739		0.997558	0.991351	0.985934	0.999838		0.999991	0.993251	0.996335	0.99997
m10	1	6768	AT1G01020	0.997008	0.998041	0.995706	0.999696		0.999443	0.999633	0.998589	0.997853		0.998263	0.999877	0.990189	0.999936		0.940128	0.999809	0.998047	0.999651		0.994656	0.999752	0.99992	0.999871		0.999234	0.991852	0.999619	0.999709		0.998061	0.996843	0.993852	0.999739		0.998048	0.989048	0.999866	0.999838		0.999991	0.990187	0.997995	0.99997
m11	1	7601	AT1G01020	NA	NA	NA	NA		NA	NA	NA	NA		NA	NA	NA	NA		NA	NA	NA	NA		NA	NA	NA	NA		NA	NA	NA	NA		NA	NA	NA	NA		NA	NA	NA	NA		NA	NA	NA	NA
m12	1	8193	AT1G01020	0.995135	0.995684	0.995706	0.999696		0.99874	0.999633	0.999436	0.997853		0.998263	0.999877	0.993503	0.999936		0.999828	0.999809	0.998493	0.999651		0.998327	0.999752	0.99992	0.937733		0.999234	0.995799	0.999619	0.999709		0.987738	0.996843	0.993302	0.999739		0.999921	0.991351	0.985934	0.999838		0.999991	0.992452	0.996335	0.99997
m13	1	8617	AT1G01020	NA	NA	NA	NA		NA	NA	NA	NA		NA	NA	NA	NA		NA	NA	NA	NA		NA	NA	NA	NA		NA	NA	NA	NA		NA	NA	NA	NA		NA	NA	NA	NA		NA	NA	NA	NA
m14	1	10219	AT1G01020	0.995019	NA	NA	NA		0.99874	NA	NA	NA		NA	NA	NA	NA		NA	NA	NA	NA		NA	NA	NA	NA		NA	NA	NA	NA		NA	NA	NA	NA		NA	NA	NA	NA		NA	NA	NA	NA
m15	1	10449	AT1G01020	NA	NA	NA	NA		NA	NA	NA	NA		NA	NA	NA	NA		NA	NA	NA	NA		NA	NA	NA	NA		NA	NA	NA	NA		NA	NA	NA	NA		NA	NA	NA	NA		NA	NA	NA	NA
m16	1	10969	AT1G01020	0.997042	0.99951	0.995706	0.999696		0.999443	0.999633	0.998589	0.997853		0.998263	0.999877	0.993478	0.999936		0.993188	0.999809	0.998047	0.999651		0.998327	0.999752	0.99992	0.999871		0.999234	0.990294	0.999619	0.999709		0.994846	0.99927	0.993302	0.999739		0.993629	0.991351	0.995012	0.999838		0.999991	0.989258	0.996335	0.99997
m17	1	11493	AT1G01020	0.99212	0.998058	0.995706	0.999696		0.999254	0.999633	0.99913	0.997853		0.998263	0.999877	0.998423	0.999936		0.999828	0.999809	0.999171	0.999651		0.998327	0.999752	0.99992	0.999871		0.999234	0.990294	0.999619	0.999709		0.997947	0.996843	0.993302	0.999739		0.999045	0.991351	0.991399	0.999838		0.999991	0.989258	0.997995	0.99997
m18	1	11696	AT1G01030	NA	NA	NA	NA		NA	NA	NA	NA		NA	NA	NA	NA		NA	NA	NA	NA		NA	NA	NA	NA		NA	NA	NA	NA		NA	NA	NA	NA		NA	NA	NA	NA		NA	NA	NA	NA
m19	1	12584	AT1G01030	0.995019	0.998896	0.999953	0.999696		0.99874	0.999633	0.998589	0.997853		0.988886	0.999877	0.990189	0.999936		0.997762	0.999809	0.998047	0.999651		0.998327	0.999752	0.99992	0.999871		0.999234	0.9953	0.999619	0.999709		0.987738	0.99927	0.994224	0.999739		0.993629	0.998182	0.990481	0.999838		0.999991	0.990187	0.996335	0.99997
m20	1	12659	AT1G01030	0.996524	0.99315	0.997397	0.999696		0.99874	0.999633	0.998589	0.997853		0.998263	0.999877	0.990779	NA		0.901412	0.999809	0.998047	NA		0.998327	0.999752	0.99992	NA		0.999234	0.990294	0.999619	NA		0.987738	0.998057	0.993302	NA		0.993629	0.998485	0.985934	NA		0.999991	0.990372	0.996335	NA
m21	1	13045	AT1G01030	0.999783	0.967344	0.998389	0.999696		0.99874	0.999633	0.999436	0.997853		0.998263	0.999877	0.997778	0.999936		0.999934	0.999809	0.998047	0.999651		0.998327	0.999752	0.99992	0.998553		0.999234	0.993639	0.999619	0.999709		0.997947	0.996843	0.993302	0.999739		0.993629	0.989048	0.999241	0.999838		0.999991	0.992385	0.996335	0.99997
m22	1	14385	AT1G01030	NA	NA	0.995706	0.999696		NA	NA	0.999826	0.997853		NA	NA	0.997355	0.999936		NA	NA	0.998562	0.999651		NA	NA	0.99992	0.999871		NA	NA	0.999619	0.996443		NA	NA	NA	NA		NA	NA	NA	NA		NA	NA	0.996335	0.99997
m23	1	19819	NA	0.995019	NA	NA	NA		0.99874	NA	NA	NA		NA	NA	NA	NA		NA	NA	NA	NA		NA	NA	NA	NA		NA	NA	NA	NA		NA	NA	NA	NA		NA	NA	NA	NA		NA	NA	NA	NA
m24	1	20892	AT1G01040	NA	NA	0.995706	0.999696		NA	NA	0.999826	0.997853		NA	NA	0.997355	0.999936		NA	NA	0.998562	0.999651		NA	NA	0.99992	0.999871		NA	NA	0.999619	0.996443		NA	NA	NA	NA		NA	NA	NA	NA		NA	NA	0.996335	0.99997
m25	1	21043	AT1G01040	0.991264	0.999978	0.995706	0.999696		0.99874	0.999633	0.998589	0.997853		0.994182	0.897679	0.997778	0.999936		0.999828	0.999809	0.998047	0.999651		0.998327	0.999752	0.99992	0.999871		0.999234	0.990294	0.999619	0.999709		0.987738	0.997531	0.994702	0.999739		0.993629	0.993332	0.998657	0.999838		0.999991	0.989258	0.996335	0.99997
m26	1	21128	AT1G01040	0.991264	0.995684	0.995706	0.999696		0.99874	0.999633	0.998589	0.997853		0.998263	0.999877	0.997778	0.999936		0.999828	0.999809	0.998047	0.999651		0.998327	0.999752	0.99992	0.982804		0.999234	0.990294	0.999619	0.999709		0.997203	0.999387	0.993302	0.999739		0.990559	0.989048	0.998777	0.999838		0.999991	0.989258	0.996674	0.99997
m27	1	21829	AT1G01040	0.991092	0.998896	0.995706	0.999696		0.99874	0.999633	0.998589	0.999696		0.998263	0.999877	0.990189	0.999936		0.999828	0.999809	0.998047	0.999651		0.998642	0.999752	0.99992	0.791314		0.999234	0.993378	0.999619	0.999709		0.997947	0.997531	0.993302	0.999739		0.996237	0.988384	0.985934	0.999838		0.999991	0.99006	0.998465	0.99997
m28	1	22522	AT1G01040	0.998516	0.995684	0.995706	0.999696		0.999443	0.999633	0.998589	0.997853		0.999583	0.999877	0.998968	0.999936		0.998135	0.999809	0.998047	0.999651		0.998327	0.999752	0.99992	0.999871		0.999234	0.9953	0.999619	0.999709		0.999659	0.996843	0.993302	0.999739		0.995549	0.991351	0.998982	0.999838		0.999991	0.992385	0.996335	0.99997
m29	1	23838	AT1G01040	NA	NA	NA	NA		NA	NA	NA	NA		NA	NA	NA	NA		NA	NA	NA	NA		NA	NA	NA	NA		NA	NA	NA	NA		NA	NA	NA	NA		NA	NA	NA	NA		NA	NA	NA	NA
m30	1	25315	AT1G01040	NA	NA	NA	NA		NA	NA	NA	NA		NA	NA	NA	NA		NA	NA	NA	NA		NA	NA	NA	NA		NA	NA	NA	NA		NA	NA	NA	NA		NA	NA	NA	NA		NA	NA	NA	NA
m31	1	25365	AT1G01040	NA	NA	NA	NA		NA	NA	NA	NA		NA	NA	NA	NA		NA	NA	NA	NA		NA	NA	NA	NA		NA	NA	NA	NA		NA	NA	NA	NA		NA	NA	NA	NA		NA	NA	NA	NA
m32	1	25773	AT1G01040	0.991092	0.995684	0.995706	0.999696		0.99874	0.999633	0.998589	0.997853		0.998263	0.999877	0.99809	0.288441		0.999828	0.999809	0.998047	0.975733		0.998361	0.999752	0.99992	0.999871		0.999234	0.990294	0.999619	0.999709		0.979142	0.996843	0.993302	0.999739		0.993629	0.989048	0.999326	0.999838		0.999991	0.989258	0.996335	0.99997
m33	1	26288	AT1G01040	NA	NA	NA	NA		NA	NA	NA	NA		NA	NA	NA	NA		NA	NA	NA	NA		NA	NA	NA	NA		NA	NA	NA	NA		NA	NA	NA	NA		NA	NA	NA	NA		NA	NA	NA	NA
m34	1	27265	AT1G01040	0.992823	0.99601	0.997397	0.999696		0.99874	0.999633	0.999436	0.997853		0.998672	0.999877	0.990189	0.999936		0.999828	0.999809	0.998493	0.999651		0.998327	0.999752	0.99992	0.950412		0.999234	0.995799	0.999619	0.999709		0.994013	0.996843	0.993302	0.999739		0.994453	0.998485	0.990481	0.999838		0.999991	0.992452	0.996335	0.99997
m35	1	28948	AT1G01040	NA	NA	NA	NA		NA	NA	NA	NA		NA	NA	NA	NA		NA	NA	NA	NA		NA	NA	NA	NA		NA	NA	NA	NA		NA	NA	NA	NA		NA	NA	NA	NA		NA	NA	NA	NA
m36	1	28978	AT1G01040	0.991264	0.99951	0.995706	0.999696		0.936038	0.999633	0.998589	0.998434		0.998263	0.999877	0.990189	0.999936		0.993188	0.999809	0.998047	0.999651		0.998327	0.999752	0.99992	0.92061		0.999234	0.9953	0.999619	0.996443		0.994843	0.998057	0.993852	0.999739		0.993629	0.989048	0.985934	0.999838		0.999991	0.990555	0.997995	0.99997
m37	1	29291	AT1G01040	0.995621	0.995684	0.997397	0.999696		0.99874	0.999633	0.999092	0.997853		0.999583	0.999877	0.990189	0.999936		0.999828	0.999809	0.998047	0.999651		0.998327	0.999752	0.99992	0.92061		0.999234	0.995799	0.999619	0.999709		0.987104	0.996843	0.993302	0.999739		0.993629	0.993332	0.986023	0.999838		0.999991	0.992452	0.996335	0.99997
m38	1	30529	AT1G01040	NA	NA	NA	NA		NA	NA	NA	NA		NA	NA	NA	NA		NA	NA	NA	NA		NA	NA	NA	NA		NA	NA	NA	NA		NA	NA	NA	NA		NA	NA	NA	NA		NA	NA	NA	NA
m39	1	30683	AT1G01040	NA	NA	NA	NA		NA	NA	NA	NA		NA	NA	NA	NA		NA	NA	NA	NA		NA	NA	NA	NA		NA	NA	NA	NA		NA	NA	NA	NA		NA	NA	NA	NA		NA	NA	NA	NA
m40	1	31515	AT1G01050	0.991092	0.997256	0.997123	0.999696		0.999443	0.999633	0.998589	0.997853		0.990351	0.928036	0.997778	0.999936		0.999934	0.999809	0.998493	0.999651		0.998696	0.999752	0.99992	0.999871		0.999234	0.990294	0.999619	0.999709		0.98901	0.998057	0.997198	0.999739		0.993629	0.993332	0.993267	0.999838		0.999991	0.989258	0.996335	0.99997
m41	1	31926	AT1G01050	NA	NA	NA	NA		NA	NA	NA	NA		NA	NA	NA	NA		NA	NA	NA	NA		NA	NA	NA	NA		NA	NA	NA	NA		NA	NA	NA	NA		NA	NA	NA	NA		NA	NA	NA	NA
m42	1	32210	AT1G01050	0.997042	0.99315	0.995706	0.999696		0.999254	0.999633	0.998589	0.999281		0.998263	0.999877	0.998128	0.999936		0.999828	0.999809	0.998047	0.999651		0.998361	0.999752	0.99992	0.999871		0.999234	0.9953	0.999619	0.996443		0.991813	0.996872	0.993302	0.999739		0.998546	0.998485	0.985934	0.999838		0.999991	0.995584	0.996335	0.99997
m43	1	32807	AT1G01050	0.991092	0.99951	0.995706	0.999696		0.99874	0.97224	0.998589	0.997853		0.998263	0.990988	0.9993	0.999936		0.997762	0.999809	0.998493	0.999651		0.998327	0.999752	0.99992	0.999871		0.999234	0.995799	0.999619	0.999709		0.987104	0.997531	0.993302	0.999739		0.997473	0.989048	0.991231	0.999838		0.999991	0.992452	0.996335	0.99997
m44	1	34125	AT1G01060	NA	NA	NA	NA		NA	NA	NA	NA		NA	NA	NA	NA		NA	NA	NA	NA		NA	NA	NA	NA		NA	NA	NA	NA		NA	NA	NA	NA		NA	NA	NA	NA		NA	NA	NA	NA
m45	1	34599	AT1G01060	0.997042	0.99951	0.995706	0.999696		0.999443	0.999633	0.998589	0.997853		0.998263	0.999877	0.993478	0.999936		0.993188	0.999809	0.998047	0.999651		0.998327	0.999752	0.99992	0.999871		0.999234	0.990294	0.999619	0.999709		0.994846	0.99927	0.993302	0.999739		0.993629	0.991351	0.995012	0.999838		0.999991	0.989258	0.996335	0.99997
m46	1	35856	AT1G01060	0.991264	0.998785	0.995706	0.999696		0.99874	0.999633	0.998589	0.997853		0.998263	0.897679	0.9993	0.999936		0.999537	0.999809	0.998493	0.999651		0.998327	0.999752	0.99992	0.999871		0.999234	0.9953	0.999619	0.999709		0.997755	0.996843	0.998491	0.999739		0.999358	0.997816	0.991399	0.999838		0.999991	0.990187	0.996335	0.99997
m47	1	37072	AT1G01060	0.995019	0.999161	0.996323	0.999696		0.99874	0.999633	0.998589	0.997853		0.998263	0.669086	0.997778	0.999936		0.999828	0.999809	0.998047	0.999651		0.998327	0.999752	0.99992	0.999871		0.999234	0.990294	0.999619	0.999709		0.99247	0.996843	0.994394	0.999739		0.993629	0.993774	0.990481	0.999838		0.999991	0.989258	0.996335	0.99997
m48	1	38946	AT1G01070	NA	NA	NA	NA		NA	NA	NA	NA		NA	NA	NA	NA		NA	NA	NA	NA		NA	NA	NA	NA		NA	NA	NA	NA		NA	NA	NA	NA		NA	NA	NA	NA		NA	NA	NA	NA
m49	1	39751	AT1G01070	0.991092	0.995684	0.995706	0.999696		0.999443	0.999633	0.998589	0.997853		0.998263	0.999877	0.993478	0.999936		0.999828	0.999809	0.998204	0.97794		0.998327	0.999752	0.99992	0.771508		0.999234	0.9953	0.999619	0.999709		0.997193	0.996843	0.993302	0.999739		0.993629	0.989048	0.995487	0.999838		0.999991	0.991164	0.998873	0.99997
m50	1	41178	AT1G01070	0.994226	0.99951	0.999953	0.999696		0.999443	0.999633	0.998589	0.997853		0.999583	0.947215	0.997355	0.999936		0.999828	0.999809	0.998493	0.999651		0.964889	0.999752	0.99992	0.999871		0.999234	0.9953	0.999619	0.999709		0.987738	0.996843	0.999519	0.999739		0.993629	0.999018	0.985934	0.999838		0.999991	0.993621	0.996335	0.99997
m51	1	41427	AT1G01070	0.995019	0.998896	0.999953	0.999696		0.99874	0.999633	0.99913	0.997853		0.998263	0.999877	0.99432	0.999936		0.999828	0.999988	0.998204	0.999651		0.998327	0.995103	0.99992	0.999871		0.999234	0.996729	0.999619	0.999709		0.985672	0.996843	0.993302	0.999739		0.993629	0.99384	0.985934	0.999838		0.999991	0.993621	0.996335	0.99997
m52	1	44567	AT1G01073	0.992823	0.990054	0.995706	0.999696		0.99874	0.999633	0.99913	0.997853		0.998263	0.999877	0.998968	0.999936		0.999934	0.999809	0.998493	0.999651		0.998765	0.999752	0.99992	0.999871		0.999234	0.9953	0.999619	0.999709		0.996745	0.998867	0.993302	0.999739		0.988877	0.998485	0.995898	0.999838		0.999991	0.990187	0.996335	0.99997
m53	1	45075	NA	NA	NA	0.996924	0.999696		NA	NA	0.998589	0.997853		NA	NA	0.990189	0.999936		NA	NA	0.998047	0.999651		NA	NA	0.99992	0.999871		NA	NA	0.999619	0.999709		NA	NA	NA	NA		NA	NA	NA	NA		NA	NA	0.996335	0.99997
m54	1	45580	AT1G01080	NA	NA	0.995706	0.999696		NA	NA	0.999826	0.997853		NA	NA	0.997355	0.999936		NA	NA	0.998562	0.999651		NA	NA	0.99992	0.999871		NA	NA	0.999619	0.996443		NA	NA	NA	NA		NA	NA	NA	NA		NA	NA	0.996335	0.99997
m55	1	45683	AT1G01080	NA	NA	NA	NA		NA	NA	NA	NA		NA	NA	NA	NA		NA	NA	NA	NA		NA	NA	NA	NA		NA	NA	NA	NA		NA	NA	NA	NA		NA	NA	NA	NA		NA	NA	NA	NA
m56	1	46373	AT1G01080	0.991264	0.997256	0.995706	0.999696		0.999443	0.999633	0.998589	0.997853		0.990351	0.928036	0.997778	0.999936		0.999934	0.999809	0.998493	0.999651		0.998696	0.999752	0.99992	0.999871		0.999234	0.990294	0.999619	0.999709		0.98901	0.998057	0.997198	0.999739		0.993629	0.993332	0.993267	0.999838		0.999991	0.989258	0.996335	0.99997
m57	1	46499	AT1G01080	0.995135	0.995684	0.995706	0.999696		0.99874	0.999633	0.999436	0.997853		0.998263	0.999877	0.993503	0.999936		0.999828	0.999809	0.998493	0.999651		0.998327	0.999752	0.99992	0.937733		0.999234	0.995799	0.999619	0.999709		0.987738	0.996843	0.993302	0.999739		0.999921	0.991351	0.985934	0.999838		0.999991	0.992452	0.996335	0.99997
m58	1	46912	AT1G01080	0.991092	0.99951	0.997397	0.999696		0.999443	0.999633	0.999436	0.997853		0.998263	0.999877	0.993478	0.999936		0.999828	0.999809	0.998493	0.999651		0.998327	0.999752	0.99992	0.999871		0.999234	0.995799	0.999619	0.999709		0.987738	0.996843	0.993302	0.999739		0.990559	0.991606	0.985934	0.999838		0.999991	0.994752	0.997602	0.99997
m59	1	47577	AT1G01090	0.991092	0.99601	0.999108	0.999696		0.999926	0.999633	0.99913	0.997853		0.998263	0.692443	0.998968	0.999936		0.999828	0.999809	0.998047	0.999651		0.998327	0.999752	0.99992	0.999871		0.999234	0.990294	0.999619	0.999709		0.994013	0.996843	0.9985	0.999739		0.995549	0.998166	0.990481	0.999838		0.999991	0.989258	0.996335	0.99997
m60	1	47692	AT1G01090	NA	NA	NA	NA		NA	NA	NA	NA		NA	NA	NA	NA		NA	NA	NA	NA		NA	NA	NA	NA		NA	NA	NA	NA		NA	NA	NA	NA		NA	NA	NA	NA		NA	NA	NA	NA
m61	1	48118	AT1G01090	0.995135	0.995684	0.995706	0.999696		0.99874	0.999633	0.999436	0.997853		0.998263	0.999877	0.993503	0.999936		0.999828	0.999809	0.998493	0.999651		0.998327	0.999752	0.99992	0.937733		0.999234	0.995799	0.999619	0.999709		0.987738	0.996843	0.993302	0.999739		0.999921	0.991351	0.985934	0.999838		0.999991	0.992452	0.996335	0.99997
m62	1	48181	AT1G01090	0.997042	0.99951	0.999855	0.999696		0.99874	0.999633	0.998589	0.997853		0.998263	0.999877	0.997778	0.999936		0.999828	0.999809	0.998493	0.999651		0.998327	0.999752	0.99992	0.999871		0.999234	0.9953	0.999619	0.999709		0.987738	0.996843	0.993302	0.999739		0.990559	0.998485	0.985934	0.999838		0.999991	0.991164	0.999488	0.99997
m63	1	49080	AT1G01090	0.991264	0.99951	0.995706	0.999696		0.884583	0.999633	0.998589	0.997853		0.999583	0.999877	0.998968	0.999936		0.995716	0.999809	0.998655	0.999651		0.998327	0.999752	0.99992	0.999441		0.999234	0.9953	0.999619	0.999709		0.987738	0.996843	0.993302	0.999739		0.990559	0.988384	0.985934	0.999838		0.999991	0.992805	0.999262	0.99997
m64	1	51392	AT1G01100	0.996524	0.990054	0.995706	0.999696		0.99874	NA	0.998589	0.997853		NA	NA	NA	NA		NA	NA	NA	NA		NA	NA	NA	NA		NA	NA	NA	NA		NA	NA	NA	NA		NA	NA	NA	NA		NA	NA	NA	NA
m65	1	51706	AT1G01100	0.997042	0.979708	0.995706	0.999696		0.99874	0.999633	0.998589	0.997853		0.999583	0.841472	0.9993	0.999936		0.999828	0.999809	0.998493	0.999651		0.998327	0.999752	0.99992	0.999871		0.999234	0.990294	0.999619	0.999709		0.994357	0.996843	0.993852	0.999739		0.990559	0.998485	0.990418	0.999838		0.999991	0.989258	0.998465	0.99997
m66	1	51878	AT1G01100	NA	NA	NA	NA		NA	NA	NA	NA		NA	NA	NA	NA		NA	NA	NA	NA		NA	NA	NA	NA		NA	NA	NA	NA		NA	NA	NA	NA		NA	NA	NA	NA		NA	NA	NA	NA
m67	1	52202	AT1G01100	0.991264	0.99601	0.999953	0.999696		0.999443	0.999633	0.998589	0.997853		0.998263	0.999877	0.997778	0.999936		0.999934	0.999809	0.998047	0.999651		0.998327	0.999752	0.99992	0.999871		0.999234	0.995799	0.999619	0.99757		0.987738	0.997531	0.998208	0.999739		0.990559	0.998485	0.999241	0.999838		0.999991	0.992452	0.996335	0.99997
m68	1	53183	AT1G01110	NA	NA	0.995706	0.999696		NA	NA	0.998589	0.997853		NA	NA	0.995687	0.999936		NA	NA	0.998047	0.999651		NA	NA	0.99992	0.999871		NA	NA	NA	NA		NA	NA	NA	NA		NA	NA	NA	NA		NA	NA	NA	NA
m69	1	53729	AT1G01110	NA	NA	0.995706	0.999696		NA	NA	NA	NA		NA	NA	NA	NA		NA	NA	NA	NA		NA	NA	NA	NA		NA	NA	NA	NA		NA	NA	NA	NA		NA	NA	NA	NA		NA	NA	NA	NA
m70	1	53901	AT1G01110	0.996524	0.995684	0.999953	0.999696		0.999443	0.999633	0.998589	0.999661		0.998263	0.999877	0.997778	0.999936		0.999934	0.999809	0.998493	0.999651		0.998361	0.999752	0.99992	0.999871		0.999234	0.9953	0.999619	0.999709		0.997947	0.998057	0.993302	0.999739		0.990559	0.998228	0.991399	0.999838		0.999991	0.992385	0.996335	0.99997
m71	1	55684	AT1G01115	0.991092	0.999235	0.995706	0.999696		0.999443	0.999633	0.99913	0.997853		0.998263	0.999877	0.997778	0.999936		0.999828	0.999809	0.998047	0.999651		0.998327	0.999752	0.99992	0.999871		0.999234	0.990294	0.999619	0.999709		0.987738	0.996843	0.99628	0.999739		0.994546	0.993332	0.998777	0.999838		0.999991	0.989258	0.997995	0.99997
m72	1	57136	NA	0.995019	0.995684	0.995706	0.999696		0.859889	0.999633	0.998589	0.997853		0.998263	0.999877	0.997783	0.90487		0.995716	0.999809	0.998047	0.999651		0.998327	0.999752	0.99992	0.999871		0.999234	0.9953	0.999619	0.999709		0.995806	0.999802	0.998917	0.999739		0.997727	0.989048	0.991399	0.999838		0.999991	0.992385	0.997995	0.99997
m73	1	57686	AT1G01120	0.999499	0.997057	0.995706	0.999696		0.771614	0.999633	0.998589	0.997853		0.998263	0.990988	0.997778	0.990585		0.995716	0.999809	0.998047	0.999651		0.998375	0.999752	0.99992	0.999871		0.999234	0.997053	0.999619	0.999709		0.987838	0.996843	0.993302	0.999739		0.993629	0.993332	0.985934	0.999838		0.999991	0.993621	0.997602	0.99997
m74	1	59637	AT1G01120	0.997008	0.995684	0.995706	0.999696		0.841574	0.999633	0.99913	0.995864		0.998263	0.999877	0.990189	0.999936		0.997762	0.999809	0.998493	0.999651		0.998327	0.999752	0.99992	0.92061		0.999234	NA	0.999619	0.999709		0.987738	NA	0.993302	0.999739		0.993629	NA	0.991399	0.999838		0.999991	NA	0.999488	0.99997
m75	1	60083	AT1G01120	0.996543	0.995684	0.999953	0.999696		0.99874	0.999633	0.998589	0.997911		0.998717	0.999877	0.990189	0.999936		0.993188	0.999809	0.998047	0.999651		0.985465	0.999752	0.99992	0.999871		0.999234	0.995799	0.999619	0.999709		0.996528	0.996843	0.993302	0.999739		0.993629	0.991351	0.985934	0.999838		0.999991	0.993621	0.997995	0.99997
m76	1	60772	AT1G01120	0.991092	0.995684	0.995706	0.999696		0.99981	0.999633	0.998589	0.999671		0.998263	0.999877	0.995687	0.999936		0.999828	0.999809	0.998493	0.999651		0.995164	0.999752	0.99992	0.999871		0.999234	0.990294	0.999619	0.999709		0.987738	0.996843	0.993852	0.999739		0.993629	0.989048	0.99288	0.999838		0.999991	0.989258	0.996335	0.99997
m77	1	61122	AT1G01120	0.998516	NA	NA	NA		0.99874	NA	NA	NA		NA	NA	NA	NA		NA	NA	NA	NA		NA	NA	NA	NA		NA	NA	NA	NA		NA	NA	NA	NA		NA	NA	NA	NA		NA	NA	NA	NA
m78	1	61266	AT1G01120	NA	NA	NA	NA		NA	NA	NA	NA		NA	NA	NA	NA		NA	NA	NA	NA		NA	NA	NA	NA		NA	NA	NA	NA		NA	NA	NA	NA		NA	NA	NA	NA		NA	NA	NA	NA
m79	1	61405	AT1G01120	0.991264	0.99951	0.997397	0.999696		0.999443	0.999633	0.998589	0.997853		0.998263	0.999877	0.990189	0.999936		0.995716	0.999809	0.998047	0.999651		0.998327	0.999752	0.99992	0.999871		0.999234	0.9953	0.999619	0.996443		0.997947	0.996843	0.993852	0.999739		0.994865	0.986557	0.990481	0.999838		0.999991	0.992452	0.997602	0.99997
m80	1	61661	AT1G01120	0.999499	0.998058	0.995706	0.999696		0.99874	0.999633	0.998589	0.997853		0.998263	0.999877	0.997778	0.999936		0.997762	0.999809	0.998047	0.999651		0.998327	0.999752	0.99992	0.999871		0.999234	0.995799	0.999619	0.999709		0.987104	0.99927	0.99628	0.999739		0.997558	0.993332	0.990481	0.999838		0.999991	0.993621	0.997602	0.99997
m81	1	62259	AT1G01130	0.995621	0.995684	0.995706	0.999696		0.99874	0.999633	0.998589	0.997853		0.998263	0.999877	0.994633	0.522091		0.997762	0.999809	0.998047	0.999651		0.998327	0.999752	0.99992	0.999871		0.999234	NA	0.999619	0.999709		0.995122	NA	0.993302	0.999739		0.999921	NA	0.990301	0.999838		0.999991	NA	0.996335	0.99997
m82	1	62935	AT1G01130	NA	NA	NA	NA		NA	NA	NA	NA		NA	NA	NA	NA		NA	NA	NA	NA		NA	NA	NA	NA		NA	NA	NA	NA		NA	NA	NA	NA		NA	NA	NA	NA		NA	NA	NA	NA
m83	1	63084	AT1G01130	0.991264	0.995684	0.995706	0.999696		0.985869	0.999633	0.998589	0.997853		0.999583	0.846158	0.999091	0.999936		0.997762	0.999809	0.998047	0.999651		0.998327	0.999752	0.99992	0.999871		0.999234	0.999975	0.999619	0.999709		0.992663	0.996843	0.995992	0.999739		0.993629	0.998228	0.992086	0.999838		0.999991	0.995489	0.997995	0.99997
m84	1	63645	AT1G01130	0.992823	0.998058	0.995706	0.999696		0.99874	0.999633	0.998589	0.999359		0.999583	0.999877	0.990189	0.999936		0.999828	0.999809	0.999011	0.999651		0.998327	0.959763	0.99992	0.999871		0.999234	0.9953	0.999619	0.999709		0.999785	0.996843	0.994702	0.999739		0.999045	0.993774	0.985934	0.999838		0.999991	0.992385	0.998725	0.99997
m85	1	63759	AT1G01130	0.991264	0.995684	0.995706	0.999696		0.999443	0.999633	0.999436	0.997853		0.999583	0.872088	0.990189	0.999936		0.999828	0.999809	0.998047	0.999651		0.998361	0.999752	0.99992	0.999871		0.999234	0.993031	0.999619	0.999709		0.997947	0.996843	0.993302	0.999739		0.992817	0.998485	0.990481	0.999838		0.999991	0.990187	0.996335	0.99997
m86	1	63915	AT1G01130	0.991264	0.995684	0.995706	0.999696		0.99981	0.999633	0.998589	0.997853		0.999583	0.867595	0.995318	0.999936		0.999828	0.999809	0.999011	0.999651		0.998327	0.995103	0.99992	0.999871		0.999234	0.991994	0.999619	0.999709		0.997947	0.996843	0.993302	0.999739		0.993629	0.998485	0.994457	0.999838		0.999991	0.990187	0.999154	0.99997
m87	1	64149	AT1G01130	0.995019	0.995684	0.995706	0.999696		0.99874	0.999633	0.99913	0.997853		0.999161	0.97122	0.997835	0.999936		0.997762	0.999809	0.998493	0.999651		0.998327	0.999752	0.99992	0.999871		0.999234	0.995799	0.999619	0.999709		0.983835	0.996843	0.99753	0.999739		0.990559	0.991351	0.990418	0.999838		0.999991	0.992385	0.997995	0.99997
m88	1	64651	AT1G01140	NA	NA	0.995706	0.999696		NA	NA	0.998589	0.999359		NA	NA	0.993478	0.999936		NA	NA	0.998047	0.999651		NA	NA	0.99992	0.999871		NA	NA	0.999619	0.996443		NA	NA	NA	NA		NA	NA	NA	NA		NA	NA	0.996335	0.99997
m89	1	68340	AT1G01140	0.991264	0.995684	0.995706	0.999696		0.999443	0.999633	0.998589	0.997853		0.999583	0.999877	0.990189	0.999936		0.999828	0.999809	0.998047	0.999651		0.985465	0.999752	0.99992	0.999871		0.999234	0.990294	0.999619	0.999709		0.993611	0.996843	0.993302	0.999739		0.990559	0.997757	0.990481	0.999838		0.999991	0.989258	0.996335	0.99997
m90	1	68880	AT1G01140	0.998505	0.998058	0.995706	0.999696		0.999443	0.999633	0.99913	0.997853		0.998263	0.999877	0.997505	0.999936		0.999828	0.999809	0.998493	0.999651		0.998327	0.999752	0.99992	0.999871		0.999234	0.992876	0.999619	0.999709		0.994013	0.996843	0.993302	0.999739		0.994773	0.999018	0.992086	0.999838		0.999991	0.990187	0.999416	0.99997
m91	1	69311	AT1G01140	0.997042	0.99951	0.995706	0.999696		0.99874	0.999633	0.998589	0.997853		0.998263	0.999877	0.997355	0.999936		0.999828	0.999809	0.998047	0.999651		0.998327	0.999752	0.99992	0.999871		0.999234	0.990294	0.999619	0.999709		0.997947	0.996843	0.993302	0.999739		0.999921	0.991351	0.996274	0.999838		0.999991	0.989258	0.999262	0.99997
m92	1	70933	AT1G01150	0.998516	0.999235	0.995706	0.999696		0.999443	0.999633	0.999436	0.997853		0.998263	0.999877	0.990189	0.999936		0.999828	0.999809	0.998837	0.999651		0.998327	0.999752	0.99992	0.999871		0.999234	0.990294	0.999619	0.999709		0.997947	0.996843	0.993302	0.999739		0.996212	0.995935	0.999881	0.999838		0.999991	0.989258	0.998358	0.99997
m93	1	71326	AT1G01150	0.991264	0.995684	0.995706	0.999696		0.99874	0.999633	0.998589	0.997853		0.998263	0.943812	0.999402	0.999936		0.997762	0.999809	0.998493	0.999651		0.948465	0.999752	0.99992	0.999871		0.999234	0.9953	0.999619	0.999709		0.999355	0.996843	0.995679	0.999739		0.994773	0.991351	0.99288	0.999838		0.999991	0.990187	0.998873	0.99997
m94	1	71348	AT1G01150	0.996524	0.979708	0.995706	0.999696		0.99874	0.999633	0.998589	0.997853		0.998263	0.999877	0.997778	0.999936		0.997762	0.999809	0.998493	0.999651		0.998361	0.999752	0.99992	0.999871		0.999234	0.997638	0.999619	0.999709		0.997947	0.999802	0.993302	0.999739		0.994898	0.997885	0.995294	0.999838		0.999991	0.99699	0.996335	0.99997
m95	1	71868	AT1G01150	0.991092	0.995684	0.995706	0.999696		0.99874	0.999633	0.99913	0.997853		0.999583	0.588233	0.99809	0.999936		0.999828	0.999809	0.998493	0.999651		0.998327	0.999752	0.99992	0.999871		0.999234	0.990294	0.999619	0.999709		0.994843	0.996843	0.993302	0.999739		0.998716	0.99667	0.990481	0.999838		0.999991	0.989258	0.996335	0.99997
m96	1	72138	AT1G01150	NA	NA	NA	NA		NA	NA	NA	NA		NA	NA	NA	NA		NA	NA	NA	NA		NA	NA	NA	NA		NA	NA	NA	NA		NA	NA	NA	NA		NA	NA	NA	NA		NA	NA	NA	NA
m97	1	72756	AT1G01160	0.999783	0.998896	0.995706	0.999696		0.999443	0.999633	0.998589	0.997853		0.998263	0.999877	0.997778	0.999936		0.999828	0.999809	0.998047	0.999651		0.998327	0.999752	0.99992	0.999871		0.999234	0.990294	0.999619	0.999709		0.997947	0.996843	0.993302	0.999739		0.996754	0.991351	0.997458	0.999838		0.999991	0.989258	0.998465	0.99997
m98	1	72894	AT1G01160	0.999499	0.998896	0.998198	0.999696		0.999443	0.999633	0.998589	0.997853		0.998263	0.999877	0.990189	0.999936		0.999828	0.999809	0.998493	0.999651		0.998327	0.999752	0.99992	0.999441		0.999234	0.990294	0.999619	0.999709		0.994843	0.996843	0.996974	0.999739		0.993629	0.997354	0.997505	0.999838		0.999991	0.989258	0.997995	0.99997
m99	1	72924	AT1G01160	NA	NA	NA	NA		NA	NA	NA	NA		NA	NA	NA	NA		NA	NA	NA	NA		NA	NA	NA	NA		NA	NA	NA	NA		NA	NA	NA	NA		NA	NA	NA	NA		NA	NA	NA	NA
m100	1	73047	AT1G01160	0.999783	0.998896	0.995706	0.999696		0.999443	0.999633	0.998589	0.997853		0.998263	0.999877	0.997778	0.999936		0.999828	0.999809	0.998047	0.999651		0.998327	0.999752	0.99992	0.999871		0.999234	0.990294	0.999619	0.999709		0.997947	0.996843	0.993302	0.999739		0.996754	0.991351	0.997458	0.999838		0.999991	0.989258	0.998465	0.99997
m101	1	73467	AT1G01160	0.992823	0.994065	0.997397	0.999696		0.999298	0.999633	0.998589	0.998434		0.998263	0.999877	0.995318	0.999936		0.986986	0.999809	0.998047	0.999651		0.998327	0.999752	0.99992	0.999871		0.999234	0.990294	0.999619	0.999709		0.987738	0.996843	0.993302	0.999739		0.993629	0.989048	0.998657	0.999838		0.999991	0.989258	0.996335	0.99997
m102	1	73691	AT1G01160	0.999745	NA	NA	NA		0.999443	NA	NA	NA		NA	NA	NA	NA		NA	NA	NA	NA		NA	NA	NA	NA		NA	NA	NA	NA		NA	NA	NA	NA		NA	NA	NA	NA		NA	NA	NA	NA
m103	1	73851	AT1G01160	0.995226	0.995684	0.997123	0.999696		0.99981	0.999633	0.99913	0.997853		0.999731	0.999877	0.990189	0.999936		0.997762	0.999809	0.998493	0.999651		0.988973	0.999752	0.99992	0.999871		0.999234	0.996729	0.999619	0.999709		0.997322	0.996843	0.993302	0.999739		0.993629	0.998485	0.994829	0.999838		0.999991	0.993798	0.996335	0.99997
m104	1	73989	AT1G01170	0.995226	0.995684	0.997123	0.999696		0.99981	0.999633	0.99913	0.997853		0.999731	0.999877	0.990189	0.999936		0.997762	0.999809	0.998493	0.999651		0.988973	0.999752	0.99992	0.999871		0.999234	0.996729	0.999619	0.999709		0.997322	0.996843	0.993302	0.999739		0.993629	0.998485	0.994829	0.999838		0.999991	0.993798	0.996335	0.99997
m105	1	74169	AT1G01170	0.999499	0.99951	0.995706	0.999696		0.999409	0.999633	0.998589	0.997853		0.998263	0.999877	0.997778	0.999936		0.999828	0.999809	0.998047	0.999651		0.998327	0.999752	0.99992	0.999871		0.999234	0.990294	0.999619	0.999709		0.997324	0.996843	0.994689	0.999739		0.999921	0.997224	0.996606	0.999838		0.999991	0.989258	0.99691	0.99997
m106	1	74707	AT1G01170	NA	NA	NA	NA		NA	NA	NA	NA		NA	NA	NA	NA		NA	NA	NA	NA		NA	NA	NA	NA		NA	NA	NA	NA		NA	NA	NA	NA		NA	NA	NA	NA		NA	NA	NA	NA
m107	1	75481	AT1G01170	0.999499	0.99315	0.995887	0.999696		0.999443	0.999633	NA	NA		NA	NA	0.990189	NA		0.995716	NA	0.998047	NA		0.998361	NA	0.99992	NA		0.999234	NA	NA	NA		0.987738	NA	NA	NA		0.993629	NA	NA	NA		0.999991	NA	NA	NA
m108	1	75721	AT1G01180	0.992823	0.99315	0.995887	0.999696		0.999443	0.999633	NA	NA		NA	NA	0.990189	NA		0.995716	NA	0.998047	NA		0.998361	NA	0.99992	NA		0.999234	NA	NA	NA		0.987738	NA	NA	NA		0.993629	NA	NA	NA		0.999991	NA	NA	NA
m109	1	75899	AT1G01180	0.991264	0.995684	0.999953	0.999696		0.999754	0.999633	0.998589	0.997853		0.998263	0.999877	0.993478	0.999936		0.999828	0.999809	0.998493	0.999651		0.992276	0.999752	0.99992	0.999871		0.999234	0.9953	0.999619	0.999709		0.997947	0.996843	0.993302	0.999739		0.998104	0.991351	0.990481	0.999838		0.999991	0.992026	0.997995	0.99997
m110	1	76188	AT1G01180	0.992823	0.996273	0.997397	0.999696		0.99874	0.999776	0.998589	0.997853		0.998263	0.999877	0.990189	0.999936		0.997762	0.999809	0.998047	0.999651		0.998327	0.999752	0.99992	0.999871		0.999234	0.990294	0.999619	0.996443		0.970481	0.996843	0.993302	0.999739		0.994644	0.997757	0.999866	0.999838		0.999991	0.990187	0.996335	0.99997
m111	1	76217	AT1G01180	0.995226	0.995684	0.997123	0.999696		0.99981	0.999633	0.99913	0.997853		0.999731	0.999877	0.990189	0.999936		0.997762	0.999809	0.998493	0.999651		0.988973	0.999752	0.99992	0.999871		0.999234	0.996729	0.999619	0.999709		0.997322	0.996843	0.993302	0.999739		0.993629	0.998485	0.994829	0.999838		0.999991	0.993798	0.996335	0.99997
m112	1	76847	NA	0.991092	0.994507	0.995706	0.999696		0.99874	0.954701	0.998589	0.997853		0.994182	0.999877	0.990189	0.999936		0.997762	0.962994	0.998047	0.999651		0.998375	0.999752	0.99992	0.999871		0.999234	0.995799	0.999619	0.999709		0.994013	0.996843	0.993302	0.999739		0.994865	0.997885	0.986669	0.999838		0.999991	0.993621	0.996866	0.99997
m113	1	76879	NA	0.991092	0.998146	0.998361	0.999696		0.99874	0.999633	0.998589	0.997853		0.998263	0.999877	0.996188	0.999936		0.997762	0.999809	0.998493	0.999651		0.994656	0.999752	0.99992	0.999871		0.999234	0.9953	0.999619	0.999709		0.980744	0.996843	0.995223	0.999739		0.993629	0.998485	0.999241	0.999838		0.999991	0.990187	0.996335	0.99997
m114	1	76906	NA	0.995019	0.994065	0.999953	0.999696		0.999443	0.999633	0.99913	0.999281		0.998263	0.999877	0.997778	0.999936		0.997762	0.999809	0.999011	0.999651		0.998327	0.999752	0.99992	0.999871		0.999234	0.99765	0.999619	0.999709		0.992469	0.996843	0.993302	0.999739		0.99593	0.998464	0.985934	0.999838		0.999991	0.998672	0.997702	0.99997
m115	1	77127	NA	0.996543	0.995684	0.995706	0.999696		0.979132	0.999633	0.998589	0.997853		0.998263	0.999877	0.990779	0.999936		0.993188	0.999809	0.998047	0.999651		0.998375	0.999752	0.99992	0.999871		0.999234	0.995799	0.999619	0.999709		0.995122	0.996843	0.993302	0.999739		0.990893	0.991351	0.985934	0.999838		0.999991	0.992026	0.996335	0.99997
m116	1	77140	NA	0.992823	0.995684	0.997123	0.999696		0.99874	0.999633	0.998589	0.997853		0.999583	0.999877	0.997778	0.999936		0.999828	0.999809	0.998493	0.999651		0.998327	0.999752	0.99992	0.999871		0.999234	0.990294	0.999619	0.999709		0.999964	0.997209	0.993302	0.999739		0.994773	0.99384	0.986313	0.999838		0.999991	0.989258	0.997602	0.99997
m117	1	77243	NA	0.998148	0.995684	0.997397	0.999696		0.999254	0.999633	0.99913	0.997853		0.998782	0.999877	0.990189	0.999936		0.999828	0.999809	0.998047	0.999651		0.998327	0.999752	0.99992	0.999871		0.999234	0.996729	0.999619	0.999709		0.999069	0.996843	0.993852	0.999739		0.993629	0.998485	0.998982	0.999838		0.999991	0.995775	0.996335	0.99997
m118	1	77458	NA	0.995019	0.995684	0.995706	0.999696		0.999443	0.999633	0.998589	0.998626		0.998263	0.999877	0.9993	0.999936		0.995716	0.999809	0.998047	0.999651		0.977639	0.999752	0.99992	0.999871		0.999234	0.997722	0.999619	0.999709		0.997947	0.996843	0.993852	0.999739		0.993629	0.991351	0.995185	0.999838		0.999991	0.997595	0.998725	0.99997
m119	1	78803	NA	0.991264	0.995684	0.995706	0.999696		0.99874	0.999633	0.998589	0.997853		0.998717	0.66687	0.998546	0.999936		0.997762	0.999809	0.998493	0.999651		0.998327	0.999752	0.99992	0.999871		0.999234	0.990294	0.999619	0.999709		0.987738	0.996843	0.993302	0.999739		0.995484	0.99384	0.99288	0.999838		0.999991	0.989258	0.998725	0.99997
m120	1	78975	AT1G01183	0.991092	0.996401	0.998831	0.99992		0.999443	0.999633	0.99913	0.997853		0.998263	0.999877	0.997778	0.999936		0.999934	0.999809	0.998493	0.999651		0.991958	0.999752	0.99992	0.999871		0.999234	0.9953	0.999619	0.999709		0.997947	0.996843	0.993302	0.999739		0.997351	0.998485	0.987267	0.999838		0.999991	0.992385	0.999262	0.99997
m121	1	79418	AT1G01183	0.991264	0.995684	0.999803	0.999696		0.99874	0.999633	0.99913	0.997853		0.998263	0.999877	0.9993	0.999936		0.997762	0.999809	0.998493	0.999651		0.975716	0.999752	0.99992	0.999871		0.999234	0.997638	0.999619	0.999709		0.994572	0.996843	0.999415	0.999739		0.994316	0.989048	0.985934	0.999838		0.999991	0.997595	0.996335	0.99997
m122	1	80216	AT1G01183	0.995621	0.998896	0.998223	0.999696		0.99874	0.999633	0.99913	0.997853		0.998263	0.999877	0.997778	0.999936		0.999828	0.999809	0.998493	0.999651		0.975716	0.999752	0.99992	0.999871		0.999234	0.996729	0.9999	0.999709		0.997947	0.996843	0.993476	0.999739		0.996458	0.99384	0.986669	0.999838		0.999991	0.993621	0.999965	0.99997
m123	1	80374	AT1G01183	0.991092	0.999801	0.995706	0.999696		0.99874	0.999633	0.998589	0.997853		0.999583	0.754881	0.997183	0.999936		0.997762	0.999809	0.998493	0.999651		0.998327	0.999752	0.99992	0.999871		0.999234	0.9953	0.999619	0.999709		0.999273	0.996843	0.993302	0.999739		0.99459	0.9925	0.997458	0.999838		0.999991	0.990187	0.999416	0.99997
m124	1	80400	AT1G01183	0.999499	0.99315	0.995706	0.999696		0.99981	0.999633	0.999696	0.997853		0.999583	0.999877	0.990189	0.999936		0.997762	0.999809	0.998047	0.999651		0.998327	0.999752	0.99992	0.999871		0.999234	0.997638	0.999619	0.999709		0.990612	0.996843	0.996974	0.999739		0.994865	0.999284	0.997458	0.999838		0.999991	0.996665	0.996335	0.99997
m125	1	81068	AT1G01183	0.992823	0.99051	0.999953	0.999696		0.99874	0.999633	0.998589	0.997853		0.994182	NA	0.990189	0.999936		0.997762	0.999809	0.998047	0.999651		0.998327	0.999752	0.99992	0.999967		0.999234	0.990294	0.999619	0.999709		0.979831	0.996843	0.975013	0.999739		0.991481	0.989048	NA	NA		0.999991	0.989258	0.996335	0.99997
m126	1	81496	AT1G01183	0.99675	0.998896	0.995706	0.999696		0.99981	0.999633	0.998589	0.997853		0.998263	0.999877	0.990189	0.999936		0.997762	0.999809	0.998047	0.999651		0.998327	0.999752	0.99992	0.999871		0.999234	0.9953	0.999619	0.999709		0.999947	0.998023	0.995992	0.999739		0.993629	0.993774	0.99765	0.999838		0.999991	0.992385	0.996335	0.99997
m127	1	81854	AT1G01183	0.991264	0.998058	0.995706	0.999696		0.99981	0.999633	0.998589	0.999359		0.999583	0.999877	0.99809	0.999936		0.999828	0.999809	0.998047	0.999651		0.998327	0.999752	0.99992	0.999871		0.999234	0.992801	0.999619	0.999709		0.994013	0.996843	0.993302	0.999739		0.993629	0.986557	0.985934	0.999838		0.999991	0.989258	0.996335	0.99997
m128	1	81869	AT1G01183	0.991092	0.979708	0.995706	0.999696		0.999443	0.999633	0.99913	0.999671		0.999583	0.999877	0.9993	0.999936		0.999828	0.999809	0.998493	0.999651		0.998765	0.999752	0.99992	0.999871		0.999234	0.99986	0.999619	0.999709		0.993611	0.997209	0.993302	0.999739		0.993629	0.986557	0.985934	0.999838		0.999991	0.995753	0.996335	0.99997
m129	1	82197	NA	0.995019	0.995684	0.999855	0.999696		0.999443	0.999633	0.998589	0.997853		0.994182	NA	0.990189	NA		0.991756	0.999809	0.998047	NA		0.998327	0.999752	0.99992	NA		0.999234	0.995799	NA	NA		0.999533	0.996843	NA	NA		0.993629	0.986557	NA	NA		0.999991	0.995753	NA	NA
m130	1	82290	NA	0.999499	0.995684	0.995706	0.999696		0.99889	0.96197	0.998589	0.997853		0.998263	NA	0.990189	NA		0.993569	0.999809	0.998047	NA		0.998327	0.999752	0.99992	NA		0.999234	0.9953	NA	NA		0.999964	0.996843	NA	NA		0.990559	0.986557	NA	NA		0.999991	0.992452	NA	NA
m131	1	83117	AT1G01190	0.999499	0.995684	0.999445	0.999868		0.99874	0.999633	0.998589	0.997853		0.999583	0.999877	0.997335	0.999936		0.999934	0.999809	0.998204	0.999651		0.998327	0.999752	0.99992	0.999871		0.999234	0.995799	0.999619	0.999709		0.992443	0.996843	0.993302	0.999739		0.999045	0.999018	0.985934	0.999838		0.999991	0.994752	0.996335	0.99997
m132	1	83177	AT1G01190	0.996543	0.995684	0.999667	0.999696		0.99874	0.999633	0.998589	0.997853		0.999583	0.999877	0.996256	0.999936		0.998691	0.999809	0.998047	0.999651		0.998327	0.999752	0.99992	0.999871		0.999234	0.995799	0.999619	0.999709		0.987738	0.996843	0.993302	0.999739		0.996212	0.991351	0.985934	0.999838		0.999991	0.993621	0.998582	0.99997
m133	1	83219	AT1G01190	0.997008	0.99951	0.999953	0.999696		0.99874	NA	NA	NA		NA	NA	NA	NA		NA	NA	NA	NA		NA	NA	NA	NA		NA	NA	NA	NA		NA	NA	NA	NA		NA	NA	NA	NA		NA	NA	NA	NA
m134	1	84144	AT1G01190	0.996524	0.995684	0.996924	0.999696		0.99874	NA	NA	NA		NA	NA	NA	NA		NA	NA	NA	NA		NA	NA	NA	NA		NA	NA	NA	NA		NA	NA	NA	NA		NA	NA	NA	NA		NA	NA	NA	NA
m135	1	84379	AT1G01190	0.991092	0.995684	0.997397	0.999696		0.999443	0.999633	0.999906	0.997853		0.998263	0.999877	NA	NA		0.999828	0.999809	NA	NA		0.977639	0.999752	NA	NA		0.999234	0.995799	NA	NA		0.992469	0.996843	NA	NA		0.997558	0.991351	NA	NA		0.999991	0.994752	NA	NA
m136	1	84558	AT1G01190	0.9949	0.999002	0.998361	0.999696		0.999443	0.889714	0.998589	0.999011		0.999583	0.999877	0.9906	0.999936		0.997762	0.999809	0.998047	0.999651		0.998327	0.999752	0.99992	0.999871		0.999234	0.997638	0.999619	0.999709		0.994987	0.996843	0.993302	0.999739		0.990559	0.986557	0.985934	0.999838		0.999991	0.998055	0.99691	0.99997
m137	1	85561	AT1G01190	0.997234	0.995684	0.995706	0.999696		0.999443	0.999633	0.999826	0.997853		0.998263	0.999877	0.990189	0.999936		0.997762	0.999809	0.998601	0.999651		0.998327	0.999752	0.99992	0.999871		0.999234	0.995799	0.999619	0.999709		0.992662	0.996843	0.999056	0.999739		0.993629	0.999039	0.998027	0.999838		0.999991	0.992883	0.996335	0.99997
m138	1	85860	AT1G01190	NA	NA	NA	NA		NA	NA	NA	NA		NA	NA	NA	NA		NA	NA	NA	NA		NA	NA	NA	NA		NA	NA	NA	NA		NA	NA	NA	NA		NA	NA	NA	NA		NA	NA	NA	NA
m139	1	86656	AT1G01200	0.996524	0.995684	0.995706	0.999696		0.999443	0.999633	0.998589	0.997853		0.999583	0.999877	0.993478	0.999936		0.997762	0.999809	0.998493	0.999651		0.991626	0.999752	0.99992	0.999871		0.999234	0.995799	0.999619	0.999709		0.997947	0.996843	0.999519	0.999739		0.993629	0.998485	0.990301	0.999838		0.999991	0.994752	0.996335	0.99997
m140	1	87060	AT1G01200	0.991264	0.995684	0.995706	0.999696		0.99981	0.999633	0.99913	0.997853		0.998263	0.999877	0.996081	0.999936		0.997762	0.999809	0.998047	0.999651		0.998327	0.999752	0.99992	0.999871		0.999234	0.997202	0.999619	0.999709		0.997947	0.996843	0.993302	0.999739		0.990893	0.989048	0.998657	0.999838		0.999991	0.994633	0.996335	0.99997
m141	1	87791	AT1G01200	0.995135	0.99842	0.995706	0.999696		0.999443	0.999633	0.99913	0.997853		0.998263	0.999877	0.993503	0.999936		0.997762	0.999809	0.998218	0.999651		0.969291	0.999752	0.99992	0.999871		0.999234	0.9953	0.999619	0.999709		0.995503	0.996843	0.993302	0.999739		0.994351	0.998485	0.985934	0.999838		0.999991	0.992385	0.997995	0.99997
m142	1	87985	AT1G01200	NA	NA	NA	NA		NA	NA	NA	NA		NA	NA	NA	NA		NA	NA	NA	NA		NA	NA	NA	NA		NA	NA	NA	NA		NA	NA	NA	NA		NA	NA	NA	NA		NA	NA	NA	NA
m143	1	88300	AT1G01200	0.992823	0.995684	0.995706	0.999696		0.999443	0.999633	0.998589	0.997853		0.9995	0.999877	0.997778	0.999936		0.999828	0.999809	0.998047	0.999651		0.998361	0.840639	0.99992	0.999871		0.999234	0.997638	0.999619	0.999709		0.993611	0.996843	0.993302	0.999739		0.993629	0.998485	0.985934	0.999838		0.999991	0.994752	0.997995	0.99997
m144	1	88658	AT1G01200	0.991092	0.995684	0.998361	0.999696		0.99874	0.999633	0.998589	0.998682		0.998263	0.999877	0.993478	0.999936		0.997762	0.999809	0.998047	0.999651		0.975716	0.999752	0.99992	0.999871		0.999234	0.994541	0.999619	0.999709		0.998922	0.996843	0.993302	0.999739		0.999921	0.999018	0.995778	0.999843		0.999991	0.991633	0.997995	0.99997
m145	1	89312	AT1G01210	0.997836	0.995684	0.999953	0.999696		0.99874	0.999633	0.998589	0.997853		0.998263	0.875724	0.997778	0.999936		0.999828	0.999809	0.998837	0.999651		0.998327	0.999752	0.99992	0.999871		0.999234	0.990294	0.999619	0.999709		0.994013	0.996843	0.993302	0.999739		0.994644	0.993774	0.999241	0.999838		0.999991	0.989258	0.997995	0.99997
m146	1	90606	AT1G01220	0.995621	0.990658	0.999953	0.999696		0.999443	0.999633	0.998589	0.999359		0.998263	0.999877	0.9993	0.999936		0.999828	0.999809	0.998493	0.999651		0.93026	0.84492	0.99992	0.999871		0.999234	0.9953	0.999619	0.999709		0.990927	0.996843	0.993302	0.999739		0.993629	0.99289	0.999241	0.999838		0.999991	0.990187	0.997995	0.99997
m147	1	92353	AT1G01220	0.991092	0.995684	0.999953	0.999696		0.999443	0.999633	0.998589	0.997853		0.999161	0.999877	0.998968	0.999936		0.999934	0.999809	0.998047	0.999651		0.998327	0.999752	0.99992	0.999871		0.999234	0.996729	0.999619	0.999709		0.99969	0.998201	0.994224	0.999739		0.994453	0.991351	0.985934	0.999838		0.999991	0.99927	0.996335	0.99997
m148	1	92866	AT1G01220	NA	NA	NA	NA		NA	NA	NA	NA		NA	NA	NA	NA		NA	NA	NA	NA		NA	NA	NA	NA		NA	NA	NA	NA		NA	NA	NA	NA		NA	NA	NA	NA		NA	NA	NA	NA
m149	1	93562	AT1G01220	NA	NA	NA	NA		NA	NA	NA	NA		NA	NA	NA	NA		NA	NA	NA	NA		NA	NA	NA	NA		NA	NA	NA	NA		NA	NA	NA	NA		NA	NA	NA	NA		NA	NA	NA	NA
m150	1	93740	AT1G01220	NA	NA	NA	NA		NA	NA	NA	NA		NA	NA	NA	NA		NA	NA	NA	NA		NA	NA	NA	NA		NA	NA	NA	NA		NA	NA	NA	NA		NA	NA	NA	NA		NA	NA	NA	NA
m151	1	93800	AT1G01220	0.995019	0.998858	0.997123	0.999696		0.99981	0.999633	0.999906	0.997853		0.998263	0.999877	0.997778	0.999936		0.999828	0.999809	0.998047	0.999651		0.998327	0.999752	0.99992	0.999871		0.999234	0.996729	0.999619	0.999709		0.996745	0.996843	0.99628	0.999739		0.996889	0.993774	0.985934	0.999838		0.999991	0.994752	0.998725	0.99997
m152	1	95018	AT1G01220	NA	NA	NA	NA		NA	NA	NA	NA		NA	NA	NA	NA		NA	NA	NA	NA		NA	NA	NA	NA		NA	NA	NA	NA		NA	NA	NA	NA		NA	NA	NA	NA		NA	NA	NA	NA
m153	1	95225	AT1G01220	0.995019	0.99543	0.995706	0.999696		0.99981	0.999633	0.998589	0.997853		0.998263	0.999877	0.997783	0.999936		0.999934	0.999809	0.998047	0.999651		0.998327	0.999752	0.99992	0.999871		0.999234	0.995799	0.999619	0.999709		0.994013	0.996843	0.993868	0.999739		0.990559	0.997816	0.991399	0.999838		0.999991	0.993621	0.997602	0.99997
m154	1	95386	AT1G01220	0.991092	0.999235	0.998856	0.999696		0.999443	0.999633	0.998589	0.997853		0.998263	0.999877	0.990189	0.999936		0.997979	0.999809	0.998493	0.999651		0.998327	0.999752	0.99992	0.999871		0.999234	0.990294	0.999619	0.999709		0.98901	0.996843	0.994702	0.999739		0.990559	0.998485	0.985934	0.999838		0.999991	0.992385	0.999262	0.99997
m155	1	95749	AT1G01225	0.999783	0.995684	0.999953	0.999696		0.99874	NA	NA	NA		NA	NA	NA	NA		NA	NA	NA	NA		NA	NA	NA	NA		NA	NA	NA	NA		NA	NA	NA	NA		NA	NA	NA	NA		NA	NA	NA	NA
m156	1	96521	AT1G01225	0.995019	0.999161	0.998514	0.999696		0.999443	0.999633	0.99913	0.997853		0.999583	0.999877	0.997778	0.999936		0.999828	0.999809	0.998047	0.999651		0.998327	0.999752	0.99992	0.999871		0.999234	0.997638	0.999619	0.999709		0.987738	0.996843	0.994224	0.999739		0.999358	0.99261	0.985934	0.999848		0.999991	0.996351	0.999416	0.99997
m157	1	96726	AT1G01225	NA	NA	NA	NA		NA	NA	NA	NA		NA	NA	NA	NA		NA	NA	NA	NA		NA	NA	NA	NA		NA	NA	NA	NA		NA	NA	NA	NA		NA	NA	NA	NA		NA	NA	NA	NA
m158	1	96770	AT1G01225	0.991092	0.994785	0.995706	0.999696		0.99874	0.999633	0.99913	0.997853		0.998263	0.999877	0.990189	0.999936		0.999828	0.999809	0.998493	0.999651		0.998327	0.999752	0.99992	0.999871		0.999234	0.997638	0.999619	0.999709		0.997947	0.996843	0.993302	0.999739		0.997558	0.995935	0.988207	0.999838		0.999991	0.999566	0.996335	0.99997
m159	1	97473	AT1G01230	0.991092	0.998896	0.995706	0.999696		0.99874	0.999633	0.998589	0.997853		0.998263	0.999877	0.998968	0.999936		0.999828	0.999809	0.998047	0.999651		0.998373	0.999752	0.99992	0.999871		0.999234	0.993378	0.999619	0.999709		0.994013	0.999802	0.993852	0.999739		0.994773	0.993332	0.985934	0.999838		0.999991	0.990187	0.997995	0.99997
m160	1	98317	AT1G01230	0.991092	0.995684	0.999953	0.999696		0.999443	0.999633	0.998589	0.997853		0.999161	0.999877	0.998968	0.999936		0.999934	0.999809	0.998047	0.999651		0.998327	0.999752	0.99992	0.999871		0.999234	0.996729	0.999619	0.999709		0.99969	0.998201	0.994224	0.999739		0.994453	0.991351	0.985934	0.999838		0.999991	0.99927	0.996335	0.99997
m161	1	98617	AT1G01230	0.991264	0.994507	0.999953	0.999696		0.999256	0.999633	0.998589	0.997853		0.998717	0.999877	0.997778	0.999936		0.999828	0.999809	0.998493	0.999651		0.998327	0.999825	0.99992	0.999871		0.999234	0.997053	0.999619	0.999709		0.990496	0.996843	0.998208	0.999739		0.993629	0.997442	0.992995	0.999838		0.999991	0.997605	0.996335	0.99997
m162	1	99001	AT1G01230	0.991092	0.995684	0.999953	0.999696		0.999694	0.999633	0.99913	0.998434		0.998263	0.999877	0.997335	0.999936		0.999934	0.999809	0.998047	0.999651		0.998327	0.999752	0.99992	0.999871		0.999234	0.997722	0.999619	0.999709		0.994013	0.996843	0.996699	0.999739		0.99593	0.989048	0.985934	0.999838		0.999991	0.996009	0.996335	0.99997
m163	1	99456	AT1G01240	0.999499	0.994065	0.997397	0.999696		0.99981	0.999633	0.998589	0.997853		0.998263	0.990074	0.997778	0.999936		0.999934	0.999809	0.998047	0.999651		0.998327	0.999752	0.99992	0.999871		0.999234	0.9953	0.999619	0.999709		0.998806	0.996843	0.993852	0.999739		0.993629	0.99384	0.985934	0.999838		0.999991	0.992385	0.997995	0.99997
m164	1	99757	AT1G01240	0.991092	0.997729	0.995706	0.999696		0.99874	0.999633	0.998589	0.997853		0.998263	0.999877	0.990189	0.999936		0.999934	0.999809	0.999011	0.999651		0.998361	0.999752	0.99992	0.999871		0.999234	0.9953	0.999619	0.999709		0.994276	0.996843	0.993718	0.999739		0.993629	0.993332	0.985934	0.999838		0.999991	0.992452	0.999965	0.99997
m165	1	99785	AT1G01240	0.991092	0.995684	0.999953	0.999696		0.99981	0.999633	0.998589	0.997853		0.998263	0.999877	0.990189	0.999936		0.999828	0.999809	0.998047	0.999651		0.998327	0.999752	0.99992	0.999871		0.999234	0.997638	0.999619	0.999709		0.997947	0.996843	0.993302	0.999739		0.993629	0.99384	0.985934	0.999838		0.999991	0.994752	0.996335	0.99997
m166	1	99805	AT1G01240	0.991092	0.99602	0.999953	0.999696		0.999443	0.999633	0.998589	0.999234		0.998782	0.999877	0.990189	0.999936		0.999828	0.999809	0.998493	0.999651		0.998327	0.999752	0.99992	0.999871		0.999234	0.996729	0.999619	0.999709		0.997947	0.998162	0.993302	0.999739		0.993629	0.998747	0.997505	0.999838		0.999991	0.996719	0.997602	0.99997
m167	1	100267	AT1G01240	0.995019	0.99951	0.997397	0.999696		0.99874	0.999633	0.998589	0.997853		0.999073	0.761485	0.995687	0.999936		0.997762	0.999809	0.998493	0.999651		0.998327	0.999752	0.99992	0.999871		0.999234	0.990294	0.999619	0.999709		0.999964	0.996843	0.993302	0.999739		0.995549	0.991351	0.991399	0.999838		0.999991	0.989258	0.997602	0.99997
m168	1	100314	AT1G01240	0.995019	0.99951	0.997397	0.999696		0.99874	0.999633	0.998589	0.997853		0.999073	0.761485	0.995687	0.999936		0.997762	0.999809	0.998493	0.999651		0.998327	0.999752	0.99992	0.999871		0.999234	0.990294	0.999619	0.999709		0.999964	0.996843	0.993302	0.999739		0.995549	0.991351	0.991399	0.999838		0.999991	0.989258	0.997602	0.99997
m169	1	100501	AT1G01240	0.995135	0.995684	0.999953	0.999696		0.999443	0.999633	0.998589	0.997853		0.998263	0.999877	0.998423	0.999936		0.999828	0.999809	0.998047	0.999651		0.998642	0.999752	0.99992	0.999871		0.999234	0.9953	0.999619	0.999709		0.993611	0.996843	0.993852	0.999739		0.996212	0.993332	0.991399	0.999838		0.999991	0.990555	0.998873	0.99997
m170	1	100832	AT1G01240	0.996524	0.994065	0.999953	0.999696		0.999443	0.999633	0.998589	0.997853		0.998263	0.999877	0.999402	0.999936		0.999828	0.999809	0.998493	0.999651		0.998327	0.999752	0.99992	0.999871		0.999234	0.996729	0.999619	0.999709		0.987738	0.996843	0.993302	0.999739		0.997351	0.991351	0.990418	0.999838		0.999991	0.993621	0.996335	0.99997
m171	1	103175	NA	0.997008	0.995684	0.998519	0.999696		0.99874	0.999633	0.998589	0.997853		0.998263	0.999877	0.997778	0.999936		0.997762	0.999809	0.998047	0.999651		0.998327	0.999752	0.99992	0.999871		0.999234	0.9953	0.999619	0.999709		0.987738	0.998057	0.993302	0.999739		0.995549	0.999018	0.990418	0.999838		0.999991	0.992385	0.996335	0.99997
m172	1	103453	NA	0.991092	0.995684	0.997397	0.999696		0.99874	0.999633	0.998589	0.997853		0.998263	0.999877	0.997783	0.999936		0.995716	0.999809	0.998493	0.999651		0.998327	0.999752	0.99992	0.999871		0.999234	0.995834	0.999619	0.999709		0.987014	0.996843	0.993852	0.999739		0.999822	0.993631	0.992086	0.999838		0.999991	0.994752	0.997702	0.99997
m173	1	103654	NA	0.991264	0.996401	0.995706	0.999696		0.999443	0.999633	0.999826	0.997853		0.998717	0.999877	0.997778	0.999936		0.999828	0.999809	0.998047	0.999651		0.998413	0.999752	0.99992	0.999871		0.999234	0.999149	0.999619	0.999709		0.979831	0.996843	0.993302	0.999739		0.990559	0.997224	0.985934	0.999838		0.999991	0.996458	0.996335	0.99997
m174	1	103749	NA	0.991264	0.996401	0.995706	0.999696		0.999443	0.999633	0.999826	0.997853		0.998717	0.999877	0.997778	0.999936		0.999828	0.999809	0.998047	0.999651		0.998413	0.999752	0.99992	0.999871		0.999234	0.999149	0.999619	0.999709		0.979831	0.996843	0.993302	0.999739		0.990559	0.997224	0.985934	0.999838		0.999991	0.996458	0.996335	0.99997
m175	1	103963	NA	0.999783	0.995684	0.997123	0.999696		0.99874	NA	NA	NA		0.994182	NA	NA	NA		0.997762	NA	NA	NA		0.998327	NA	NA	NA		0.999234	NA	NA	NA		0.894796	NA	NA	NA		0.996889	NA	NA	NA		0.999991	NA	NA	NA
m176	1	105029	AT1G01250	0.991264	0.995684	0.995706	0.999696		0.999443	NA	NA	NA		NA	NA	NA	NA		NA	NA	NA	NA		NA	NA	NA	NA		NA	NA	NA	NA		NA	NA	NA	NA		NA	NA	NA	NA		NA	NA	NA	NA
m177	1	105064	AT1G01250	0.991092	0.995684	0.999953	0.999696		0.968578	0.999633	0.999906	0.997853		0.998263	0.999877	0.990189	0.999936		0.997762	0.999809	0.998493	0.999651		0.998361	0.999752	0.99992	0.999871		0.999234	0.998112	0.999619	0.999709		0.987738	0.996843	0.993302	0.999739		0.992817	0.997757	0.999866	0.999838		0.999991	0.996719	0.996335	0.99997
m178	1	105282	AT1G01250	0.995019	0.990658	0.997123	0.999696		0.99874	0.999633	0.998589	0.997853		0.998263	0.999877	0.997778	0.999936		0.999972	0.999809	0.998493	0.999651		0.998327	0.999752	0.99992	0.999871		0.999234	0.999149	0.999619	0.999709		0.999273	0.996843	0.996699	0.999739		0.993629	0.997409	0.999241	0.999838		0.999991	0.995584	0.996335	0.99997
m179	1	105894	AT1G01250	0.991264	0.983707	0.997299	0.999696		0.99874	0.999633	0.998589	0.997853		0.998717	0.999877	0.997778	0.999936		0.999828	0.999809	0.998047	0.999651		0.998327	0.999752	0.99992	0.999871		0.999234	0.993378	0.999619	0.999709		0.979831	0.996843	0.994224	0.999739		0.993629	0.998485	0.985934	0.999838		0.999991	0.990187	0.997995	0.99997
m180	1	107585	AT1G01250	0.996524	0.998896	0.997397	0.999696		0.99874	0.999641	NA	NA		0.990351	NA	0.990189	NA		0.999828	NA	0.998047	NA		0.998327	NA	0.99992	NA		0.999234	NA	NA	NA		0.737378	NA	NA	NA		0.992817	NA	NA	NA		0.999991	NA	NA	NA
m181	1	109472	AT1G01260	0.996524	0.995684	0.998389	0.999696		0.99874	0.999633	0.998589	0.997853		0.998263	0.931225	0.995318	0.999936		0.999211	0.999809	0.998493	0.999651		0.975716	0.6077	0.99992	0.999871		0.999234	0.990294	0.999619	0.996443		0.994357	0.996843	0.993302	0.999739		0.993629	0.991351	0.990481	0.999838		0.999991	0.989258	0.998725	0.99997
m182	1	109627	AT1G01260	0.997042	0.994065	0.999953	0.999696		0.999443	0.999633	0.998589	0.997853		0.998263	0.999877	0.997335	0.999936		0.999828	0.999809	0.998047	0.999651		0.998327	0.965578	0.99992	0.999871		0.999234	0.996729	0.999619	0.999709		0.994013	0.996843	0.994327	0.999739		0.990559	0.988156	0.994457	0.999838		0.999991	0.993621	0.998873	0.99997
m183	1	112907	AT1G01280	0.991264	0.994507	0.999953	0.999696		0.999443	0.999633	0.998589	0.997853		0.998263	0.999877	0.997778	0.999936		0.999828	0.999809	0.998204	0.999651		0.998327	0.995103	0.99992	0.999871		0.999234	0.9953	0.999619	0.999709		0.987738	0.996843	0.999055	0.999739		0.990559	0.989048	0.997505	0.999838		0.999991	0.992385	0.997995	0.99997
m184	1	113076	AT1G01280	0.996524	0.995684	0.997438	0.999696		0.999443	0.999633	0.99913	0.997853		0.998263	0.999877	0.997778	0.999936		0.999828	0.999809	0.998047	0.999651		0.998327	0.999752	0.99992	0.999871		0.999234	0.996729	0.999619	0.999709		0.995122	0.996843	0.993302	0.999739		0.990893	0.998485	0.985934	0.999838		0.999991	0.996009	0.997995	0.99997
m185	1	114187	AT1G01290	0.995019	0.995636	0.995706	0.999696		0.99874	0.999633	0.998589	0.997853		0.998263	0.999877	0.9993	0.999936		0.999934	0.999809	0.998047	0.999651		0.998373	0.999752	0.99992	0.999871		0.999234	0.997638	0.999619	0.999709		0.995558	0.998867	0.998208	0.999739		0.990893	0.999018	0.987778	0.999838		0.999991	0.995753	0.996335	0.99997
m186	1	114648	AT1G01290	0.995019	0.996028	0.999953	0.999696		0.99874	0.999633	0.998589	0.997853		0.998717	0.97122	0.997778	0.999936		0.999828	0.999809	0.998493	0.999651		0.998327	0.848853	0.99992	0.999871		0.999234	0.9953	0.999619	0.999709		0.997947	0.996843	0.993852	0.999739		0.990893	0.989048	0.990481	0.999838		0.999991	0.989258	0.997995	0.99997
m187	1	114737	AT1G01290	0.992823	0.990658	0.999953	0.999696		0.99874	0.999633	0.99913	0.997853		0.998263	0.999877	0.998968	0.999936		0.995716	0.999809	0.999723	0.999651		0.998327	0.999752	0.99992	0.999871		0.999234	0.997053	0.999619	0.996443		0.999947	0.996843	0.993302	0.999739		0.993629	0.998485	0.998657	0.999838		0.999991	0.994752	0.998358	0.99997
m188	1	114915	AT1G01290	0.996524	0.99543	0.995706	0.999696		0.99874	0.999633	0.998589	0.997853		0.998263	0.999877	0.997778	0.999936		0.995716	0.999809	0.998358	0.999651		0.998327	0.999393	0.99992	0.999871		0.999234	0.9953	0.999619	0.999709		0.998796	0.999387	0.993302	0.999739		0.993629	0.998485	0.997447	0.999838		0.999991	0.992859	0.998873	0.99997
m189	1	115320	AT1G01290	0.996543	0.995684	0.995706	0.999696		0.999443	0.999633	0.998589	0.997853		0.998263	0.999877	0.998968	0.999936		0.997762	0.999809	0.998047	0.999651		0.998327	0.999752	0.99992	0.999871		0.999234	0.9953	0.999619	0.996443		0.997203	0.999387	0.993302	0.999739		0.997351	0.998485	0.991399	0.999838		0.999991	0.992452	0.999262	0.99997
m190	1	117199	AT1G01300	0.991264	0.995684	0.995706	0.999696		0.99874	0.999633	0.998589	0.997853		0.998717	0.999877	0.997335	0.999936		0.995716	0.999809	0.998493	0.999651		0.998327	0.999752	0.99992	0.999871		0.999234	0.9953	0.999619	0.999709		0.994013	0.997217	0.993852	0.999739		0.999045	0.993332	0.992995	0.999838		0.999991	0.992385	0.999957	0.99997
m191	1	117379	AT1G01300	0.995019	0.995684	0.997397	0.999696		0.999443	0.999633	0.998589	0.998434		0.998263	0.999877	0.996868	0.999936		0.999828	0.999809	0.998047	0.999651		0.998327	0.999752	0.99992	0.999871		0.999234	0.990294	0.9999	0.999709		0.983893	0.996843	0.993302	0.999739		0.993629	0.998485	0.99729	0.999838		0.999991	0.989258	0.997995	0.99997
m192	1	118192	AT1G01300	0.996524	0.995684	0.999953	0.999696		0.999443	0.999633	0.998589	0.999011		0.998263	0.999877	0.999169	0.999936		0.997762	0.999809	0.998047	0.999651		0.998361	0.999752	0.99992	0.999871		0.999234	0.9953	0.999619	0.999709		0.997947	0.996843	0.993302	0.999739		0.994644	0.998485	0.990481	0.999838		0.999991	0.992385	0.997995	0.99997
m193	1	118441	AT1G01300	0.991264	0.998896	0.995706	0.999696		0.985869	0.999633	0.998589	0.997853		0.999161	0.695926	0.997778	0.999936		0.993188	0.999809	0.998047	0.999651		0.998327	0.999752	0.99992	0.999905		0.999234	0.990294	0.999619	0.999709		0.997947	0.998057	0.993302	0.999739		0.990893	0.99289	0.995948	0.999838		0.999991	0.989258	0.999416	0.99997
m194	1	119003	AT1G01305	0.995019	0.99951	0.999953	0.999696		0.99981	0.999633	0.998589	0.999624		0.998263	0.999877	0.998968	0.999936		0.996412	0.999809	0.998047	0.999651		0.998361	0.999752	0.99992	0.999871		0.999234	0.996729	0.999619	0.999709		0.995558	0.996843	0.993302	0.999739		0.993629	0.995727	0.985934	0.999838		0.999991	0.99455	0.997602	0.99997
m195	1	120328	AT1G01310	0.991092	0.995684	0.995706	0.999696		0.999443	0.999633	0.998589	0.997853		0.998263	0.999877	0.9993	0.999936		0.997762	0.999809	0.998047	0.999651		0.998327	0.999752	0.99992	0.999871		0.999234	0.9953	0.999619	0.999709		0.998796	0.999387	0.993852	0.999739		0.994865	0.997757	0.985934	0.999838		0.999991	0.990187	0.996335	0.99997
m196	1	120376	AT1G01310	0.991264	0.995684	0.995706	0.999696		0.999754	0.999633	0.998589	0.998352		0.998263	0.999877	0.99295	0.999936		0.996309	0.999809	0.998047	0.999651		0.998327	0.999752	0.99992	0.999871		0.999234	0.995799	0.999619	0.999709		0.994013	0.996843	0.993302	0.999739		0.993629	0.998485	0.990481	0.999838		0.999991	0.993621	0.996335	0.99997
m197	1	120456	AT1G01310	0.991264	0.995684	0.995706	0.999696		0.996505	0.999633	0.999906	0.997853		0.998364	0.999877	0.9993	0.999936		0.993188	0.999809	0.998493	0.999651		0.998327	0.999752	0.99992	0.999871		0.999234	0.9953	0.999619	0.999709		0.997947	0.996843	0.994224	0.999739		0.994865	0.998228	0.985934	0.999838		0.999991	0.992385	0.998725	0.99997
m198	1	120787	AT1G01310	0.995019	0.995684	0.999953	0.999696		0.999443	0.999633	0.998589	0.997911		0.998263	0.999877	0.999238	0.999936		0.999828	0.999809	0.998047	0.999651		0.999952	0.999752	0.99992	0.999871		0.999234	0.996729	0.999619	0.999709		0.994013	0.996843	0.993302	0.999739		0.997253	0.995935	0.990418	0.999838		0.999991	0.994752	0.997602	0.99997
m199	1	122005	AT1G01320	0.995019	0.983659	0.999953	0.999696		0.99874	0.999633	0.998589	0.997853		0.998717	0.999877	0.9993	0.999936		0.999828	0.999809	0.998047	0.999651		0.967247	0.999752	0.99992	0.998553		0.999234	0.996729	0.999619	0.999709		0.987738	0.997209	0.993302	0.999739		0.993629	0.998485	0.997681	0.999838		0.999991	0.994633	0.996335	0.99997
m200	1	122503	AT1G01320	0.991092	0.998896	0.999953	0.999696		0.999913	0.999633	0.99913	0.997853		0.998263	0.999877	0.998255	0.999936		0.997762	0.999809	0.998047	0.999651		0.998361	0.999752	0.99992	0.999871		0.999234	0.997638	0.999619	0.999709		0.994013	0.996843	0.997176	0.999739		0.993629	0.993332	0.991399	0.999838		0.999991	0.996458	0.996335	0.99997
m201	1	122809	AT1G01320	0.999499	0.984123	0.997397	0.999696		0.99874	0.999633	0.998589	0.997853		0.998263	0.999877	0.998968	0.999936		0.996412	0.999809	0.998047	0.999651		0.998327	0.999752	0.99992	0.999871		0.999234	0.9953	0.999619	0.999709		0.994843	0.996843	0.993302	0.999739		0.990559	0.997224	0.992703	0.999838		0.999991	0.992385	0.996335	0.99997
m202	1	123313	AT1G01320	0.995019	0.995684	0.999953	0.999696		0.999443	0.999633	0.998891	0.997853		0.998263	0.999877	0.9993	0.999936		0.999828	0.999809	0.998047	0.999651		0.998413	0.999752	0.99992	0.999871		0.999234	0.995799	0.999619	0.999709		0.994843	0.996843	0.993302	0.999739		0.993629	0.989991	0.985934	0.999838		0.999991	0.993621	0.997995	0.99997
m203	1	123924	AT1G01320	0.991264	0.995684	0.998223	0.999696		0.99874	0.999633	0.998589	0.998434		0.998263	0.999877	0.997778	0.999936		0.997762	0.999809	0.998047	0.999651		0.998642	0.999752	0.99992	0.999871		0.999234	0.997638	0.999619	0.999709		0.997947	0.996843	0.993302	0.999739		0.996379	0.998485	0.990418	0.999838		0.999991	0.998526	0.997995	0.99997
m204	1	125155	AT1G01320	0.995019	0.99315	0.998361	0.999696		0.999443	0.999633	0.99913	0.997853		0.998717	0.999877	0.998968	0.999936		0.997762	0.999809	0.998047	0.999651		0.998327	0.999752	0.99992	0.999871		0.999234	0.995799	0.999619	0.999709		0.997947	0.996843	0.993302	0.999739		0.993629	0.998166	0.987778	0.999838		0.999991	0.993621	0.997995	0.99997
m205	1	126251	AT1G01320	0.995621	0.99972	0.999953	0.999696		0.999443	0.999633	0.998589	0.997853		0.998263	0.999877	0.990779	0.999936		0.995716	0.999809	0.998047	0.999651		0.998327	0.999752	0.99992	0.999871		0.999234	0.996729	0.999619	0.999709		0.994651	0.996843	0.997243	0.999739		0.996212	0.993774	0.990481	0.999838		0.999991	0.993621	0.997995	0.99997
m206	1	127093	AT1G01320	0.991264	0.998896	0.995706	0.999696		0.99874	0.999633	0.998589	0.997853		0.998263	0.999877	0.998546	0.999936		0.999828	0.999809	0.998493	0.999651		0.998327	0.999752	0.99992	0.870434		0.999234	0.995799	0.999619	0.999709		0.992662	0.996843	0.993302	0.999739		0.994865	0.998228	0.985934	0.999838		0.999991	0.992926	0.996335	0.99997
m207	1	127891	AT1G01320	0.992823	0.995684	0.999953	0.999696		0.999443	0.999633	0.99913	0.997853		0.998263	0.999877	0.997783	0.999936		0.999828	0.999809	0.998047	0.999651		0.999888	0.999752	0.99992	0.999871		0.999234	0.997053	0.999619	0.999709		0.994013	0.996843	0.993302	0.999739		0.994865	0.997816	0.990418	0.999838		0.999991	0.996475	0.997995	0.99997
m208	1	128116	AT1G01320	0.991264	0.995815	0.996924	0.999696		0.99874	0.999633	0.998589	0.999281		0.998263	0.999877	0.997778	0.999936		0.997762	0.999809	0.998493	0.999651		0.998327	0.999752	0.99992	0.999871		0.999234	0.997053	0.999619	0.999709		0.987738	0.996843	0.996109	0.999739		0.993629	0.989048	0.992086	0.999838		0.999991	0.993993	0.998378	0.99997
m209	1	128366	AT1G01320	0.991264	0.99842	0.995706	0.999696		0.99874	0.964223	0.998589	0.997853		0.998263	0.961372	0.997778	0.999936		0.999828	0.999809	0.999171	0.999651		0.998327	0.999752	0.99992	0.999871		0.999234	0.9953	0.999619	0.999709		0.983835	0.996843	0.993852	0.999739		0.993629	0.992393	0.991399	0.999838		0.999991	0.990187	0.996335	0.99997
m210	1	129025	AT1G01320	0.995019	0.99601	0.998361	0.999696		0.999254	0.999633	0.998589	0.998434		0.998263	0.999877	0.997778	0.999936		0.997762	0.999809	0.998047	0.999651		0.998642	0.999752	0.99992	0.999871		0.999234	0.997638	0.999619	0.999709		0.997947	0.996843	0.993852	0.999739		0.996379	0.998485	0.990481	0.999838		0.999991	0.998526	0.997602	0.99997
m211	1	131281	AT1G01320	0.995019	0.995684	0.995706	0.999696		0.999443	0.999633	0.998589	0.997853		0.998717	0.999877	0.997778	0.999936		0.998599	0.999809	0.999528	0.999651		0.998327	0.999752	0.99992	0.999871		0.999234	0.9953	0.999619	0.999709		0.997947	0.996843	0.993302	0.999739		0.990559	0.998485	0.985934	0.999838		0.999991	0.990187	0.996335	0.99997
m212	1	132276	AT1G01320	0.995019	0.998896	0.995706	0.999696		0.99874	0.999633	0.998589	0.997853		0.998263	0.999877	0.999091	0.999936		0.995716	0.999809	0.999011	0.999651		0.998327	0.999752	0.99992	0.999871		0.999234	0.9953	0.999619	0.999709		0.994013	0.996843	0.993852	0.999739		0.993629	0.997354	0.985934	0.999838		0.999991	0.990187	0.996335	0.99997
m213	1	132773	AT1G01340	0.995019	0.995684	0.995706	0.999696		0.999298	0.999633	0.998589	0.997853		0.998717	0.999877	0.997778	0.999936		0.997762	0.999809	0.998493	0.999651		0.998327	0.999752	0.99992	0.999871		0.999234	0.990294	0.999619	0.999709		0.997947	0.996843	0.993302	0.999739		0.990278	0.991351	0.985934	0.999838		0.999991	0.989258	0.996335	0.99997
m214	1	132898	AT1G01340	0.991092	0.995684	0.997397	0.999696		0.999443	0.999633	0.99913	0.997853		0.998263	0.999877	NA	NA		0.999828	0.999809	NA	NA		0.998327	0.999752	NA	NA		0.999234	0.990294	NA	NA		0.983475	0.996843	NA	NA		0.988877	0.997354	NA	NA		0.999991	0.989258	NA	NA
m215	1	133144	AT1G01340	0.991092	0.996273	0.995706	0.999696		0.968796	0.999633	0.998589	0.997853		0.999583	0.999877	0.997778	0.999936		0.999828	0.999809	0.998047	0.999651		0.998327	0.999752	0.99992	0.999871		0.999234	0.990294	0.999619	0.999709		0.987738	0.996843	0.995001	0.999739		0.993629	0.994545	0.991667	0.999838		0.999991	0.989258	0.996335	0.99997
m216	1	133186	AT1G01340	0.997042	0.99601	0.998223	0.999696		0.99874	0.999633	0.998589	0.998434		0.998263	0.999877	0.997355	0.999936		0.995716	0.999809	0.998047	0.999651		0.998327	0.999752	0.99992	0.999871		0.999234	0.990294	0.999619	0.999709		0.997947	0.996843	0.993302	0.999739		0.999881	0.99667	0.992986	0.999838		0.999991	0.989258	0.996335	0.99997
m217	1	133607	AT1G01340	0.996524	0.995684	0.995706	0.999696		0.99981	0.999633	0.998589	0.997853		0.998263	0.999877	0.997778	0.999936		0.997762	0.999809	0.998493	0.999651		0.998327	0.999752	0.99992	0.999871		0.999234	0.990294	0.999619	0.999709		0.994013	0.996843	0.993302	0.999739		0.990559	0.997885	0.985934	0.999838		0.999991	0.989258	0.996335	0.99997
m218	1	133626	AT1G01340	0.999499	0.995684	0.997397	0.999696		0.99874	0.999633	0.998589	0.998434		0.998263	0.999877	0.997355	0.999936		0.995716	0.999809	0.998047	0.999651		0.998327	0.999752	0.99992	0.999871		0.999234	0.990294	0.999619	0.999709		0.997947	0.996843	0.993302	0.999739		0.999881	0.99667	0.992986	0.999838		0.999991	0.989258	0.996335	0.99997
m219	1	133701	AT1G01340	0.999499	0.995684	0.997397	0.999696		0.99874	0.999633	0.998589	0.998434		0.998263	0.999877	0.997355	0.999936		0.995716	0.999809	0.998047	0.999651		0.998327	0.999752	0.99992	0.999871		0.999234	0.990294	0.999619	0.999709		0.997947	0.996843	0.993302	0.999739		0.999881	0.99667	0.992986	0.999838		0.999991	0.989258	0.996335	0.99997
m220	1	134063	AT1G01340	0.999499	0.995684	0.997397	0.999696		0.99874	0.999633	0.998589	0.998434		0.998263	0.999877	0.997355	0.999936		0.995716	0.999809	0.998047	0.999651		0.998327	0.999752	0.99992	0.999871		0.999234	0.990294	0.999619	0.999709		0.997947	0.996843	0.993302	0.999739		0.999881	0.99667	0.992986	0.999838		0.999991	0.989258	0.996335	0.99997
m221	1	135519	AT1G01340	0.996524	0.995684	0.995706	0.999696		0.999443	0.999633	0.998589	0.997853		0.999583	0.999877	0.997778	0.999936		0.997175	0.999809	0.998047	0.999651		0.998327	0.999752	0.99992	0.999871		0.999234	0.990294	0.999619	0.999709		0.99969	0.996843	0.993302	0.999739		0.993629	0.998485	0.990481	0.999838		0.999991	0.990187	0.997995	0.99997
m222	1	136188	AT1G01350	0.991264	0.995684	0.999953	0.999696		0.99874	0.999633	0.998589	0.997853		0.999583	0.999877	0.99809	0.999936		0.999828	0.999809	0.998493	0.999651		0.998361	0.999752	0.99992	0.999871		0.999234	0.9953	0.999619	0.999709		0.990496	0.996843	0.993852	0.999739		0.993629	0.998485	0.986015	0.999838		0.999991	0.992452	0.996335	0.99997
m223	1	136211	AT1G01350	0.998865	0.995684	0.995706	0.999696		0.999443	0.999633	0.99913	0.997853		0.998263	0.999877	0.990189	0.999936		0.999828	0.999809	0.998047	0.999651		0.998375	0.999752	0.99992	0.999871		0.999234	0.990294	0.999619	0.999709		0.994843	0.997531	0.993302	0.999739		0.990559	0.997816	0.999866	0.999838		0.999991	0.989258	0.999488	0.99997
m224	1	136399	AT1G01350	0.9987	0.994065	0.995706	0.999696		0.99874	0.999633	0.998589	0.997853		0.998263	0.999877	0.990189	0.999936		0.999828	0.999809	0.998047	0.999651		0.998327	0.999752	0.99992	0.999871		0.999234	0.996729	0.999619	0.999709		0.99648	0.999591	0.993302	0.999739		0.993629	0.989974	0.990481	0.999838		0.999991	0.994633	0.999262	0.99997
m225	1	136467	AT1G01350	0.997042	0.998896	0.999953	0.999696		0.99874	0.999633	0.998589	0.997853		0.998263	0.999877	0.997778	0.999936		0.997762	0.999809	0.99975	0.999651		0.998327	0.999752	0.99992	0.999871		0.999234	0.990294	0.999619	0.999709		0.997947	0.998162	0.993302	0.999739		0.990986	0.991283	0.985934	0.999838		0.999991	0.989258	0.996335	0.99997
m226	1	136773	AT1G01350	0.997194	0.99951	0.995706	0.999696		0.99874	0.999633	0.998589	0.997911		0.998263	0.999877	0.992772	0.999936		0.997762	0.999809	0.999108	0.999651		0.998327	0.999752	0.99992	0.999871		0.999234	0.990294	0.999619	0.999709		0.994325	0.996843	0.993302	0.999739		0.993629	0.998485	0.990015	0.999838		0.999991	0.989258	0.996556	0.99997
m227	1	137104	AT1G01350	0.991092	0.998058	0.995706	0.999696		0.99874	0.999633	0.998589	0.997853		0.999583	0.999877	0.997778	0.999936		0.999828	0.999809	0.998047	0.999651		0.998327	0.999752	0.99992	0.999871		0.999234	0.995799	0.999619	0.999709		0.98901	0.996843	0.998633	0.999739		0.990893	0.998485	0.995948	0.999838		0.999991	0.99455	0.996335	0.99997
m228	1	137134	AT1G01350	0.991092	0.992089	0.999953	0.999696		0.99874	0.999633	0.998589	0.999359		0.999518	0.999877	0.993478	0.999936		0.999934	0.999809	0.998047	0.999651		0.998327	0.999752	0.99992	0.999871		0.999234	0.996729	0.999619	0.999709		0.994013	0.996843	0.994224	0.999739		0.993629	0.998485	0.998982	0.999838		0.999991	0.993621	0.997602	0.99997
m229	1	137545	AT1G01350	0.999615	0.998896	0.995706	0.999696		0.999443	0.999633	0.998589	0.997853		0.998263	0.999877	0.997778	0.999936		0.999828	0.999809	0.998047	0.999651		0.998327	0.999752	0.99992	0.999871		0.999234	0.990294	0.999619	0.999709		0.994846	0.996843	0.993852	0.999739		0.990559	0.998485	0.985934	0.999838		0.999991	0.989258	0.996335	0.99997
m230	1	138060	AT1G01350	0.991092	0.989203	0.999953	0.999696		0.99874	0.999633	0.998589	0.998938		0.998263	0.999877	0.997335	0.999936		0.999828	0.999809	0.998047	0.999651		0.998327	0.999752	0.99992	0.999871		0.999234	0.996729	0.999619	0.999709		0.997947	0.996843	0.994862	0.999739		0.990559	0.998485	0.997458	0.999838		0.999991	0.992452	0.996335	0.99997
m231	1	138335	AT1G01355	0.991092	0.995684	0.997397	0.999696		0.999443	0.999633	0.998589	0.997853		0.998263	0.999877	0.997335	0.999936		0.998599	0.999809	0.999712	0.999651		0.998327	0.999752	0.99992	0.999871		0.999234	0.995799	0.999619	0.999709		0.99943	0.996843	0.993302	0.999739		0.994453	0.99384	0.990481	0.999838		0.999991	0.992385	0.996335	0.99997
m232	1	138627	AT1G01355	0.991092	0.995684	0.998361	0.999696		0.99874	0.999633	0.998589	0.999136		0.998717	0.999877	0.990189	0.999936		0.999828	0.999809	0.998047	0.999651		0.998327	0.999752	0.99992	0.999871		0.999234	0.9953	0.999619	0.999709		0.994013	0.996843	0.993852	0.999739		0.99384	0.998485	0.992086	0.999838		0.999991	0.990187	0.996335	0.99997
m233	1	138875	AT1G01355	0.995019	0.995684	0.995706	0.999696		0.999298	0.999633	0.998589	0.997853		0.998717	0.999877	0.997778	0.999936		0.997762	0.999809	0.998493	0.999651		0.998327	0.999752	0.99992	0.999871		0.999234	0.990294	0.999619	0.999709		0.997947	0.996843	0.993302	0.999739		0.990278	0.991351	0.985934	0.999838		0.999991	0.989258	0.996335	0.99997
m234	1	138989	AT1G01355	0.991264	0.995684	0.995706	0.999696		0.99874	0.999633	0.999436	0.998363		0.999583	0.999877	0.992772	0.999936		0.999828	0.999809	0.999826	0.999651		0.998327	0.999752	0.99992	0.999871		0.999234	0.9953	0.999619	0.999709		0.987738	0.996843	0.993852	0.999739		0.996458	0.998485	0.992086	0.999838		0.999991	0.990187	0.996335	0.99997
m235	1	139393	AT1G01355	0.998884	0.998896	0.998361	0.999696		0.99874	0.999633	0.998589	0.997853		0.998263	0.977498	0.990189	0.999936		0.997762	0.999809	0.998047	0.999651		0.998327	0.999752	0.99992	0.999871		0.999234	0.990294	0.999619	0.999709		0.998796	0.997531	0.993302	0.999739		0.990559	0.991351	0.985934	0.999838		0.999991	0.989258	0.996335	0.99997
m236	1	139832	AT1G01360	0.997042	0.995684	0.997397	0.999696		0.99874	0.999633	0.99913	0.997853		0.998263	0.999877	0.998968	0.999936		0.999828	0.999809	0.998047	0.999651		0.998327	0.999752	0.99992	0.999871		0.999234	0.990294	0.999619	0.999709		0.998806	0.996843	0.993852	0.999739		0.993629	0.989048	0.98664	0.999838		0.999991	0.989258	0.998873	0.99997
m237	1	139991	AT1G01360	0.997042	0.995684	0.996323	0.999696		0.99874	0.999633	0.998589	0.997853		0.998263	0.999877	0.999494	0.999936		0.999828	0.999809	0.998047	0.999651		0.999715	0.999752	0.99992	0.999871		0.999234	0.990294	0.999619	0.999709		0.999569	0.996843	0.993852	0.999739		0.993629	0.989048	0.985934	0.999838		0.999991	0.989258	0.998465	0.99997
m238	1	140005	AT1G01360	0.997042	0.995684	0.996323	0.999696		0.99874	0.999633	0.998589	0.997853		0.998263	0.999877	0.999494	0.999936		0.999828	0.999809	0.998047	0.999651		0.999715	0.999752	0.99992	0.999871		0.999234	0.990294	0.999619	0.999709		0.999569	0.996843	0.993852	0.999739		0.993629	0.989048	0.985934	0.999838		0.999991	0.989258	0.998465	0.99997
m239	1	140671	AT1G01360	0.996524	0.995684	0.995706	0.999696		0.99874	0.999633	0.998589	0.997853		0.999583	0.999877	0.997783	0.999936		0.995716	0.999809	0.998493	0.999651		0.998327	0.999752	0.99992	0.999871		0.999234	0.990294	0.999619	0.999709		0.997324	0.998162	0.993302	0.999739		0.979471	0.989048	0.985934	0.999838		0.999991	0.989258	0.997995	0.99997
m240	1	141411	AT1G01360	0.995019	0.995684	0.995706	0.999696		0.99874	0.999633	0.998589	0.999624		0.998263	0.999877	0.997778	0.999936		0.999934	0.999809	0.998493	0.999651		0.998327	0.999754	0.99992	0.999871		0.999234	0.9953	0.999619	0.999709		0.995122	0.996843	0.993302	0.999739		0.999921	0.993774	0.992086	0.999838		0.999991	0.990187	0.996335	0.99997
m241	1	141556	AT1G01360	0.996543	0.995684	0.997123	0.999696		0.99981	0.999633	0.998589	0.997853		0.998717	0.986934	0.997778	0.999936		0.998599	0.999809	0.998493	0.999651		0.998375	0.999752	0.99992	0.999871		0.999234	0.990294	0.999619	0.999709		0.997947	0.996843	0.993302	0.999739		0.988877	0.989048	0.99561	0.999838		0.999991	0.989258	0.999965	0.99997
m242	1	142940	AT1G01360	0.997042	0.990658	0.995706	0.999696		0.99874	0.999633	0.998589	0.997853		0.999583	0.999877	0.997778	0.999936		0.999828	0.999809	0.998047	0.999651		0.998327	0.999752	0.99992	0.999871		0.999234	0.995799	0.999619	0.999709		0.994013	0.997531	0.993302	0.999739		0.979962	0.991351	0.990481	0.999838		0.999991	0.992473	0.997995	0.99997
m243	1	143199	AT1G01370	0.997008	0.984123	0.995706	0.999696		0.99874	0.999633	0.998589	0.997853		0.998263	0.999877	0.990189	0.999936		0.999828	0.999809	0.998047	0.999651		0.998642	0.999752	0.99992	0.999871		0.999234	0.995799	0.999619	0.999709		0.994357	0.99927	0.993302	0.999739		0.993629	0.99667	0.990121	0.999838		0.999991	0.992452	0.999416	0.99997
m244	1	143272	AT1G01370	0.996543	0.937414	0.995706	0.999696		0.999443	0.999633	0.998589	0.997853		0.998263	0.999877	0.997778	0.999936		0.998691	0.999809	0.999011	0.999651		0.998327	0.999752	0.99992	0.999871		0.999234	0.9953	0.999619	0.999709		0.989664	0.998162	0.993302	0.999739		0.990893	0.995935	0.985934	0.999838		0.999991	0.990187	0.999416	0.99997
m245	1	143471	AT1G01370	0.997012	0.995684	0.995706	0.999696		0.999443	0.999633	0.99913	0.999624		0.998263	0.999877	0.993478	0.999936		0.999025	0.999809	0.998047	0.999651		0.998361	0.999752	0.99992	0.999871		0.999234	0.990294	0.999619	0.999709		0.997947	0.998612	0.993852	0.999739		0.990559	0.991351	0.990481	0.999838		0.999991	0.989258	0.996335	0.99997
m246	1	143509	AT1G01370	0.998865	0.996627	0.995706	0.999696		0.999872	0.999633	0.999518	0.997868		0.998263	0.999877	0.996602	0.999936		0.999828	0.999809	0.998047	0.999651		0.998327	0.999752	0.99992	0.999871		0.999234	0.990294	0.999619	0.999709		0.994013	0.997209	0.994224	0.999739		0.993629	0.9913	0.994106	0.999838		0.999991	0.989258	0.996335	0.99997
m247	1	143704	AT1G01370	0.991264	0.994507	0.997123	0.999696		0.99874	0.6244	0.998589	0.999836		0.998263	0.999877	0.990189	0.999936		0.998691	0.999809	0.998047	0.999651		0.998375	0.999752	0.99992	0.999871		0.999234	0.9953	0.999619	0.999709		0.998916	0.996843	0.994702	0.999739		0.988877	0.989048	0.990481	0.999838		0.999991	0.990187	0.99691	0.99997
m248	1	144331	AT1G01370	NA	NA	NA	NA		NA	NA	NA	NA		NA	NA	NA	NA		NA	NA	NA	NA		NA	NA	NA	NA		NA	NA	NA	NA		NA	NA	NA	NA		NA	NA	NA	NA		NA	NA	NA	NA
m249	1	144392	AT1G01370	NA	NA	NA	NA		NA	NA	NA	NA		NA	NA	NA	NA		NA	NA	NA	NA		NA	NA	NA	NA		NA	NA	NA	NA		NA	NA	NA	NA		NA	NA	NA	NA		NA	NA	NA	NA
m250	1	144410	AT1G01370	0.991092	0.997164	0.999953	0.999696		0.999443	0.999633	0.999906	0.998434		0.998263	0.999877	0.990189	0.999936		0.999934	0.999809	0.998047	0.999651		0.998361	0.999752	0.99992	0.999871		0.999234	0.9953	0.999619	0.999709		0.989816	0.996843	0.993852	0.999739		0.994453	0.989048	0.997505	0.999838		0.999991	0.992026	0.996335	0.99997
m251	1	144832	AT1G01370	0.998865	0.996627	0.995706	0.999696		0.999872	0.999633	0.999518	0.997868		0.998263	0.999877	0.996602	0.999936		0.999828	0.999809	0.998047	0.999651		0.998327	0.999752	0.99992	0.999871		0.999234	0.990294	0.999619	0.999709		0.994013	0.997209	0.994224	0.999739		0.993629	0.9913	0.994106	0.999838		0.999991	0.989258	0.996335	0.99997
m252	1	144872	AT1G01370	0.991264	0.995684	0.995706	0.999696		0.99874	0.999633	0.998589	0.997853		0.998263	0.999877	0.998423	0.999936		0.999934	0.999809	0.999011	0.999651		0.998327	0.999752	0.99992	0.999871		0.999234	0.996729	0.999619	0.999709		0.987738	0.996843	0.996109	0.999739		0.993629	0.993332	0.994451	0.999838		0.999991	0.992385	0.996335	0.99997
m253	1	145457	AT1G01370	0.996524	0.99951	0.995706	0.999696		0.99874	0.86019	0.99913	0.997853		0.998263	0.999877	0.990189	0.999936		0.997762	0.999809	0.998493	0.999651		0.998327	0.999752	0.99992	0.999871		0.999234	0.990294	0.999619	0.999709		0.997947	0.996843	0.999415	0.999739		0.990559	0.989048	0.997458	0.999838		0.999991	0.989258	0.996335	0.99997
m254	1	146220	AT1G01380	0.991092	0.979708	0.995706	0.999696		0.999443	0.999633	0.998589	0.997853		0.990351	0.999877	0.990189	0.999936		0.995716	0.999809	0.998047	0.999651		0.998327	0.999752	0.99992	0.999871		0.999234	0.995799	0.999619	0.999709		0.996745	0.998941	0.993852	0.999739		0.993629	0.993432	0.994451	0.999838		0.999991	0.994752	0.998594	0.99997
m255	1	147220	AT1G01380	NA	NA	NA	NA		NA	NA	NA	NA		NA	NA	NA	NA		NA	NA	NA	NA		NA	NA	NA	NA		NA	NA	NA	NA		NA	NA	NA	NA		NA	NA	NA	NA		NA	NA	NA	NA
m256	1	147236	AT1G01380	NA	NA	NA	NA		NA	NA	NA	NA		NA	NA	NA	NA		NA	NA	NA	NA		NA	NA	NA	NA		NA	NA	NA	NA		NA	NA	NA	NA		NA	NA	NA	NA		NA	NA	NA	NA
m257	1	148601	AT1G01390	0.995019	0.998896	0.999953	0.999696		0.999989	0.962039	0.999906	0.997853		0.998263	0.999877	0.990779	0.999936		0.999934	0.999809	0.998047	0.999651		0.999888	0.999752	0.99992	0.999871		0.999234	0.9953	0.999619	0.999709		0.994013	0.996843	0.998208	0.999739		0.993629	0.989048	0.994451	0.999838		0.999991	0.990111	0.996335	0.99997
m258	1	148990	AT1G01390	0.999499	0.989348	0.995706	0.999696		0.99874	NA	NA	NA		NA	NA	NA	NA		NA	NA	NA	NA		NA	NA	NA	NA		NA	NA	NA	NA		NA	NA	NA	NA		NA	NA	NA	NA		NA	NA	NA	NA
m259	1	150430	AT1G01390	0.999499	0.99951	0.997397	0.999696		0.999799	0.999633	0.998589	0.997853		0.998364	0.999877	0.997778	0.999936		0.997762	0.999809	0.998493	0.999651		0.998327	0.999752	0.99992	0.999871		0.999234	0.990294	0.999619	0.999709		0.997947	0.99927	0.993302	0.999739		0.990559	0.989048	0.999866	0.999838		0.999991	0.989258	0.999965	0.99997
m260	1	150457	AT1G01390	0.995621	0.998058	0.997397	0.999696		0.99981	0.999633	0.99913	0.997853		0.998717	0.999877	0.998968	0.999936		0.999934	0.999809	0.998047	0.999651		0.998327	0.999752	0.99992	0.999871		0.999234	0.990294	0.999619	0.999709		0.997947	0.997531	0.993302	0.999739		0.993629	0.989048	0.999241	0.999838		0.999991	0.989258	0.997995	0.99997
m261	1	150992	AT1G01400	0.9987	0.998058	0.995706	0.999696		0.999443	0.999633	0.999518	0.997853		0.999161	0.947215	0.997783	0.999936		0.999828	0.999809	0.998047	0.999651		0.998327	0.999752	0.99992	0.999871		0.999234	0.993143	0.999619	0.999709		0.992663	0.996843	0.996699	0.999739		0.993629	0.989606	0.997447	0.999838		0.999991	0.990187	0.997995	0.99997
m262	1	151942	AT1G01400	0.991092	0.998058	0.995706	0.999696		0.99874	0.999633	0.99913	0.997853		0.998717	0.999877	0.997778	0.999936		0.997762	0.999809	0.998493	0.999651		0.998327	0.999752	0.99992	0.999871		0.999234	0.9953	0.999619	0.999709		0.794126	0.996843	0.993302	0.999739		0.993629	0.999093	0.998657	0.999838		0.999991	0.993621	0.999965	0.99997
m263	1	153104	AT1G01400	0.991264	0.99951	0.995706	0.999696		0.999443	0.999633	0.998589	0.997853		0.988886	0.999877	0.990189	0.999936		0.999828	0.999809	0.998493	0.999651		0.998327	0.999752	0.99992	0.999871		0.999234	0.997638	0.999619	0.999709		0.987738	0.996843	0.993302	0.999739		0.994865	0.998485	0.999241	0.999838		0.999991	0.997396	0.996335	0.99997
m264	1	153232	AT1G01410	0.996524	0.96993	0.999953	0.999696		0.999443	0.999633	0.998589	0.997853		0.994182	0.999877	0.990189	0.999936		0.999828	0.999809	0.998047	0.999651		0.998327	0.999752	0.99992	0.999871		0.999234	0.9953	0.999619	0.999709		0.98901	0.999387	0.993852	0.999739		0.993629	0.989048	0.990481	0.999838		0.999991	0.990187	0.996335	0.99997
m265	1	155442	AT1G01420	NA	NA	NA	NA		NA	NA	NA	NA		NA	NA	NA	NA		NA	NA	NA	NA		NA	NA	NA	NA		NA	NA	NA	NA		NA	NA	NA	NA		NA	NA	NA	NA		NA	NA	NA	NA
m266	1	155984	AT1G01420	0.991092	0.99315	0.995706	0.999696		0.979132	0.999633	0.998589	0.997853		0.988886	0.999877	0.990189	0.999936		0.993188	0.999809	0.998047	0.999651		0.998327	0.999752	0.99992	0.999871		0.999234	0.995799	0.999619	0.996443		0.966836	0.996843	0.993302	0.999739		0.993629	0.998166	0.985934	0.999838		0.999991	0.993621	0.998873	0.99997
m267	1	156619	AT1G01420	0.991264	0.979708	0.995706	0.999696		0.999443	0.999633	0.999906	0.997853		0.998263	0.999877	0.997778	0.999936		0.999828	0.999809	0.998601	0.999651		0.998327	0.999752	0.99992	0.999871		0.999234	0.991283	0.999619	0.999709		0.998796	0.996843	0.993302	0.999739		0.993629	0.989048	0.99988	0.999838		0.999991	0.989258	0.999965	0.99997
m268	1	157491	AT1G01430	0.992823	0.979708	0.998357	0.999696		0.99874	0.999633	0.998589	0.997853		0.999073	0.999877	0.9993	0.999936		0.993188	0.999809	0.998047	0.999651		0.998985	0.999752	0.99992	0.999871		0.999234	0.9953	0.999619	0.999709		0.997947	0.996843	0.999678	0.999739		0.999369	0.997816	0.985934	0.999838		0.999991	0.990187	0.997995	0.99997
m269	1	157974	AT1G01430	0.991092	0.99842	0.999953	0.999696		0.99874	0.999633	0.99913	0.997853		0.998717	0.999877	0.997778	0.999936		0.999828	0.999809	0.998047	0.999651		0.978015	0.999752	0.99992	0.964782		0.999234	0.9953	0.999619	0.999709		0.998058	0.996843	0.993302	0.999739		0.993629	0.99667	0.99288	0.999838		0.999991	0.992452	0.999218	0.99997
m270	1	158134	AT1G01430	NA	NA	NA	NA		NA	NA	NA	NA		NA	NA	NA	NA		NA	NA	NA	NA		NA	NA	NA	NA		NA	NA	NA	NA		NA	NA	NA	NA		NA	NA	NA	NA		NA	NA	NA	NA
m271	1	158305	AT1G01430	0.995019	0.994065	0.998223	0.999696		0.979132	0.999633	0.998589	0.997853		0.998263	0.999877	0.997778	0.999936		0.999828	0.999809	0.998601	0.999651		0.998327	0.999752	0.99992	0.999871		0.999234	0.990294	0.999619	0.999709		0.995446	0.997531	0.993718	0.999739		0.998988	0.999018	0.990481	0.999838		0.999991	0.989258	0.996335	0.99997
m272	1	158640	AT1G01430	0.999499	0.979708	0.998198	0.999696		0.999443	0.999633	0.998589	0.997853		0.994182	0.999877	0.990779	0.999936		0.999828	0.999809	0.998047	0.999651		0.998327	0.999752	0.99992	0.999871		0.999234	0.993031	0.999619	0.999709		0.997947	0.998162	0.993302	0.999739		0.994773	0.989048	0.991399	0.999838		0.999991	0.989258	0.996335	0.99997
m273	1	158910	AT1G01430	0.997042	0.995684	0.995887	0.999696		0.99874	0.999633	0.998589	0.997853		0.998263	0.999877	0.997335	0.999936		0.997175	0.999809	0.999011	0.999651		0.998327	0.999752	0.99992	0.999871		0.999234	0.997053	0.999619	0.999709		0.993611	0.99927	0.998208	0.999739		0.993629	0.989048	0.985934	0.999838		0.999991	0.994752	0.997995	0.99997
m274	1	163082	AT1G01440	0.991092	0.968185	0.995706	0.999696		0.99874	0.999633	0.99913	0.997853		0.998263	0.999877	0.997778	0.999936		0.997762	0.999809	0.998493	0.999651		0.998361	0.999752	0.99992	0.999871		0.999234	0.992876	0.999619	0.999709		0.993611	0.996843	0.993302	0.999739		0.993629	0.995935	0.990481	0.999838		0.999991	0.989258	0.999416	0.99997
m275	1	163492	AT1G01448	0.997042	0.96993	0.999953	0.999696		0.999535	0.999633	0.998589	0.997853		0.988886	0.999877	0.990189	0.999936		0.997762	0.999809	0.998493	0.999651		0.998327	0.999752	0.99992	0.999871		0.999234	0.993031	0.999619	0.999709		0.994843	0.998057	0.996721	0.999739		0.994644	0.997757	0.990481	0.999838		0.999991	0.989258	0.996335	0.99997
m276	1	163569	AT1G01448	0.991264	0.97854	0.995706	0.999696		0.999443	0.954701	0.998589	0.998434		0.988886	0.999877	0.990189	0.999936		0.999828	0.980564	0.998047	0.999651		0.998327	0.999752	0.99992	0.999871		0.999234	0.9953	0.999619	0.999709		0.997947	0.996843	0.993302	0.999739		0.993629	0.989048	0.997505	0.999838		0.999991	0.990187	0.996335	0.99997
m277	1	163766	AT1G01448	0.991264	0.995684	0.995706	0.999696		0.99874	0.999633	0.99913	0.997853		0.994182	0.999877	0.994951	0.999936		0.999828	0.999809	0.999011	0.975733		0.998327	0.999752	0.99992	0.999871		0.999234	0.990294	0.999619	0.999709		0.997947	0.996843	0.993302	0.999739		0.993629	0.995935	0.99288	0.999838		0.999991	0.990187	0.996335	0.99997
m278	1	164085	AT1G01448	0.991092	0.979708	0.995706	0.999696		0.999443	0.999633	0.998589	0.997853		0.998263	0.999877	0.997778	0.999936		0.999934	0.999809	0.998047	0.999651		0.998327	0.999752	0.99992	0.999871		0.999234	0.996729	0.999619	0.999709		0.990989	0.996843	0.993302	0.999739		0.993629	0.993774	0.990418	0.999838		0.999991	0.99245	0.997995	0.99997
m279	1	164310	AT1G01448	0.991092	0.968185	0.995706	0.999696		0.99874	0.999633	0.99913	0.997853		0.998263	0.999877	0.997778	0.999936		0.997762	0.999809	0.998493	0.999651		0.998361	0.999752	0.99992	0.999871		0.999234	0.992876	0.999619	0.999709		0.993611	0.996843	0.993302	0.999739		0.993629	0.995935	0.990481	0.999838		0.999991	0.989258	0.999416	0.99997
m280	1	164375	AT1G01448	0.991092	0.995684	0.995706	0.999696		0.99874	0.999633	0.999569	0.997853		0.999186	0.999877	0.997778	0.999936		0.992635	0.999809	0.998047	0.999651		0.998327	0.999752	0.99992	0.999871		0.999234	0.99611	0.999619	0.999709		0.992469	0.996843	0.993302	0.999739		0.999921	0.988384	0.990418	0.999838		0.999991	0.992452	0.998725	0.99997
m281	1	164393	AT1G01448	0.991264	0.996605	0.999953	0.999696		0.999443	0.999633	0.999436	0.999624		0.998717	0.89934	0.993478	0.999936		0.993188	0.999809	0.998047	0.999651		0.998327	0.999752	0.99992	0.999871		0.999234	0.996141	0.999619	0.999709		0.996528	0.996843	0.993302	0.999739		0.994865	0.986557	0.991399	0.999838		0.999991	0.996339	0.998725	0.99997
m282	1	164553	AT1G01448	0.991264	0.998896	0.995706	0.999696		0.99874	0.999633	0.998589	0.997853		0.998263	0.999877	0.997778	0.999936		0.963989	0.999809	0.998047	0.999651		0.998361	0.999752	0.99992	0.999871		0.999234	0.996555	0.999619	0.999709		0.996745	0.998057	0.996535	0.999739		0.993629	0.998485	0.985934	0.999838		0.999991	0.994752	0.9981	0.99997
m283	1	164679	AT1G01448	0.991264	0.979708	0.995706	0.999696		0.99874	0.999633	0.999436	0.997853		0.998717	0.999877	0.997778	0.999936		0.995716	0.999809	0.998493	0.999651		0.998327	0.999752	0.99992	0.999871		0.999234	0.990294	0.999619	0.999709		0.987851	0.996843	0.993302	0.999739		0.999045	0.998485	0.990121	0.999838		0.999991	0.989258	0.999894	0.99997
m284	1	164815	AT1G01448	0.991092	0.968185	0.995706	0.999696		0.99874	0.999633	0.99913	0.997853		0.998263	0.999877	0.997778	0.999936		0.997762	0.999809	0.998493	0.999651		0.998361	0.999752	0.99992	0.999871		0.999234	0.992876	0.999619	0.999709		0.993611	0.996843	0.993302	0.999739		0.993629	0.995935	0.990481	0.999838		0.999991	0.989258	0.999416	0.99997
m285	1	164969	AT1G01448	0.991092	0.966708	0.995706	0.999696		0.999443	0.999633	0.998589	0.997853		0.998263	0.999877	0.998968	0.999936		0.997762	0.999809	0.998047	0.999651		0.998327	0.999752	0.99992	0.999871		0.999234	0.995599	0.999619	0.999709		0.994843	0.996843	0.993302	0.999739		0.997599	0.989048	0.990481	0.999838		0.999991	0.992385	0.996335	0.99997
m286	1	165386	AT1G01448	0.995019	0.99951	0.995706	0.999696		0.968669	NA	NA	NA		0.998628	NA	NA	NA		0.986986	NA	NA	NA		0.998327	NA	NA	NA		0.999234	NA	NA	NA		0.987738	NA	NA	NA		0.985934	NA	NA	NA		0.999991	NA	NA	NA
m287	1	165397	AT1G01448	NA	NA	NA	NA		NA	NA	NA	NA		NA	NA	NA	NA		NA	NA	NA	NA		NA	NA	NA	NA		NA	NA	NA	NA		NA	NA	NA	NA		NA	NA	NA	NA		NA	NA	NA	NA
m288	1	165625	AT1G01448	0.991264	0.995684	0.995706	0.999696		0.99874	0.999633	0.99913	0.997853		0.994182	0.999877	0.994951	0.999936		0.999828	0.999809	0.999011	0.975733		0.998327	0.999752	0.99992	0.999871		0.999234	0.990294	0.999619	0.999709		0.997947	0.996843	0.993302	0.999739		0.993629	0.995935	0.99288	0.999838		0.999991	0.990187	0.996335	0.99997
m289	1	165984	AT1G01448	0.991092	0.968185	0.995706	0.999696		0.99874	0.999633	0.99913	0.997853		0.998263	0.999877	0.997778	0.999936		0.997762	0.999809	0.998493	0.999651		0.998361	0.999752	0.99992	0.999871		0.999234	0.992876	0.999619	0.999709		0.993611	0.996843	0.993302	0.999739		0.993629	0.995935	0.990481	0.999838		0.999991	0.989258	0.999416	0.99997
m290	1	166030	AT1G01448	0.991092	0.994065	0.995706	0.999696		0.999443	0.999633	0.998589	0.997853		0.998263	0.999877	0.987666	0.999936		0.997762	0.999809	0.998047	0.958868		0.998327	0.999752	0.99992	0.999871		0.999234	0.996729	0.999619	0.999709		0.99969	0.996843	0.993302	0.999739		0.99768	0.986557	0.990481	0.999838		0.999991	0.994752	0.996335	0.99997
m291	1	166386	NA	0.991264	0.975734	0.995706	0.999696		0.999443	0.999633	0.998589	0.997853		0.998263	0.999877	0.990189	0.999936		0.999828	0.999809	0.998601	0.990035		0.998327	0.999752	0.99992	0.999871		0.999234	0.990487	0.999619	0.999709		0.994843	0.996843	0.993302	0.999739		0.990559	0.989048	0.996951	0.999838		0.999991	0.990187	0.996335	0.99997
m292	1	166850	AT1G01453	0.996524	0.979708	0.997123	0.999696		0.999913	0.999633	0.998589	0.998669		0.998263	0.999877	0.997778	0.999936		0.999828	0.999809	0.998047	0.999651		0.998327	0.999752	0.99992	0.999871		0.999234	0.9953	0.999619	0.999709		0.996528	0.996843	0.994702	0.999739		0.993629	0.989048	0.990481	0.999838		0.999991	0.989258	0.996335	0.99997
m293	1	167493	AT1G01453	0.991264	0.994065	0.995706	0.999696		0.99874	0.999633	0.998589	0.997853		0.998263	0.999877	0.990189	0.999936		0.996051	0.999809	0.998047	0.999651		0.998375	0.999752	0.99992	0.999871		0.999234	0.9953	0.999619	0.999709		0.987738	0.999387	0.993302	0.999739		0.990559	0.991351	0.990481	0.999838		0.999991	0.990187	0.997995	0.99997
m294	1	167692	AT1G01453	0.996524	0.99951	0.999953	0.999696		0.999913	0.999633	0.998589	0.997853		0.998263	0.999877	0.997778	0.999936		0.999934	0.999809	0.998493	0.999651		0.998361	0.999752	0.99992	0.999871		0.999234	0.9953	0.999619	0.999709		0.901785	0.996843	0.999056	0.999739		0.993629	0.989048	0.985934	0.999838		0.999991	0.992385	0.996931	0.99997
m295	1	169429	AT1G01460	0.991264	0.94809	0.995706	0.999696		0.999443	0.999633	0.998589	0.997853		0.994182	0.999877	0.990189	0.999936		0.993188	0.999809	0.998562	0.970925		0.998327	0.999752	0.99992	0.999871		0.999234	0.9953	0.999619	0.999709		0.998428	0.996843	0.993302	0.999739		0.993629	0.989048	0.990418	0.999838		0.999991	0.992452	0.996335	0.99997
m296	1	169883	AT1G01460	0.996543	0.995684	0.999953	0.999696		0.968578	0.999633	0.998589	0.997853		0.998263	0.999877	0.997355	0.999936		0.999934	0.999809	0.998047	0.999651		0.998765	0.999752	0.99992	0.999871		0.999234	0.9953	0.999619	0.999709		0.979831	0.996843	0.993302	0.999739		0.993629	0.991283	0.991399	0.999838		0.999991	0.990187	0.999965	0.99997
m297	1	170066	AT1G01460	0.991092	0.979708	0.999953	0.999696		0.99874	0.999633	0.998589	0.997853		0.999583	0.999877	0.9993	0.999936		0.99738	0.999809	0.998493	0.999651		0.998327	0.999752	0.99992	0.999871		0.999234	0.995799	0.999619	0.999709		0.771258	0.996843	0.998208	0.999739		0.990559	0.997885	0.985934	0.999838		0.999991	0.997396	0.996335	0.99997
m298	1	170122	AT1G01460	0.991092	0.979708	0.999953	0.999696		0.99874	0.999633	0.998589	0.997853		0.999583	0.999877	0.9993	0.999936		0.99738	0.999809	0.998493	0.999651		0.998327	0.999752	0.99992	0.999871		0.999234	0.995799	0.999619	0.999709		0.771258	0.996843	0.998208	0.999739		0.990559	0.997885	0.985934	0.999838		0.999991	0.997396	0.996335	0.99997
m299	1	170319	AT1G01460	0.997012	0.983707	0.999953	0.999696		0.99981	0.999633	0.998589	0.999136		0.999583	0.999877	0.997778	0.999936		0.999828	0.999809	0.998047	0.999651		0.998327	0.999752	0.99992	0.999871		0.999234	0.996729	0.999619	0.999709		0.49896	0.996843	0.993302	0.999739		0.961098	0.998485	0.985934	0.999838		0.999991	0.993621	0.997602	0.99997
m300	1	171538	NA	0.995386	0.979708	0.995706	0.999696		0.999443	0.999633	0.99913	0.999624		0.998263	0.999877	0.990189	0.999936		0.999828	0.999809	0.998047	0.999651		0.998327	0.999752	0.99992	0.999871		0.999234	0.995799	0.999619	0.996443		0.994013	0.996843	0.993302	0.999739		0.994865	0.989048	0.985934	0.999838		0.999991	0.996458	0.997995	0.99997
m301	1	171664	NA	0.996524	0.979708	0.995706	0.999696		0.99981	0.999633	0.999436	0.997853		0.998263	0.999877	0.997335	0.999936		0.999828	0.999809	0.998493	0.999651		0.998327	0.999752	0.99992	0.999871		0.999234	0.995799	0.999619	0.999709		0.987738	0.99927	0.998917	0.999739		0.99367	0.993774	0.985934	0.999838		0.999991	0.994752	0.997702	0.99997
m302	1	171736	NA	0.991092	0.923135	0.999953	0.999696		0.999298	0.999633	0.998589	0.997853		0.994182	0.999877	0.990189	0.999936		0.999934	0.999809	0.998047	0.999651		0.998327	0.999752	0.99992	0.999871		0.999234	0.990294	0.999619	0.999709		0.994549	0.996843	0.993302	0.999739		0.996212	0.986557	0.985934	0.999838		0.999991	0.990187	0.997702	0.99997
m303	1	172182	AT1G01470	0.991092	0.988552	0.995706	0.999696		0.99874	0.999633	0.999882	0.997853		0.994182	0.999877	0.997783	0.999936		0.999828	0.999809	0.998493	0.975733		0.998327	0.999752	0.99992	0.999871		0.999234	0.991283	0.999619	0.996443		0.987738	0.996843	0.993302	0.999739		0.999045	0.995935	0.985934	0.999838		0.999991	0.990187	0.996335	0.99997
m304	1	173042	AT1G01470	0.995019	0.997714	0.995706	0.999696		0.99874	0.999633	0.999906	0.997853		0.998263	0.999877	0.997778	0.999936		0.999828	0.992522	0.998493	0.999651		0.998327	0.999752	0.99992	0.999871		0.999234	0.997053	0.999619	0.999709		0.977182	0.996843	0.998491	0.999739		0.993629	0.989048	0.990481	0.999838		0.999991	0.992452	0.997995	0.99997
m305	1	173373	AT1G01471	NA	NA	NA	NA		NA	NA	NA	NA		NA	NA	NA	NA		NA	NA	NA	NA		NA	NA	NA	NA		NA	NA	NA	NA		NA	NA	NA	NA		NA	NA	NA	NA		NA	NA	NA	NA
m306	1	173531	AT1G01480	0.999854	0.976551	0.998361	0.999696		0.999443	0.999633	0.99913	0.999624		0.998263	0.897679	0.990919	0.999936		0.995716	0.999809	0.998493	0.999651		0.998361	0.999752	0.99992	0.999871		0.999234	0.9953	0.999619	0.999709		0.982304	0.996843	0.993302	0.999739		0.998988	0.989048	0.990481	0.999838		0.999991	0.992452	0.996335	0.99997
m307	1	173644	AT1G01480	NA	NA	0.999905	0.999696		NA	NA	0.998589	0.997853		NA	NA	0.993478	0.999936		NA	NA	0.998493	0.999651		NA	NA	0.99992	0.999871		NA	NA	0.999619	0.999709		NA	NA	NA	NA		NA	NA	0.990481	0.999838		NA	NA	0.997602	0.99997
m308	1	173963	AT1G01480	0.993955	0.994018	0.995706	0.999696		0.99874	0.999633	0.99913	0.997853		0.994182	0.999877	0.997778	0.999936		0.995716	0.999809	0.998493	0.98009		0.998375	0.999752	0.99992	0.999871		0.999234	0.990294	0.999619	0.999709		0.996318	0.996843	0.993302	0.999739		0.993629	0.989048	0.992086	0.999838		0.999991	0.989258	0.996335	0.99997
m309	1	174791	AT1G01480	0.991092	0.990054	0.995706	0.999696		0.999443	0.626791	0.999325	0.997853		0.988886	0.999877	0.990189	0.999936		0.995716	0.999809	0.998047	0.967554		0.998327	0.999752	0.99992	0.999871		0.999234	0.990294	0.999619	0.996443		0.987738	0.996843	0.993302	0.999739		0.999045	0.995935	0.985934	0.999838		0.999991	0.989258	0.996335	0.99997
m310	1	174829	AT1G01480	0.991092	0.979708	0.995706	0.999696		0.99874	0.999633	0.99913	0.997853		0.998263	0.999877	0.997778	0.999936		0.996051	0.999809	0.998493	0.999651		0.998327	0.999752	0.99992	0.999871		0.999234	0.990294	0.999619	0.999709		0.983977	0.996843	0.993302	0.999739		0.997351	0.997224	0.990481	0.999838		0.999991	0.989258	0.996335	0.99997
m311	1	175125	AT1G01480	0.991092	0.986486	0.995706	0.999696		0.99874	0.999633	0.99913	0.997853		0.994182	0.999877	0.992972	0.999936		0.99738	0.999809	0.998493	0.999651		0.998327	0.999752	0.99992	0.999871		0.999234	0.990294	0.999619	0.999709		0.983893	0.996843	0.993302	0.999739		0.996237	0.993547	0.990481	0.999838		0.999991	0.989258	0.996335	0.99997
m312	1	175723	AT1G01480	0.991092	0.992089	0.995706	0.999696		0.991555	0.999633	0.99913	0.997853		0.988886	0.999877	0.994888	0.999936		0.997175	0.999809	0.998493	0.97794		0.998327	0.999752	0.99992	0.999871		0.999234	0.990294	0.999619	0.999709		0.990989	0.996843	0.993302	0.999739		0.994644	0.993332	0.990418	0.999838		0.999991	0.989258	0.996335	0.99997
m313	1	176636	AT1G01480	0.991092	0.983707	0.995706	0.999696		0.99874	0.999633	0.998589	0.997853		0.994219	0.999877	0.995318	0.999936		0.998135	0.999809	0.998493	0.999651		0.998327	0.999752	0.99992	0.999871		0.999234	0.990294	0.999619	0.999709		0.985876	0.996843	0.993302	0.999739		0.993629	0.989284	0.994106	0.999838		0.999991	0.989258	0.996335	0.99997
m314	1	177232	AT1G01480	0.991092	0.986772	0.999953	0.999696		0.999167	0.999633	0.998589	0.997853		0.998263	0.8523	0.997355	0.999936		0.999828	0.999809	0.998493	0.999651		0.998327	0.976152	0.99992	0.999871		0.999234	0.9953	0.999619	0.999709		0.997947	0.996843	0.993302	0.999739		0.990559	0.986557	0.98664	0.999838		0.999991	0.990187	0.998725	0.99997
m315	1	177611	AT1G01480	0.991264	0.994507	0.995706	0.999696		0.99874	0.999633	0.998589	0.997853		0.998263	0.999877	0.997778	0.999936		0.999934	0.999809	0.998493	0.999651		0.998327	0.999752	0.99992	0.999871		0.999234	0.9953	0.999619	0.999709		0.979831	0.996843	0.993852	0.999739		0.996458	0.989048	0.985934	0.999838		0.999991	0.992385	0.996335	0.99997
m316	1	178094	AT1G01480	0.991092	0.99951	0.995706	0.999696		0.853915	0.999633	0.998589	0.997853		0.988886	0.999877	0.995687	0.999936		0.991756	0.999809	0.998047	0.999651		0.998327	0.999752	0.99992	0.999871		0.999234	0.990294	0.999619	0.999709		0.994013	0.996843	0.993852	0.999739		0.996212	0.991351	0.990481	0.999838		0.999991	0.989258	0.998725	0.99997
m317	1	178636	NA	0.991092	0.99543	0.995706	0.999696		0.968796	0.999776	0.998589	0.997853		0.988886	0.999877	0.993478	0.999936		0.995716	0.999809	0.998493	0.97794		0.998327	0.999752	0.99992	0.999871		0.999234	0.990294	0.999619	0.999709		0.987738	0.996843	0.993302	0.999739		0.999777	0.998485	0.985934	0.999838		0.999991	0.989258	0.996335	0.99997
m318	1	179209	NA	0.991092	0.979708	0.995706	0.999696		0.99874	0.999633	0.998589	0.997853		0.994182	0.999877	0.997778	0.999936		0.997762	0.999809	0.998493	0.981994		0.998327	0.999752	0.99992	0.999871		0.999234	0.990294	0.999619	0.999709		0.987738	0.996843	0.993302	0.999739		0.993629	0.989048	0.985934	0.999838		0.999991	0.989258	0.996335	0.99997
m319	1	179332	NA	0.991092	0.995684	0.995706	0.999696		0.999443	0.999633	0.998589	0.997853		0.998263	0.999877	0.997778	0.999936		0.999828	0.999809	0.998047	0.999651		0.999056	0.999752	0.99992	0.999871		0.999234	0.9953	0.999619	0.999709		0.994651	0.996843	0.994224	0.999739		0.990893	0.993332	0.985934	0.999838		0.999991	0.993067	0.996335	0.99997
m320	1	179597	NA	0.995019	0.995684	0.995706	0.999696		0.99874	0.999633	0.998589	0.997853		0.994182	0.999877	0.993952	0.999936		0.999828	0.999809	0.998047	0.958868		0.998327	0.999752	0.99992	0.999871		0.999234	0.990294	0.999619	0.999709		0.999292	0.998057	0.993302	0.999739		0.993629	0.995935	0.999866	0.999838		0.999991	0.990187	0.996335	0.99997
m321	1	179753	NA	0.991092	0.965962	0.995706	0.999696		0.99874	0.999633	0.999092	0.997853		0.988886	0.999877	0.990189	0.999936		0.995716	0.999809	0.998493	0.999651		0.998327	0.999752	0.99992	0.999871		0.999234	0.9953	0.999619	0.999709		0.994013	0.996843	0.993302	0.999739		0.993629	0.986557	0.990418	0.999838		0.999991	0.989258	0.996335	0.99997
m322	1	180123	AT1G01490	0.998827	0.994065	0.99928	0.999696		0.99874	0.999633	0.998589	0.997853		0.998263	0.999877	0.997778	0.999936		0.999025	0.999809	0.998655	0.999651		0.998327	0.999752	0.99992	0.999871		0.999234	0.995799	0.999619	0.999709		0.983475	0.997717	0.993302	0.999739		0.994898	0.993332	0.985934	0.999838		0.999991	0.992452	0.996335	0.99997
m323	1	180336	AT1G01490	0.991092	0.995684	0.995706	0.999696		0.999443	0.999633	0.998589	0.997853		0.998263	0.999877	0.993478	0.999936		0.999828	0.999809	0.998493	0.999651		0.998327	0.999752	0.99992	0.999871		0.999234	0.990294	0.999619	0.999709		0.992663	0.996843	0.993302	0.999739		0.993629	0.989048	0.985934	0.999838		0.999991	0.989258	0.996335	0.99997
m324	1	181466	AT1G01490	0.991264	0.995684	0.995706	0.999696		0.99874	0.999633	0.998589	0.997853		0.998263	0.999877	0.997973	0.999936		0.995716	0.999809	0.998047	0.999651		0.998327	0.999752	0.99992	0.999871		0.999234	0.990294	0.999619	0.999709		0.999533	0.996843	0.993852	0.999739		0.996458	0.986557	0.99288	0.999838		0.999991	0.989258	0.996335	0.99997
m325	1	182057	AT1G01490	0.991092	0.949033	0.998514	0.999696		0.99874	0.999633	0.998589	0.997853		0.998263	0.999877	0.993478	0.999936		0.991756	0.999809	0.998047	0.999651		0.998361	0.999752	0.99992	0.999871		0.999234	0.996729	0.999619	0.999709		0.997947	0.997209	0.993302	0.999739		0.993629	0.986557	0.985934	0.999838		0.999991	0.999275	0.996335	0.99997
m326	1	182696	AT1G01500	0.999729	0.99601	0.998361	0.999696		0.99874	0.999633	0.99913	0.997853		0.998263	0.999877	0.990189	0.999936		0.995716	0.999809	0.998047	0.999651		0.998327	0.999752	0.99992	0.998553		0.999234	0.995799	0.999619	0.999709		0.987738	0.996843	0.993852	0.999739		0.993629	0.999018	0.985934	0.999838		0.999991	0.993067	0.999965	0.99997
m327	1	183655	AT1G01500	0.998865	0.997256	0.999953	0.999696		0.932937	0.999633	0.998589	0.997853		0.998263	0.999877	0.990189	0.999936		0.993188	0.999809	0.998047	0.999651		0.998327	0.999752	0.99992	0.999871		0.999234	0.993031	0.999619	0.999709		0.992469	0.996843	0.999056	0.999739		0.996921	0.999018	0.985934	0.999838		0.999991	0.990187	0.999965	0.99997
m328	1	183690	AT1G01500	0.991092	0.99951	0.995706	0.999696		0.99874	0.999633	0.998589	0.998125		0.998717	0.999877	0.997778	0.999936		0.999828	0.999809	0.998493	0.999651		0.998642	0.999752	0.99992	0.999871		0.999234	0.990294	0.999619	0.999709		0.999273	0.996843	0.994224	0.999739		0.990217	0.991351	0.985934	0.999838		0.999991	0.989258	0.998873	0.99997
m329	1	183848	AT1G01500	0.996524	0.999235	0.999953	0.999696		0.999989	0.999633	0.99913	0.997853		0.998263	0.999877	0.990189	0.999936		0.998599	0.999809	0.998493	0.999651		0.998327	0.999752	0.99992	0.999871		0.999234	0.9953	0.999619	0.999709		0.997947	0.996843	0.994042	0.999739		0.993629	0.998485	0.99288	0.999838		0.999991	0.992385	0.998873	0.99997
m330	1	184074	AT1G01500	NA	NA	NA	NA		NA	NA	NA	NA		NA	NA	NA	NA		NA	NA	NA	NA		NA	NA	NA	NA		NA	NA	NA	NA		NA	NA	NA	NA		NA	NA	NA	NA		NA	NA	NA	NA
m331	1	184847	AT1G01500	0.995019	0.998896	0.997397	0.999696		0.99874	0.654415	0.998589	0.997853		0.999583	0.999877	0.998968	0.999936		0.999934	0.999809	0.998047	0.999651		0.998327	0.999752	0.99992	0.97028		0.999234	0.995799	0.999619	0.999709		0.995794	0.998056	0.997825	0.999739		0.990559	0.989048	0.990481	0.999838		0.999991	0.993798	0.996335	0.99997
m332	1	185264	AT1G01500	0.995135	0.995684	0.998514	0.999696		0.859889	0.999633	0.998589	0.997853		0.998263	0.81993	0.990189	0.999936		0.993188	0.999809	0.998047	0.999651		0.998375	0.999752	0.99992	0.999871		0.999234	0.990294	0.999619	0.999709		0.999273	0.996843	0.993302	0.999739		0.999045	0.997008	0.987563	0.999838		0.999991	0.990187	0.996335	0.99997
m333	1	185783	AT1G01500	0.991264	0.995684	0.999953	0.999696		0.99874	0.999633	0.998589	0.99827		0.998263	0.999877	0.990189	0.999936		0.999828	0.999809	0.998047	0.999651		0.998642	0.999752	0.99992	0.999871		0.999234	0.997638	0.999619	0.999709		0.994013	0.996843	0.996699	0.999739		0.990559	0.998485	0.990418	0.999838		0.999991	0.994752	0.996335	0.99997
m334	1	190481	AT1G01520	0.999499	0.994507	0.997123	0.999696		0.999443	0.999633	0.998589	0.999281		0.998263	0.999877	0.992772	0.999936		0.999828	0.999809	0.998493	0.999651		0.998327	0.999752	0.99992	0.999871		0.999234	0.990294	0.999619	0.999709		0.995122	0.996843	0.99628	0.999739		0.996212	0.989048	0.991231	0.999838		0.999991	0.989258	0.996335	0.99997
m335	1	192020	AT1G01520	0.996524	0.995684	0.995706	0.999696		0.99874	0.999633	0.999436	0.997853		0.998263	0.999877	0.997335	0.999936		0.997762	0.999809	0.998047	0.999651		0.998361	0.999752	0.99992	0.999871		0.999234	0.990294	0.999619	0.999709		0.994013	0.996843	0.993852	0.999739		0.996458	0.989048	0.990481	0.999838		0.999991	0.989258	0.996335	0.99997
m336	1	192523	NA	0.991264	0.995684	0.999953	0.999696		0.99874	0.999633	0.998589	0.997853		0.998263	0.999877	0.99295	0.999936		0.999828	0.999809	0.998047	0.999651		0.998642	0.999752	0.99992	0.999871		0.999234	0.999719	0.999619	0.999709		0.994013	0.996843	0.998208	0.999739		0.990559	0.997885	0.990481	0.999838		0.999991	0.996284	0.996335	0.99997
m337	1	197163	AT1G01540	0.991092	0.923135	0.995706	0.999696		0.999216	0.999633	0.998589	0.997853		0.998263	0.999877	0.990779	0.999936		0.999828	0.999809	0.998493	0.999651		0.998327	0.999752	0.99992	0.999871		0.999234	0.990294	0.999619	0.999709		0.999964	0.996843	0.993302	0.999739		0.994316	0.989048	0.990418	0.999838		0.999991	0.989258	0.997995	0.99997
m338	1	197462	AT1G01540	0.991092	0.923135	0.995706	0.999696		0.999443	0.999633	0.99933	0.997853		0.998263	0.999877	0.990189	0.999936		0.999828	0.999809	0.998047	0.999651		0.998327	0.999752	0.99992	0.999871		0.999234	0.990294	0.999619	0.999709		0.999964	0.996843	0.993302	0.999739		0.994316	0.989048	0.990418	0.999838		0.999991	0.989258	0.997995	0.99997
m339	1	197480	AT1G01540	0.991092	0.923135	0.995706	0.999696		0.999216	0.999633	0.998589	0.997853		0.998263	0.999877	0.990779	0.999936		0.999828	0.999809	0.998493	0.999651		0.998327	0.999752	0.99992	0.999871		0.999234	0.990294	0.999619	0.999709		0.999964	0.996843	0.993302	0.999739		0.994316	0.989048	0.990418	0.999838		0.999991	0.989258	0.997995	0.99997
m340	1	197787	AT1G01540	0.991264	0.995684	0.999953	0.999696		0.99874	0.999633	0.998589	0.998434		0.998263	0.999877	0.990189	0.999936		0.999828	0.999809	0.998047	0.999651		0.998642	0.999752	0.99992	0.999871		0.999234	0.999719	0.999619	0.999709		0.994013	0.996843	0.993852	0.999739		0.990559	0.997885	0.990301	0.999838		0.999991	0.996284	0.996335	0.99997
m341	1	197963	AT1G01540	0.991264	0.995684	0.999953	0.999696		0.99874	0.999633	0.998589	0.998434		0.998263	0.999877	0.990189	0.999936		0.999828	0.999809	0.998047	0.999651		0.998642	0.999752	0.99992	0.999871		0.999234	0.999719	0.999619	0.999709		0.994013	0.996843	0.993852	0.999739		0.990559	0.997885	0.990301	0.999838		0.999991	0.996284	0.996335	0.99997
m342	1	198087	AT1G01540	0.992026	0.935134	0.997397	0.999696		0.999443	0.999633	0.998589	0.997853		0.999583	0.999877	0.993478	0.999936		0.999828	0.999809	0.998493	0.999651		0.998361	0.999752	0.99992	0.999871		0.999234	0.990294	0.999619	0.999709		0.997947	0.998057	0.993302	0.999739		0.996458	0.99384	0.998657	0.999838		0.999991	0.989258	0.997439	0.99997
m343	1	198236	AT1G01540	0.997707	0.995684	0.995706	0.999696		0.999443	0.999633	0.998589	0.997853		0.998263	0.999877	0.990189	0.999936		0.999828	0.999809	0.998493	0.999651		0.998327	0.999752	0.99992	0.999871		0.999234	0.9953	0.999619	0.999709		0.99969	0.996843	0.993302	0.999739		0.99593	0.986557	0.989727	0.999838		0.999991	0.992026	0.997515	0.99997
m344	1	198692	AT1G01550	0.995019	0.923135	0.995706	0.999696		0.99981	0.999633	0.998589	0.997853		0.998782	0.999877	0.990189	0.999936		0.999934	0.999809	0.998493	0.999651		0.998327	0.999752	0.99992	0.999871		0.999234	0.990294	0.999619	0.999709		0.997947	0.997209	0.993302	0.999739		0.998048	0.991351	0.992349	0.999838		0.999991	0.989258	0.997995	0.99997
m345	1	198923	AT1G01550	0.995019	0.923135	0.995706	0.999696		0.99981	0.999633	0.998589	0.997853		0.998782	0.999877	0.990189	0.999936		0.999934	0.999809	0.998493	0.999651		0.998327	0.999752	0.99992	0.999871		0.999234	0.990294	0.999619	0.999709		0.997947	0.997209	0.993302	0.999739		0.998048	0.991351	0.992349	0.999838		0.999991	0.989258	0.997995	0.99997
m346	1	199485	AT1G01550	0.999499	0.995684	0.998357	0.999696		0.99874	0.999633	0.998589	0.997853		0.998263	0.999877	0.997355	0.999936		0.999828	0.999809	0.998493	0.999651		0.998327	0.999752	0.99992	0.999871		0.999234	0.990294	0.999619	0.999709		0.997947	0.996843	0.993302	0.999739		0.990893	0.986557	0.985934	0.999838		0.999991	0.989258	0.997194	0.99997
m347	1	199514	AT1G01550	0.999854	0.967535	0.999953	0.999696		0.99874	NA	NA	NA		NA	NA	0.997335	NA		NA	NA	0.998493	NA		NA	NA	0.99992	NA		NA	NA	0.999619	NA		NA	NA	0.993302	NA		NA	NA	0.985934	NA		NA	NA	0.996335	NA
m348	1	200612	AT1G01550	0.995621	0.998015	0.998514	0.999696		0.999443	0.999633	0.998589	0.997853		0.998263	0.999877	0.990189	0.999936		0.999828	0.999809	0.998204	0.999651		0.998765	0.999752	0.99992	0.999871		0.999234	0.990294	0.999619	0.999709		0.987851	0.996843	0.993302	0.999739		0.973549	0.986557	0.985934	0.999838		0.999991	0.989258	0.999965	0.99997
m349	1	201086	AT1G01550	0.996524	0.989348	0.996559	0.999696		0.999443	0.999633	0.998589	0.997853		0.998263	0.999877	0.990189	0.999936		0.999828	0.999809	0.998562	0.999651		0.998327	0.999752	0.99992	0.999871		0.999234	0.992627	0.999619	0.999709		0.999947	0.996843	0.993302	0.999739		0.993629	0.989048	0.990301	0.999838		0.999991	0.989258	0.999965	0.99997
m350	1	201161	AT1G01550	0.999745	0.995684	0.996924	0.999696		0.99874	0.999633	0.998589	0.997853		0.998717	0.833888	0.995318	0.999936		0.993188	0.999809	0.998047	0.999651		0.998327	0.999752	0.99992	0.999871		0.999234	0.990294	0.999619	0.999709		0.987104	0.996843	0.993302	0.999739		0.99094	0.991351	0.992086	0.999838		0.999991	0.989258	0.996335	0.99997
m351	1	201650	AT1G01550	0.999499	0.990459	0.997397	0.999696		0.99874	0.999633	0.998589	0.997853		0.998263	0.999877	0.998782	0.999936		0.999828	0.999809	0.999011	0.999651		0.998361	0.999752	0.99992	0.999871		0.999234	0.997722	0.999619	0.999709		0.994013	0.996843	0.993302	0.999739		0.999045	0.997816	0.994829	0.999838		0.999991	0.99738	0.997995	0.99997
m352	1	201754	AT1G01550	0.996524	0.989336	0.998223	0.999696		0.999298	0.999633	0.998589	0.997853		NA	NA	0.990189	0.999936		0.999828	0.999809	0.998493	0.999651		0.998327	0.999752	0.99992	0.999871		0.999234	0.990294	0.999619	0.999709		0.995122	0.996843	0.993302	0.999739		0.993629	0.99667	0.985934	0.999838		0.999991	0.989258	0.997995	0.99997
m353	1	202392	AT1G01560	0.995019	0.998058	0.999953	0.999696		0.99874	0.999633	0.998589	0.997853		0.999583	0.999877	0.997778	0.999936		0.999828	0.999809	0.998047	0.999651		0.998327	0.999752	0.99992	0.999871		0.999234	0.9953	0.999619	0.996443		0.987738	0.997209	0.993302	0.999739		0.993629	0.991351	0.985934	0.999838		0.999991	0.991164	0.996335	0.99997
m354	1	203023	AT1G01560	0.997008	NA	NA	NA		0.99981	NA	NA	NA		NA	NA	NA	NA		NA	NA	NA	NA		NA	NA	NA	NA		NA	NA	NA	NA		NA	NA	NA	NA		NA	NA	NA	NA		NA	NA	NA	NA
m355	1	203108	AT1G01560	0.995019	0.995684	0.995706	0.999696		0.99981	0.999633	0.998589	0.997853		0.998263	0.999877	0.990189	0.999936		0.999828	0.999809	0.998047	0.999651		0.999715	0.999752	0.99992	0.999871		NA	NA	0.9999	NA		NA	NA	0.993302	NA		NA	NA	NA	NA		NA	NA	0.996335	NA
m356	1	205622	AT1G01570	0.995019	0.998896	0.997397	0.999696		0.99874	0.999633	0.998589	0.997853		NA	NA	0.997778	0.999936		0.999828	0.999809	0.998047	0.999651		0.998642	0.999752	0.99992	0.999871		0.999234	0.990294	0.999619	0.999709		0.997947	0.996843	0.993302	0.999739		0.998988	0.99384	0.999223	0.999838		0.999991	0.990187	0.999416	0.99997
m357	1	205710	AT1G01570	0.975395	0.999801	0.995706	0.999696		0.99874	0.736006	0.998589	0.997853		0.994182	0.999877	0.990189	0.999936		0.999828	0.999809	0.998047	0.999651		0.998327	0.999752	0.99992	0.955427		0.999234	0.9953	0.999619	0.999709		0.999964	0.996843	0.993302	0.999739		0.994644	0.986557	0.985934	0.999838		0.999991	0.992385	0.996335	0.99997
m358	1	205871	AT1G01570	NA	NA	NA	NA		NA	NA	NA	NA		NA	NA	NA	NA		NA	NA	NA	NA		NA	NA	NA	NA		NA	NA	NA	NA		NA	NA	NA	NA		NA	NA	NA	NA		NA	NA	NA	NA
m359	1	207062	AT1G01570	0.995019	0.995684	0.995706	0.999696		0.999443	0.999633	NA	NA		0.998263	0.999877	NA	NA		0.997762	0.999809	NA	NA		0.982367	0.999752	NA	NA		0.999234	0.990294	NA	NA		0.997947	0.996843	NA	NA		0.993629	0.998485	NA	NA		0.999991	0.989258	NA	NA
m360	1	207099	AT1G01570	NA	NA	NA	NA		NA	NA	NA	NA		NA	NA	NA	NA		NA	NA	NA	NA		NA	NA	NA	NA		NA	NA	NA	NA		NA	NA	NA	NA		NA	NA	NA	NA		NA	NA	NA	NA
m361	1	207154	AT1G01570	0.991092	0.995684	0.995706	0.999696		0.99874	0.999633	0.99913	0.997853		0.998263	0.999877	0.997778	0.999936		0.999828	0.999809	0.998047	0.999651		0.998361	0.999752	0.99992	0.999871		0.999234	0.995799	0.999619	0.999709		0.996528	0.996843	0.993852	0.999739		0.993629	0.986557	0.985934	0.999838		0.999991	0.993621	0.997995	0.99997
m362	1	207187	AT1G01570	0.988703	0.99601	0.995706	0.999696		0.995332	0.791746	0.998589	0.997853		0.994878	0.999877	0.990189	0.999936		0.999828	0.999809	0.998047	0.999651		0.999888	0.999752	0.99992	0.998553		0.999234	0.990294	0.999619	0.999709		0.972802	0.99928	0.993302	0.999739		0.979398	0.986557	0.985934	0.999986		0.999991	0.989258	0.996335	0.99997
m363	1	207938	AT1G01580	0.996543	0.993869	0.995706	0.999696		0.999443	0.999633	0.998589	0.999001		0.999583	0.974834	0.997778	0.999936		0.999934	0.999809	0.998047	0.999651		0.998642	0.999752	0.99992	0.999871		0.999234	0.990294	0.999619	0.996443		0.994013	0.996843	0.993302	0.999739		0.993629	0.989048	0.990418	0.999838		0.999991	0.989258	0.996335	0.99997
m364	1	208251	AT1G01580	0.991092	0.998896	0.999667	0.999696		0.996649	0.944423	0.998589	0.997853		0.998263	0.979447	0.990189	0.999936		0.997762	0.999809	0.998047	0.999651		0.998327	0.999752	0.99992	0.963254		0.999234	0.990294	0.999619	0.999709		0.997947	0.998057	0.994394	0.999739		0.990559	0.988156	0.988456	0.999838		0.999991	0.989258	0.996335	0.99997
m365	1	208851	AT1G01580	0.991264	0.995684	0.999953	0.999696		0.961853	0.652138	0.998589	0.999655		0.998263	0.999877	0.997778	0.999936		0.999025	0.9912	0.998047	0.999651		0.998327	0.972204	0.99992	0.965684		0.999234	0.996729	0.999619	0.999709		0.995388	0.996843	0.993302	0.999739		0.988877	0.986557	0.985934	0.999838		0.999991	0.994752	0.996335	0.99997
m366	1	208903	AT1G01580	0.984912	0.995684	0.995706	0.999696		0.99874	0.715105	0.998589	0.997853		0.994182	0.999877	0.990189	0.999936		0.999828	0.999809	0.998047	0.999651		0.998327	0.999752	0.99992	0.999871		0.999234	0.990294	0.999619	0.999709		0.987738	0.998057	0.993302	0.999739		0.990559	0.986557	0.990481	0.999838		0.999991	0.990187	0.996335	0.99997
m367	1	210424	AT1G01580	0.998865	0.994507	0.995706	0.999696		0.999254	0.999633	0.998589	0.997853		0.998263	0.999877	0.999169	0.999936		0.995716	0.999809	0.998047	0.999651		0.998327	0.999752	0.99992	0.999871		NA	NA	0.999619	0.999709		NA	NA	0.994112	0.999739		NA	NA	NA	NA		NA	NA	0.996335	0.99997
m368	1	210823	AT1G01580	0.991092	0.99951	0.999953	0.999696		0.999443	0.999633	0.998589	0.998392		0.99758	0.999877	0.990189	0.999936		0.999828	0.999809	0.998047	0.999651		0.998327	0.999752	0.99992	0.999871		0.999234	0.997638	0.999619	0.999709		0.997947	0.998612	0.993302	0.999739		0.990559	0.989048	0.992015	0.999838		0.999991	0.996719	0.996335	0.99997
m369	1	211861	AT1G01580	0.991264	0.999235	0.995706	0.999696		0.999913	0.732813	0.998589	0.997853		0.998263	0.999877	0.990189	0.999936		0.999828	0.999809	0.998047	0.999651		0.998327	0.999752	0.99992	0.998553		0.999234	0.990294	0.999619	0.999709		0.994843	0.998057	0.995397	0.999739		0.990559	0.989048	0.999241	0.999838		0.999991	0.990187	0.996335	0.99997
m370	1	212440	AT1G01580	0.991092	0.979708	0.995706	0.999696		0.99874	0.999633	0.998589	0.999624		0.998263	0.999877	0.990189	0.999936		0.997762	0.999809	0.998493	0.999651		0.998327	0.999752	0.99992	0.999871		0.999234	0.995799	0.999619	0.999709		0.998806	0.998162	0.993302	0.999739		0.999921	0.988156	0.985934	0.999838		0.999991	0.992385	0.996335	0.99997
m371	1	214841	AT1G01590	NA	NA	NA	NA		NA	NA	NA	NA		NA	NA	NA	NA		NA	NA	NA	NA		NA	NA	NA	NA		NA	NA	NA	NA		NA	NA	NA	NA		NA	NA	NA	NA		NA	NA	NA	NA
m372	1	215174	AT1G01590	0.991092	0.99601	0.995706	0.999696		0.99874	0.999633	0.998589	0.997853		0.998717	0.665568	0.990189	0.999936		0.999828	0.999809	0.998493	0.999651		0.998327	0.999752	0.99992	0.957786		0.999234	0.990294	0.999619	0.999709		0.992469	0.996843	0.997904	0.999739		0.99094	0.989048	0.985934	0.999838		0.999991	0.989258	0.996335	0.99997
m373	1	215591	AT1G01590	0.999783	0.998058	0.998198	0.999696		0.99981	0.999633	0.998589	0.997853		0.998263	0.999877	0.995687	0.999936		0.999828	0.999809	0.998204	0.999651		0.998327	0.999752	0.99992	0.999871		0.999234	0.998872	0.999619	0.999709		0.997947	0.996843	0.993302	0.999739		0.993629	0.986557	0.990743	0.999838		0.999991	0.999068	0.996335	0.99997
m374	1	216233	AT1G01590	0.99524	0.995684	0.998361	0.999696		0.961853	0.999633	0.99913	0.997853		0.998717	0.999877	0.990189	0.999936		0.995716	0.999809	0.998047	0.999651		0.998327	0.999752	0.99992	0.999871		0.999234	0.996267	0.999619	0.999709		0.999964	0.998057	0.993302	0.999739		0.988877	0.986557	0.985934	0.999838		0.999991	0.996458	0.998873	0.99997
m375	1	216654	AT1G01590	0.991264	0.979708	0.997397	0.999696		0.99874	0.999633	0.998589	0.997853		0.998263	0.999877	0.997778	0.999936		0.996051	0.999809	0.998047	0.999651		0.998375	0.999752	0.99992	0.999871		0.999234	0.990294	0.999619	0.999709		0.993611	0.996843	0.993302	0.999739		0.990559	0.989048	0.985934	0.999838		0.999991	0.989258	0.999416	0.99997
m376	1	219412	AT1G01600	NA	NA	NA	NA		NA	NA	NA	NA		NA	NA	NA	NA		NA	NA	NA	NA		NA	NA	NA	NA		NA	NA	NA	NA		NA	NA	NA	NA		NA	NA	NA	NA		NA	NA	NA	NA
m377	1	219840	AT1G01600	0.995019	0.994389	0.995706	0.999696		0.999443	0.999633	0.998589	0.997853		0.998717	0.952131	0.998968	0.999936		0.999934	0.999809	0.998047	0.999651		0.998327	0.999752	0.99992	0.999871		0.999234	0.990294	0.999619	0.996443		0.995521	0.998057	0.993302	0.999739		0.999921	0.997885	0.990481	0.999838		0.999991	NA	0.999965	0.99997
m378	1	220127	AT1G01600	NA	NA	NA	NA		NA	NA	NA	NA		NA	NA	NA	NA		NA	NA	NA	NA		NA	NA	NA	NA		NA	NA	NA	NA		NA	NA	NA	NA		NA	NA	NA	NA		NA	NA	NA	NA
m379	1	220860	AT1G01600	0.998505	0.998058	0.998361	0.999696		0.99874	0.999633	0.998589	0.999624		0.998263	0.658592	0.990189	0.999936		0.997762	0.999809	0.998047	0.999651		0.998327	0.999752	0.99992	0.999871		0.999234	0.990294	0.999619	0.999709		0.996308	0.996843	0.993302	0.999739		0.995484	0.999298	0.992086	0.999838		0.999991	0.989258	0.997995	0.99997
m380	1	221441	NA	0.991092	0.999161	0.995706	0.999696		0.999443	0.999633	0.998589	0.999661		0.998263	0.956275	0.990762	0.999936		0.999828	0.999809	0.998493	0.999651		0.998327	0.999752	0.99992	0.999871		0.999234	0.990294	0.999619	0.996443		0.997947	0.999802	0.993302	0.999739		0.999921	0.989048	0.990481	0.999838		0.999991	0.989258	0.998873	0.99997
m381	1	221965	AT1G01610	0.991264	0.979708	NA	NA		0.999443	0.999633	NA	NA		NA	NA	NA	NA		NA	NA	NA	NA		NA	NA	NA	NA		NA	NA	NA	NA		NA	NA	NA	NA		NA	NA	NA	NA		NA	NA	NA	NA
m382	1	222616	AT1G01610	0.991264	0.995684	0.998573	0.999696		0.99874	0.969687	0.998589	0.997853		0.998263	0.90504	0.990189	0.999936		0.999828	0.999809	0.998047	0.999651		0.998327	0.999752	0.99992	0.999871		0.999234	0.990294	0.999619	0.999709		0.996528	0.997776	0.993302	0.999739		0.999045	0.998485	0.990418	0.999838		0.999991	0.990187	0.997995	0.99997
m383	1	222932	AT1G01610	NA	NA	NA	NA		NA	NA	NA	NA		NA	NA	NA	NA		NA	NA	NA	NA		NA	NA	NA	NA		NA	NA	NA	NA		NA	NA	NA	NA		NA	NA	NA	NA		NA	NA	NA	NA
m384	1	223037	AT1G01610	0.991092	0.996959	0.997123	0.999696		0.99874	0.999633	0.998589	0.999062		0.998263	0.716632	0.990189	0.999936		0.997762	0.999809	0.998047	0.999651		0.998327	0.999752	0.99992	0.999871		0.999234	0.990294	0.999619	0.999709		0.994013	0.996843	0.993302	0.999739		0.990559	0.993774	0.997505	0.999838		0.999991	0.989258	0.999487	0.99997
m385	1	223306	AT1G01610	0.991264	0.995684	0.999953	0.999696		0.99874	0.898237	0.998589	0.997853		0.998263	0.999877	0.997778	0.999936		0.999934	0.999809	0.998493	0.999651		0.998327	0.999752	0.99992	0.998553		0.999234	0.9953	0.999619	0.999709		0.998806	0.996843	0.999946	0.999739		0.997351	0.988156	0.985934	0.999838		0.999991	0.992385	0.996335	0.99997
m386	1	223623	AT1G01610	0.995621	0.999793	0.999953	0.999696		0.983775	0.0342169	0.998589	0.87271		0.998263	0.999877	0.997778	0.999936		0.999828	0.999809	0.998047	0.994953		0.998327	0.966996	0.99992	0.982804		0.999234	0.996729	0.999619	0.999709		0.995288	0.996843	0.993302	0.999739		0.993629	0.991351	0.985934	0.999838		0.999991	0.992452	0.996335	0.99997
m387	1	223752	AT1G01610	0.992785	0.999235	0.995706	0.999696		0.985869	0.999633	0.998589	0.997853		0.998717	0.999877	0.999169	0.999936		0.999678	0.999809	0.999011	0.999651		0.998413	0.999752	0.99992	0.999871		0.999234	0.995799	0.999619	0.999709		0.979335	0.996843	0.993302	0.999739		0.997258	0.998177	0.990481	0.999838		0.999991	0.992385	0.996335	0.99997
m388	1	223800	AT1G01610	0.991264	0.995684	0.999953	0.999696		0.99874	0.999633	0.998589	0.999136		0.998263	0.999877	0.997778	0.999936		0.999828	0.999809	0.998655	0.999651		0.998327	0.999752	0.99992	0.999871		0.999234	0.9953	0.999619	0.999709		0.987104	0.996843	0.993852	0.999739		0.999045	0.986557	0.985934	0.999838		0.999991	0.990187	0.997602	0.99997
m389	1	225129	AT1G01610	0.997818	0.998058	0.995706	0.999696		0.999443	0.999633	0.998589	0.997853		0.999583	0.999877	0.990189	0.999936		0.999828	0.999809	0.998047	0.999651		0.998327	0.999752	0.99992	0.999871		0.999234	0.997638	0.999619	0.999709		0.997947	0.998162	0.994702	0.999739		0.998104	0.986557	0.990481	0.999838		0.999991	0.996458	0.996335	0.99997
m390	1	225675	AT1G01620	0.996524	0.99951	0.999953	0.999696		0.99874	0.999633	0.998589	0.997853		0.998263	0.999877	0.997778	0.999936		0.999828	0.999809	0.998655	0.999651		0.998327	0.999752	0.99992	0.999871		0.999234	0.995799	0.999619	0.999709		0.987738	0.996843	0.993302	0.999739		0.990559	0.998453	0.991399	0.999838		0.999991	0.994633	0.998725	0.99997
m391	1	225936	AT1G01620	0.992823	0.995684	0.999953	0.999696		0.999443	0.999633	0.998589	0.999491		0.998263	0.999877	0.997778	0.999936		0.999828	0.999809	0.998047	0.999651		0.998327	0.999752	0.99992	0.999871		0.999234	0.990294	0.999619	0.999709		0.994013	0.996843	0.993852	0.999739		0.990559	0.986557	0.990481	0.999838		0.999991	0.992452	0.996335	0.99997
m392	1	226046	AT1G01620	0.995019	0.994507	0.999953	0.999696		0.999913	0.999633	0.998589	0.999491		0.998263	0.999877	0.997778	0.999936		0.999828	0.999809	0.998047	0.999651		0.998327	0.999752	0.99992	0.999871		0.999234	0.990294	0.999619	0.999709		0.994013	0.996843	0.993302	0.999739		0.990559	0.986557	0.990481	0.999838		0.999991	0.992452	0.996335	0.99997
m393	1	228318	AT1G01620	0.995019	0.979708	0.999953	0.999696		0.999443	0.999776	0.998589	0.997853		0.999583	0.999877	0.997778	0.999936		0.999828	0.999809	0.998047	0.999651		0.998327	0.999752	0.99992	0.999871		0.999234	0.996729	0.999619	0.999709		0.994013	0.996843	0.999056	0.999739		0.98135	0.988156	0.990015	0.999838		0.999991	0.99455	0.998725	0.99997
m394	1	228432	AT1G01620	0.991264	0.984803	0.995706	0.999696		0.99874	0.999633	0.998589	0.997853		0.998263	0.999877	0.997778	0.999936		0.999442	0.999809	0.998493	0.999651		0.998327	0.999752	0.99992	0.999871		0.999234	0.996729	0.999619	0.999709		0.992469	0.996843	0.998785	0.999739		0.999921	0.998485	0.985934	0.999838		0.999991	0.999566	0.998465	0.99997
m395	1	229618	AT1G01630	0.999499	0.995684	0.995706	0.999696		0.99874	0.999633	0.998589	0.998669		0.998263	0.999877	0.997778	0.999936		0.997762	0.999809	0.998204	0.990532		0.998327	0.999752	0.99992	0.999871		0.999234	0.990294	0.9999	0.999709		0.994843	0.999802	0.993302	0.999739		0.990559	0.986557	0.985934	0.999838		0.999991	0.989258	0.999965	0.99997
m396	1	232666	AT1G01640	0.995135	0.998896	0.995706	0.999696		0.999443	0.999633	0.998589	0.999655		0.998263	0.999877	0.990189	0.999936		0.999934	0.999809	0.998047	0.999651		0.998327	0.999752	0.99992	0.999871		0.999234	0.990294	0.999619	0.999709		0.987738	0.996843	0.993302	0.999739		0.990559	0.997885	0.985934	0.999838		0.999991	0.989258	0.996335	0.99997
m397	1	233534	AT1G01650	0.997008	0.998058	0.99928	0.999696		0.99874	0.999633	0.998589	0.997853		0.998263	0.999877	0.990189	0.999936		0.999934	0.999809	0.998047	0.999651		0.998327	0.997058	0.99992	0.999871		0.999234	0.990294	0.999619	0.999709		0.997203	0.996843	0.993302	0.999739		0.990559	0.986557	0.986669	0.999838		0.999991	0.989258	0.996335	0.99997
m398	1	234710	AT1G01650	0.999783	0.995684	0.995706	0.999696		0.999443	0.999633	0.99913	0.997853		0.998263	0.999877	0.999169	0.999936		0.999828	0.999809	0.998493	0.999651		0.998361	0.999752	0.99992	0.999871		0.999234	0.9953	0.999619	0.999709		0.997947	0.996843	0.993352	0.999739		0.984474	0.986557	0.990121	0.999838		0.999991	0.989258	0.996335	0.99997
m399	1	235122	AT1G01650	0.995019	0.995684	0.997123	0.999696		0.99981	0.999633	0.998589	0.997853		0.998263	0.999877	0.997731	0.999936		0.999828	0.999809	0.998047	0.999651		0.985465	0.999752	0.99992	0.999871		0.999234	0.9953	0.999619	0.999709		0.987738	0.996843	0.995473	0.999739		0.995549	0.989048	0.990481	0.999838		0.999991	0.991164	0.996335	0.99997
m400	1	235189	AT1G01650	0.999783	0.995684	0.995706	0.999696		0.999443	0.999633	0.99913	0.997853		0.998263	0.999877	0.999169	0.999936		0.999828	0.999809	0.998493	0.999651		0.998361	0.999752	0.99992	0.999871		0.999234	0.9953	0.999619	0.999709		0.997947	0.996843	0.993352	0.999739		0.984474	0.986557	0.990121	0.999838		0.999991	0.989258	0.996335	0.99997
m401	1	236680	AT1G01650	0.996524	0.995684	0.996924	0.999696		0.999443	0.999633	0.998589	0.997853		0.998263	0.999877	0.998968	0.999936		0.999934	0.999809	0.998204	0.999651		0.998327	0.999752	0.99992	0.999871		0.999234	0.9953	0.999619	0.999709		0.993765	0.997049	0.993302	0.999739		0.984474	0.988156	0.990418	0.999838		0.999991	0.989258	0.999965	0.99997
m402	1	237838	AT1G01650	0.996524	0.995684	0.997397	0.999696		0.99981	0.999633	0.998589	0.997853		0.998263	0.999877	0.997778	0.999936		0.999828	0.999809	0.998047	0.999651		0.982367	0.999752	0.99992	0.999871		0.999234	0.997053	0.999619	0.999709		0.995122	0.99928	0.993302	0.999739		0.999938	0.991351	0.985934	0.999838		0.999991	0.993993	0.99739	0.99997
m403	1	238042	AT1G01650	NA	NA	NA	NA		NA	NA	NA	NA		NA	NA	NA	NA		NA	NA	NA	NA		NA	NA	NA	NA		NA	NA	NA	NA		NA	NA	NA	NA		NA	NA	NA	NA		NA	NA	NA	NA
m404	1	238792	AT1G01650	0.999499	0.998058	0.999953	0.999954		0.999443	0.999633	0.998589	0.997853		0.998263	0.999877	0.990189	0.999936		0.999828	0.999809	0.998493	0.999651		0.998327	0.999752	0.99992	0.999871		0.999234	0.9953	0.999619	0.999709		0.997947	0.996843	0.998785	0.999739		0.990559	0.989048	0.990418	0.999838		0.999991	0.989258	0.998873	0.99997
m405	1	238928	AT1G01650	0.976522	0.984123	NA	NA		0.999754	NA	NA	NA		NA	NA	NA	NA		NA	NA	NA	NA		NA	NA	NA	NA		NA	NA	NA	NA		NA	NA	NA	NA		NA	NA	NA	NA		NA	NA	NA	NA
m406	1	239657	AT1G01650	0.997042	0.998896	0.997397	0.999696		0.99874	0.999633	0.998589	0.997853		0.998717	0.999877	0.999169	0.999936		0.999934	0.999809	0.998047	0.999651		0.998327	0.999752	0.99992	0.999871		0.999234	0.996729	0.999619	0.999709		0.99969	0.996843	0.993852	0.999739		0.993629	0.986557	0.985934	0.999838		0.999991	0.992385	0.997602	0.99997
m407	1	239739	AT1G01650	NA	NA	NA	NA		NA	NA	NA	NA		NA	NA	NA	NA		NA	NA	NA	NA		NA	NA	NA	NA		NA	NA	NA	NA		NA	NA	NA	NA		NA	NA	NA	NA		NA	NA	NA	NA
m408	1	240061	AT1G01660	0.999499	0.99951	0.995706	0.999696		0.99874	0.999633	0.998589	0.997853		0.9995	0.999877	0.996664	0.999936		0.999828	0.999809	0.998493	0.999651		0.998327	0.999752	0.99992	0.999871		0.999234	0.9953	0.999619	0.999709		0.997947	0.996843	0.997243	0.999739		0.990559	0.986557	0.985934	0.999838		0.999991	0.989258	0.996335	0.99997
m409	1	240180	AT1G01660	0.991264	0.996028	0.997397	0.999696		0.999443	0.999633	0.998589	0.997853		0.998717	0.999877	0.997778	0.999936		0.995716	0.999809	0.998047	0.999651		0.956154	0.999752	0.99992	0.999871		0.999234	0.995799	0.999619	0.996443		0.994013	0.99927	0.993302	0.999739		0.99593	0.989048	0.985934	0.999838		0.999991	0.995753	0.996335	0.99997
m410	1	240440	AT1G01660	NA	NA	NA	NA		NA	NA	NA	NA		NA	NA	NA	NA		NA	NA	NA	NA		NA	NA	NA	NA		NA	NA	NA	NA		NA	NA	NA	NA		NA	NA	NA	NA		NA	NA	NA	NA
m411	1	240478	AT1G01660	NA	NA	NA	NA		NA	NA	NA	NA		NA	NA	NA	NA		NA	NA	NA	NA		NA	NA	NA	NA		NA	NA	NA	NA		NA	NA	NA	NA		NA	NA	NA	NA		NA	NA	NA	NA
m412	1	241299	AT1G01660	0.995019	0.99758	0.998361	0.999696		0.999443	0.999633	0.998589	0.997853		0.998263	0.999877	0.997778	0.999936		0.999828	0.999809	0.998047	0.999651		0.957715	0.999752	0.99992	0.999871		0.999234	0.995799	0.999619	0.996443		0.994013	0.99928	0.993302	0.999739		0.993629	0.998485	0.985934	0.999838		0.999991	0.996009	0.997995	0.99997
m413	1	242504	AT1G01660	0.996591	0.999161	0.997397	0.999696		0.999443	0.999633	0.998589	0.997853		0.999186	0.999877	0.997003	0.999936		0.999934	0.999809	0.998493	0.999651		0.964085	0.999752	0.99992	0.999871		0.999234	0.996729	0.999619	0.996443		0.999964	0.996843	0.993302	0.999739		0.984474	0.997757	0.985934	0.999838		0.999991	0.995753	0.998465	0.99997
m414	1	242603	AT1G01660	NA	NA	NA	NA		NA	NA	NA	NA		NA	NA	NA	NA		NA	NA	NA	NA		NA	NA	NA	NA		NA	NA	NA	NA		NA	NA	NA	NA		NA	NA	NA	NA		NA	NA	NA	NA
m415	1	242678	AT1G01660	0.997008	0.99951	0.999953	0.999696		0.99874	0.999633	0.998589	0.997853		0.998263	0.999877	0.993478	0.999936		0.999828	0.999809	0.998376	0.999651		0.998327	0.999752	0.99992	0.999871		0.999234	0.9953	0.999619	0.996443		0.997947	0.996843	0.993302	0.999739		0.999045	0.991351	0.994394	0.999838		0.999991	0.994752	0.998465	0.99997
m416	1	242911	AT1G01670	0.999499	0.998896	0.995706	0.999696		0.968443	0.999633	0.998589	0.997853		0.998263	0.999877	0.987666	0.999936		0.997762	0.999809	0.998047	0.999651		0.969291	0.999752	0.99992	0.999871		0.999234	0.990294	0.999619	0.999709		0.99969	0.999802	0.994224	0.999739		0.995549	0.986557	0.985934	0.999838		0.999991	0.989258	0.996335	0.99997
m417	1	243012	AT1G01670	0.995135	0.995684	0.998062	0.999696		0.99874	0.999633	0.998589	0.997853		0.998263	0.999877	0.997778	0.999936		0.995716	0.999809	0.998047	0.999651		0.953302	0.999752	0.99992	0.999871		0.999234	0.995799	0.999619	0.996443		0.993611	0.999802	0.993302	0.999739		0.994644	0.989048	0.985934	0.999838		0.999991	0.994752	0.997602	0.99997
m418	1	243303	AT1G01670	0.992823	0.999161	0.999445	0.999696		0.99874	0.999633	0.998589	0.997853		0.999583	0.999877	0.997778	0.999936		0.949468	0.999809	0.998047	0.999651		0.856206	0.999752	0.99992	0.999871		0.999234	0.9953	0.999619	0.996443		0.997947	0.99927	0.993302	0.999739		0.993629	0.993332	0.990301	0.999838		0.999991	0.992452	0.996335	0.99997
m419	1	243470	AT1G01670	0.991264	0.995684	0.998062	0.999696		0.999167	0.999633	0.998589	0.997853		0.998263	0.999877	0.997778	0.999936		0.995716	0.999809	0.998047	0.999651		0.953302	0.999752	0.99992	0.999871		0.999234	0.995799	0.999619	0.996443		0.993611	0.999802	0.993302	0.999739		0.994644	0.989048	0.985934	0.999838		0.999991	0.994752	0.997602	0.99997
m420	1	243574	AT1G01670	0.991264	0.995684	0.998062	0.999696		0.999167	0.999633	0.998589	0.997853		0.998263	0.999877	0.997778	0.999936		0.995716	0.999809	0.998047	0.999651		0.953302	0.999752	0.99992	0.999871		0.999234	0.995799	0.999619	0.996443		0.993611	0.999802	0.993302	0.999739		0.994644	0.989048	0.985934	0.999838		0.999991	0.994752	0.997602	0.99997
m421	1	243619	AT1G01670	0.991264	0.995684	0.998062	0.999696		0.999167	0.999633	0.998589	0.997853		0.998263	0.999877	0.997778	0.999936		0.995716	0.999809	0.998047	0.999651		0.953302	0.999752	0.99992	0.999871		0.999234	0.995799	0.999619	0.996443		0.993611	0.999802	0.993302	0.999739		0.994644	0.989048	0.985934	0.999838		0.999991	0.994752	0.997602	0.99997
m422	1	245038	AT1G01670	0.991264	0.995684	0.998062	0.999696		0.999167	0.999633	0.998589	0.997853		0.998263	0.999877	0.997778	0.999936		0.995716	0.999809	0.998047	0.999651		0.953302	0.999752	0.99992	0.999871		0.999234	0.995799	0.999619	0.996443		0.993611	0.999802	0.993302	0.999739		0.994644	0.989048	0.985934	0.999838		0.999991	0.994752	0.997602	0.99997
m423	1	245112	AT1G01670	0.995135	0.995684	0.998062	0.999696		0.99874	0.999633	0.998589	0.997853		0.998263	0.999877	0.997778	0.999936		0.995716	0.999809	0.998047	0.999651		0.953302	0.999752	0.99992	0.999871		0.999234	0.995799	0.999619	0.996443		0.993611	0.999802	0.993302	0.999739		0.994644	0.989048	0.985934	0.999838		0.999991	0.994752	0.997602	0.99997
m424	1	245435	AT1G01670	0.991264	0.99951	0.995706	0.999696		0.99874	0.999633	0.998589	0.997853		0.998263	0.999877	0.990189	0.999936		0.999828	0.999809	0.998047	0.999651		0.998327	0.999752	0.99992	0.999871		0.999234	0.9953	0.999619	0.999709		0.997947	0.996843	0.993302	0.999739		0.993629	0.989048	0.985934	0.999838		0.999991	0.989258	0.998873	0.99997
m425	1	245558	AT1G01670	0.976522	0.975734	0.997397	0.999696		0.999443	0.999633	0.99933	0.997853		0.998263	0.999877	0.990189	0.399911		0.995716	0.999809	0.998047	0.999651		0.93026	0.999752	0.99992	0.999871		0.999234	0.990294	0.999619	0.999709		0.916126	0.996843	0.993302	0.999739		0.990559	0.998485	0.998982	0.999838		0.999991	0.990187	0.998643	0.99997
m426	1	245788	AT1G01670	0.991264	0.995684	0.998514	0.999696		0.999443	0.999633	0.998589	0.997853		0.998263	0.999877	0.990189	0.999936		0.999828	0.999809	0.998493	0.999651		0.998327	0.999752	0.99992	0.999871		0.999234	0.997556	0.999619	0.996443		0.994013	0.997209	0.993302	0.999739		0.984474	0.986557	0.999044	0.999838		0.999991	0.996284	0.997995	0.99997
m427	1	245871	AT1G01670	0.995019	0.99951	0.995706	0.999696		0.99874	0.999633	0.998589	0.997853		0.998263	0.999877	0.997939	0.999936		0.997175	0.999809	0.998047	0.999651		0.969291	0.999752	0.99992	0.999871		0.999234	0.9953	0.999619	0.996443		0.994013	0.998057	0.993302	0.999739		0.996212	0.989048	0.985934	0.999838		0.999991	0.993621	0.997995	0.99997
m428	1	246084	AT1G01670	0.991264	0.995684	0.998062	0.999696		0.999167	0.999633	0.998589	0.997853		0.998263	0.999877	0.997778	0.999936		0.995716	0.999809	0.998047	0.999651		0.953302	0.999752	0.99992	0.999871		0.999234	0.995799	0.999619	0.996443		0.993611	0.999802	0.993302	0.999739		0.994644	0.989048	0.985934	0.999838		0.999991	0.994752	0.997602	0.99997
m429	1	246174	AT1G01670	0.995537	0.997486	0.998223	0.999696		0.99874	0.999633	0.998589	0.997853		0.999161	0.999877	0.993478	0.999936		0.997762	0.999809	0.998047	0.999651		0.982363	0.999752	0.99992	0.999871		0.999234	0.9953	0.999619	0.996443		0.987738	0.997531	0.993302	0.999739		0.993629	0.989048	0.985934	0.999838		0.999991	0.993621	0.997995	0.99997
m430	1	246425	AT1G01680	0.997042	0.99601	0.997397	0.999696		0.999443	0.999633	0.998589	0.997853		0.998263	0.999877	0.990189	0.999936		0.999828	0.981773	0.998493	0.999651		0.998327	0.999752	0.99992	0.999871		0.999234	0.997053	0.999619	0.999709		0.983835	0.999445	0.993302	0.999739		0.98135	0.991351	0.990481	0.999838		0.999991	0.996458	0.997995	0.99997
m431	1	246561	AT1G01680	0.991264	0.999287	0.995706	0.999696		0.99874	0.999633	0.998589	0.997853		0.998717	0.999877	0.997355	0.999936		0.997762	0.999809	0.998047	0.999651		0.998327	0.999752	0.99992	0.999871		0.999234	0.990294	0.999619	0.990001		0.996409	0.996843	0.993302	0.999739		0.934986	0.986557	0.998657	0.999838		0.999991	0.989258	0.999488	0.99997
m432	1	247065	AT1G01680	0.996524	0.996946	0.995706	0.999696		0.90737	0.999633	0.998589	0.997853		0.998263	0.999877	0.990189	0.999936		0.995716	0.999809	0.998047	0.999651		0.953302	0.999752	0.99992	0.999871		0.999234	0.990294	0.999619	0.999709		0.997947	0.996843	0.997926	0.999739		0.988877	0.993547	0.995185	0.999838		0.999991	0.989258	0.999416	0.99997
m433	1	247357	AT1G01680	0.998865	0.995684	0.995706	0.999696		0.954693	0.999633	0.998589	0.997853		0.998263	0.999877	0.99295	0.999936		0.99738	0.999809	0.998047	0.999651		0.955477	0.999752	0.99992	0.999871		0.999234	0.990294	0.9999	0.999709		0.994843	0.996843	0.999679	0.999739		0.990559	0.998485	0.999866	0.999838		0.999991	0.989258	0.998873	0.99997
m434	1	247484	AT1G01680	0.998629	0.990578	0.995706	0.999696		0.979132	0.999633	0.998589	0.997853		0.998263	0.999877	0.990189	0.999936		0.999828	0.999809	0.998047	0.999651		0.971738	0.999752	0.99992	0.999871		0.999234	0.991345	0.999619	0.999709		0.997947	0.996843	0.999355	0.999739		0.990278	0.991351	0.997505	0.999838		0.999991	0.989258	0.999416	0.99997
m435	1	247683	AT1G01680	0.995019	0.995684	0.995706	0.999696		0.956412	0.999633	0.998589	0.997853		0.998263	0.999877	0.990189	0.999936		0.9995	0.999809	0.998601	0.999651		0.998361	0.999752	0.99992	0.999871		0.999234	0.990294	0.999619	0.999709		0.998806	0.996843	0.993302	0.999739		0.993629	0.988639	0.985934	0.999838		0.999991	0.989258	0.997995	0.99997
m436	1	247814	AT1G01680	0.997042	0.995684	0.998223	0.999696		0.99874	0.999633	0.998589	0.997853		0.9995	0.999877	0.998968	0.999936		0.997762	0.999809	0.998047	0.999651		0.994656	0.999752	0.99992	0.999871		0.999234	0.990294	0.999619	0.999709		0.997947	0.996843	0.993302	0.999739		0.990559	0.986557	0.991862	0.999838		0.999991	0.989258	0.998725	0.99997
m437	1	247850	AT1G01680	0.996524	0.994065	0.998361	0.999696		0.987967	0.999633	0.998589	0.997853		0.999583	0.999877	0.9993	0.999936		0.997762	0.999809	0.998047	0.999651		0.994656	0.999752	0.99992	0.999871		0.999234	0.990294	0.999619	0.996443		0.994843	0.996843	0.993302	0.999739		0.984474	0.986557	0.998657	0.999838		0.999991	0.989258	0.998358	0.99997
m438	1	248261	AT1G01680	0.995019	0.994065	0.999046	0.999696		0.99874	0.999633	0.998589	0.999179		0.998263	0.999877	0.997778	0.999936		0.999828	0.999809	0.998047	0.999651		0.998327	0.999752	0.99992	0.999871		0.999234	0.9953	0.999619	0.999709		0.994013	0.997531	0.993852	0.999739		0.990559	0.986557	0.996989	0.999838		0.999991	0.990187	0.997995	0.99997
m439	1	248737	AT1G01680	0.995019	0.995684	0.998223	0.999696		0.99874	0.999633	0.998589	0.997853		0.9995	0.999877	0.998968	0.999936		0.997762	0.999809	0.998047	0.999651		0.994656	0.999752	0.99992	0.999871		0.999234	0.990294	0.999619	0.999709		0.997947	0.996843	0.993302	0.999739		0.990559	0.986557	0.991862	0.999838		0.999991	0.989258	0.998725	0.99997
m440	1	249083	AT1G01680	0.999499	0.99543	0.999953	0.999696		0.999443	0.999633	0.998589	0.997853		0.998717	0.999877	0.995687	0.999936		0.999828	0.999809	0.998047	0.999651		0.998327	0.999752	0.99992	0.999871		0.999234	0.990294	0.999619	0.998889		0.997947	0.996843	0.993302	0.999739		0.993629	0.986557	0.990121	0.999838		0.999991	0.989258	0.996335	0.99997
m441	1	249256	AT1G01690	0.992823	0.994065	0.998361	0.999696		0.99874	0.999633	0.998589	0.997853		0.999583	0.999877	0.9993	0.999936		0.997762	0.999809	0.998047	0.999651		0.994656	0.999752	0.99992	0.999871		0.999234	0.990294	0.999619	0.996443		0.994843	0.996843	0.993302	0.999739		0.984474	0.986557	0.998657	0.999838		0.999991	0.989258	0.998358	0.99997
m442	1	250096	AT1G01690	0.996524	0.996367	0.996924	0.999696		0.679171	0.999633	0.998589	0.997853		0.998263	0.999877	0.990189	0.999936		0.993188	0.999809	0.998047	0.999651		0.969291	0.999752	0.99992	0.999871		0.999234	0.990294	0.999619	0.999709		0.996745	0.99927	0.993852	0.999739		0.993629	0.986907	0.99288	0.999838		0.999991	0.989258	0.99691	0.99997
m443	1	250479	AT1G01690	0.999535	0.995684	0.999953	0.999696		0.961853	0.999633	0.998589	0.997853		0.998263	0.999877	0.997778	0.999936		0.995716	0.999809	0.998047	0.999651		0.996425	0.999752	0.99992	0.999871		0.999234	0.990294	0.999619	0.999709		0.995446	0.998057	0.993302	0.999739		0.989437	0.986557	0.995499	0.999838		0.999991	0.989258	0.997602	0.99997
m444	1	250624	AT1G01690	0.999535	0.995684	0.999953	0.999696		0.961853	0.999633	0.998589	0.997853		0.998263	0.999877	0.997778	0.999936		0.995716	0.999809	0.998047	0.999651		0.996425	0.999752	0.99992	0.999871		0.999234	0.990294	0.999619	0.999709		0.995446	0.998057	0.993302	0.999739		0.989437	0.986557	0.995499	0.999838		0.999991	0.989258	0.997602	0.99997
m445	1	250718	AT1G01690	0.996524	0.999272	0.995887	0.999696		0.974219	0.999633	0.998589	0.997853		0.999186	0.999877	0.997778	0.999936		0.995716	0.999809	0.998047	0.999651		0.998327	0.999752	0.99992	0.999871		0.999234	0.990294	0.999619	0.999709		0.992165	0.997717	0.993302	0.999739		0.988877	0.986557	0.998309	0.999838		0.999991	0.989258	0.996436	0.99997
m446	1	250934	AT1G01690	0.999535	0.995684	0.999953	0.999696		0.961853	0.999633	0.998589	0.997853		0.998263	0.999877	0.997778	0.999936		0.995716	0.999809	0.998047	0.999651		0.996425	0.999752	0.99992	0.999871		0.999234	0.990294	0.999619	0.999709		0.995446	0.998057	0.993302	0.999739		0.989437	0.986557	0.995499	0.999838		0.999991	0.989258	0.997602	0.99997
m447	1	251145	AT1G01690	0.991092	0.994507	0.997397	0.999696		0.999443	0.999633	0.99913	0.997853		0.999583	0.999877	0.997778	0.999936		0.999828	0.999809	0.998047	0.999651		0.998327	0.999752	0.99992	0.999871		0.999234	0.9953	0.999619	0.999709		0.994013	0.996843	0.993302	0.999739		0.993629	0.986557	0.985934	0.999838		0.999991	0.989258	0.996335	0.99997
m448	1	251256	AT1G01690	0.991264	0.994065	0.995706	0.999696		0.99874	0.999633	0.998589	0.997853		0.999731	0.999877	0.997778	0.999936		0.999828	0.999809	0.998493	0.999651		0.998327	0.999752	0.99992	0.999871		0.999234	0.990294	0.999619	0.999709		0.999964	0.996843	0.993302	0.999739		0.990893	0.986557	0.985934	0.999838		0.999991	0.989258	0.999965	0.99997
m449	1	252095	AT1G01690	0.995019	0.99951	0.995706	0.999696		0.99874	0.999633	0.998589	0.997853		0.998263	0.999877	0.997778	0.999936		0.999828	0.999809	0.998493	0.999651		0.998327	0.999752	0.99992	0.999871		0.999234	0.990294	0.999619	0.999709		0.994013	0.998162	0.993302	0.999739		0.994546	0.986557	0.985934	0.999838		0.999991	0.989258	0.999416	0.99997
m450	1	252243	AT1G01690	0.997742	0.997729	0.999953	0.999696		0.988464	0.999633	0.998589	0.997853		0.998263	0.999877	0.997778	0.999936		0.999828	0.999809	0.998493	0.999651		0.998327	0.999752	0.99992	0.999871		0.999234	0.990294	0.999619	0.999709		0.981238	0.996843	0.993302	0.999739		0.993629	0.986557	0.985934	0.999838		0.999991	0.989258	0.997995	0.99997
m451	1	252841	AT1G01695	0.991092	0.998058	0.995706	0.999696		0.94312	0.999633	0.998589	0.997853		0.998263	0.999877	0.997355	0.999936		0.997762	0.999809	0.998047	0.999651		0.998327	0.999752	0.99992	0.999871		0.999234	0.997053	0.999619	0.996443		0.985672	0.996843	0.999016	0.999739		0.993629	0.986557	0.985934	0.999838		0.999991	0.993621	0.996335	0.99997
m452	1	252953	AT1G01695	0.991092	0.999978	0.999953	0.999696		0.99874	0.999633	0.998589	0.999671		0.998263	0.999877	0.997778	0.999936		0.999828	0.999809	0.998047	0.999651		0.998327	0.999752	0.99992	0.999871		0.999234	0.990294	0.999619	0.999709		0.866607	0.996843	0.996109	0.999739		0.990559	0.998485	0.990481	0.999838		0.999991	0.990187	0.998725	0.99997
m453	1	252967	AT1G01695	0.991092	0.998896	0.999953	0.999696		0.99874	0.999633	0.998589	0.999671		0.998263	0.999877	0.997778	0.999936		0.999828	0.999809	0.998047	0.999651		0.998327	0.999752	0.99992	0.999871		0.999234	0.990294	0.999619	0.999709		0.866607	0.996843	0.996109	0.999739		0.990559	0.998485	0.990481	0.999838		0.999991	0.990187	0.998725	0.99997
m454	1	253289	AT1G01695	0.992823	0.995684	0.999953	0.999696		0.99874	0.999633	0.998589	0.999011		0.999583	0.999877	0.997778	0.999936		0.999828	0.999809	0.998493	0.999651		0.998361	0.999752	0.99992	0.999871		0.999234	0.9953	0.999619	0.999709		0.998796	0.996843	0.993302	0.999739		0.990559	0.986557	0.985934	0.999838		0.999991	0.989258	0.999416	0.99997
m455	1	253378	AT1G01695	NA	NA	NA	NA		NA	NA	NA	NA		NA	NA	NA	NA		NA	NA	NA	NA		NA	NA	NA	NA		NA	NA	NA	NA		NA	NA	NA	NA		NA	NA	NA	NA		NA	NA	NA	NA
m456	1	253940	AT1G01695	0.997042	0.995684	0.999953	0.999696		0.99874	0.999633	0.998589	0.997853		0.999583	0.999877	0.990189	0.999936		0.999828	0.999809	0.998047	0.999651		0.969291	0.999752	0.99992	0.999871		0.999234	0.996729	0.999619	0.996443		0.987738	0.996843	0.993302	0.999739		0.996458	0.986557	0.985934	0.999838		0.999991	0.994752	0.997995	0.99997
m457	1	254004	AT1G01695	0.995019	0.996367	0.999333	0.999696		0.998653	0.999633	0.998589	0.997853		0.999161	0.999877	0.997778	0.999936		0.997762	0.999809	0.998047	0.999651		0.998327	0.999752	0.99992	0.999871		0.999234	0.996729	0.999619	0.999709		0.976816	0.996843	0.993302	0.999739		0.963389	0.986557	0.990481	0.999838		0.999991	0.992859	0.999416	0.99997
m458	1	254311	AT1G01695	NA	NA	NA	NA		NA	NA	NA	NA		NA	NA	NA	NA		NA	NA	NA	NA		NA	NA	NA	NA		NA	NA	NA	NA		NA	NA	NA	NA		NA	NA	NA	NA		NA	NA	NA	NA
m459	1	254380	AT1G01695	NA	NA	NA	NA		NA	NA	NA	NA		NA	NA	NA	NA		NA	NA	NA	NA		NA	NA	NA	NA		NA	NA	NA	NA		NA	NA	NA	NA		NA	NA	NA	NA		NA	NA	NA	NA
m460	1	255333	NA	0.99931	0.995701	0.998198	0.999696		0.999443	0.999633	0.99919	0.997853		0.998263	0.999877	0.999169	0.999936		0.995716	0.999809	0.998493	0.999651		0.998327	0.999752	0.99992	0.999871		0.999234	0.9953	0.999619	0.999709		0.993554	0.996843	0.994224	0.999739		0.990559	0.986557	0.989169	0.999838		0.999991	0.994752	0.997602	0.99997
m461	1	255849	NA	0.995019	0.996959	0.999953	0.999696		0.915553	0.999633	0.998589	0.997853		0.998263	0.999877	0.993478	0.999936		0.993188	0.999809	0.998047	0.999651		0.964147	0.999752	0.99992	0.999871		0.999234	0.9953	0.999619	0.999709		0.998806	0.996843	0.993302	0.999739		0.990278	0.986557	0.990481	0.999838		0.999991	0.990187	0.996335	0.99997
m462	1	256039	NA	0.991264	0.995684	0.999953	0.999696		0.99874	0.999633	0.998589	0.997853		0.998263	0.999877	0.990189	0.999936		0.997762	0.999809	0.998047	0.999651		0.998361	0.999752	0.99992	0.999871		0.999234	0.9953	0.999619	0.996443		0.987014	0.996843	0.993302	0.999739		0.979398	0.986557	0.999241	0.999838		0.999991	0.992385	0.997995	0.99997
m463	1	256194	NA	0.995135	0.995684	0.999953	0.999696		0.944025	0.999633	0.998589	0.997853		0.998263	0.999877	0.990189	0.999936		0.997762	0.999809	0.998047	0.999651		0.998327	0.999752	0.99992	0.999871		0.999234	0.993378	0.999619	0.999709		0.994846	0.996843	0.993302	0.999739		0.990559	0.986557	0.990481	0.999838		0.999991	0.989258	0.997995	0.99997
m464	1	257452	NA	NA	NA	NA	NA		NA	NA	NA	NA		NA	NA	NA	NA		NA	NA	NA	NA		NA	NA	NA	NA		NA	NA	NA	NA		NA	NA	NA	NA		NA	NA	NA	NA		NA	NA	NA	NA
m465	1	259953	AT1G01700	0.992823	0.981843	0.997123	0.999696		0.99874	0.999633	0.999518	0.997853		0.998263	0.999877	0.993478	0.999936		0.995716	0.999809	0.998493	0.999651		0.998327	0.999752	0.99992	0.955019		0.999234	0.997638	0.999619	0.999709		0.983893	0.998057	0.993302	0.999739		0.990559	0.989048	0.985934	0.999838		0.999991	0.996009	0.998873	0.99997
m466	1	260010	AT1G01700	0.991264	0.990459	0.997397	0.999696		0.999443	0.999633	0.99913	0.997853		0.998263	0.999877	0.997778	0.999936		0.999025	0.999809	0.998493	0.999651		0.998327	0.999752	0.99992	0.999871		0.999234	0.997638	0.999619	0.999709		0.983893	0.996843	0.993302	0.999739		0.979398	0.995935	0.985934	0.999838		0.999991	0.996605	0.997702	0.99997
m467	1	260496	AT1G01700	0.997234	0.989203	0.995706	0.999696		0.99874	0.999633	0.998589	0.999661		0.999161	0.999877	0.9993	0.878158		0.999828	0.999809	0.998047	0.999651		0.998327	0.999752	0.99992	0.947679		0.999234	0.997053	0.999619	0.999709		0.997947	0.996843	0.993852	0.999739		0.990559	0.99667	0.985934	0.999838		0.999991	0.996672	0.996335	0.99997
m468	1	261240	AT1G01700	0.991092	0.993707	0.999953	0.999696		0.994772	0.999633	0.998589	0.997853		0.998263	0.999877	0.998968	0.999936		0.995716	0.999809	0.998047	0.999651		0.998327	0.999752	0.99992	0.999871		0.999234	0.996796	0.999619	0.999709		0.956957	0.996843	0.993302	0.999739		0.993629	0.991351	0.985934	0.999838		0.999991	0.995059	0.997995	0.99997
m469	1	261416	AT1G01700	0.988703	0.983707	0.999953	0.999696		0.996612	0.999633	0.998589	0.997853		0.998263	0.999877	0.997778	0.999936		0.993188	0.999809	0.998047	0.999651		0.998327	0.999752	0.99992	0.999871		0.999234	0.997722	0.999619	0.999709		0.931411	0.996843	NA	NA		0.993629	0.989048	0.985934	0.999838		0.999991	0.997415	0.998725	0.99997
m470	1	261830	AT1G01710	0.9987	0.995684	0.995706	0.999696		0.99874	0.999633	0.99913	0.998434		0.998717	0.999877	0.997778	0.999936		0.999828	0.999809	0.998601	0.999651		0.998327	0.999752	0.99992	0.93416		0.999234	0.990294	0.999619	0.999709		0.997947	0.996843	0.993302	0.999739		0.990559	0.997885	0.985934	0.999838		0.999991	0.989258	0.996335	0.99997
m471	1	262205	AT1G01710	0.991092	0.995684	0.999953	0.999696		0.961853	0.999633	0.998589	0.997853		0.999583	0.999877	0.990189	0.999936		0.999828	0.999809	0.998493	0.999651		0.999952	0.999752	0.99992	0.999871		0.999234	0.996729	0.999619	0.996443		0.994013	0.997141	0.993302	0.999739		0.99593	0.995935	0.999241	0.999838		0.999991	0.995753	0.999416	0.99997
m472	1	262864	AT1G01710	0.999773	0.994507	0.995706	0.999696		0.999443	NA	0.99913	0.997853		0.998263	NA	NA	NA		0.995716	NA	NA	NA		0.998327	NA	NA	NA		0.999234	NA	NA	NA		0.999947	NA	NA	NA		0.990893	NA	NA	NA		0.999991	NA	NA	NA
m473	1	263787	AT1G01710	0.999745	0.99315	0.999953	0.999696		0.99981	0.999633	0.999916	0.999281		0.998263	0.999877	0.99295	0.999936		0.997762	0.999809	0.998493	0.999651		0.998327	0.999752	0.99992	0.999871		0.999234	0.9953	0.999619	0.999709		0.994013	0.999802	0.994042	0.999739		0.99094	0.988156	0.997458	0.999838		0.999991	0.994633	0.998873	0.99997
m474	1	263895	AT1G01710	0.992823	0.979708	0.999953	0.999696		0.99874	0.999633	0.99913	0.997853		0.999161	0.999877	0.995687	0.999936		0.999828	0.999809	0.999108	0.999651		0.998327	0.999752	0.99992	0.999228		0.999234	0.995799	0.999619	0.999709		0.999562	0.999802	0.997706	0.999739		0.990559	0.989048	0.991399	0.999838		0.999991	0.995753	0.999416	0.99997
m475	1	264845	AT1G01710	0.992823	0.979708	0.999953	0.999696		0.99874	0.999633	0.99913	0.997853		0.999161	0.999877	0.995687	0.999936		0.999828	0.999809	0.999108	0.999651		0.998327	0.999752	0.99992	0.999228		0.999234	0.995799	0.999619	0.999709		0.999562	0.999802	0.997706	0.999739		0.990559	0.989048	0.991399	0.999838		0.999991	0.995753	0.999416	0.99997
m476	1	265099	AT1G01710	0.991092	0.966708	0.999953	0.999696		0.99874	0.999633	0.99913	0.997853		0.998717	0.999877	0.995687	0.999936		0.999934	0.999809	0.999108	0.999651		0.998327	0.999752	0.99992	0.999228		0.999234	0.9953	0.999619	0.999709		0.997947	0.998057	0.997706	0.999739		0.990559	0.989048	0.991399	0.999838		0.999991	0.994752	0.999416	0.99997
m477	1	265611	AT1G01710	0.995019	0.99951	0.996399	0.999696		0.944025	0.999633	0.998589	0.997853		0.998263	0.999877	0.990189	0.999936		0.997762	0.999809	0.998047	0.999651		0.998327	0.999752	0.99992	0.999871		0.999234	0.996729	0.999619	0.999709		0.997947	0.996843	0.993302	0.999739		0.990559	0.988156	0.99288	0.999838		0.999991	0.993621	0.997995	0.99997
m478	1	266159	AT1G01710	0.991264	0.99842	0.998198	0.999696		0.99874	0.999633	0.998589	0.997853		0.998263	0.999877	0.990189	0.999936		0.997762	0.999809	0.998047	0.999651		0.998327	0.999752	0.99992	0.999871		0.999234	0.996729	0.999619	0.999709		0.995946	0.996843	0.993302	0.999739		0.990559	0.986557	0.99107	0.999838		0.999991	0.993621	0.998358	0.99997
m479	1	266510	AT1G01710	NA	NA	NA	NA		NA	NA	NA	NA		NA	NA	NA	NA		NA	NA	NA	NA		NA	NA	NA	NA		NA	NA	NA	NA		NA	NA	NA	NA		NA	NA	NA	NA		NA	NA	NA	NA
m480	1	266733	AT1G01710	0.993955	0.999235	0.999953	0.999696		0.999443	0.999633	0.99913	0.999468		0.998263	0.999877	0.990189	0.999936		0.999828	0.999809	0.998493	0.999651		0.998361	0.999752	0.99992	0.999871		0.999234	0.997638	0.999619	0.999709		0.985672	0.996843	0.997706	0.999739		0.993629	0.986557	0.990418	0.999838		0.999991	0.993621	0.997995	0.99997
m481	1	266943	AT1G01710	0.997042	0.994065	0.995706	0.999696		0.99874	0.999633	0.998589	0.997853		0.998717	0.999877	0.997778	0.999936		0.997762	0.999988	0.998047	0.999651		0.999888	0.999752	0.99992	0.999871		0.999234	0.997638	0.999619	0.999709		0.997947	0.996843	0.994057	0.999739		0.990559	0.986557	0.999881	0.999838		0.999991	0.992452	0.996335	0.99997
m482	1	267251	AT1G01710	0.9949	0.999235	0.999953	0.999696		0.999443	0.999633	0.999436	0.998434		0.998263	0.999877	0.990189	0.999936		0.999828	0.999809	0.998493	0.999651		0.998361	0.999752	0.99992	0.999871		0.999234	0.997036	0.999619	0.999709		0.985672	0.996843	0.999679	0.999739		0.994453	0.986557	0.986583	0.999838		0.999991	0.993516	0.998465	0.99997
m483	1	267352	AT1G01710	0.9949	0.999235	0.999953	0.999696		0.999443	0.999633	0.999436	0.998434		0.998263	0.999877	0.990189	0.999936		0.999828	0.999809	0.998493	0.999651		0.998361	0.999752	0.99992	0.999871		0.999234	0.997036	0.999619	0.999709		0.985672	0.996843	0.999679	0.999739		0.994453	0.986557	0.986583	0.999838		0.999991	0.993516	0.998465	0.99997
m484	1	267394	AT1G01710	0.988703	0.983707	0.999953	0.999696		0.996612	0.999633	0.998589	0.997853		0.998263	0.999877	0.997778	0.999936		0.993188	0.999809	0.998047	0.999651		0.998327	0.999752	0.99992	0.999871		0.999234	0.997722	0.999619	0.999709		0.931411	0.996843	NA	NA		0.993629	0.989048	0.985934	0.999838		0.999991	0.997415	0.998725	0.99997
m485	1	267458	AT1G01710	0.991092	0.994065	0.995706	0.999696		0.954693	0.999633	0.998589	0.997853		0.998263	0.999877	0.997778	0.999936		0.993188	0.999809	0.998493	0.999651		0.998327	0.999752	0.99992	0.999871		0.999234	0.996267	0.999619	0.999709		0.987738	0.999871	0.993302	0.999739		0.996458	0.998485	0.986313	0.999838		0.999991	0.993621	0.996335	0.99997
m486	1	267925	AT1G01720	0.995135	0.995684	0.999953	0.999696		0.89628	0.999633	0.998589	0.997853		0.998263	0.999877	0.990189	0.999936		0.997175	0.999809	0.998047	0.999651		0.977639	0.999752	0.99992	0.999871		0.999234	0.9953	0.999619	0.999709		0.997947	0.996843	0.993302	0.999739		0.990559	0.988156	0.990481	0.999838		0.999991	0.992385	0.997995	0.99997
m487	1	268235	AT1G01720	0.991092	0.995684	0.997397	0.999696		0.99874	0.999633	0.99913	0.997853		0.999583	0.999877	0.9993	0.999936		0.999828	0.999809	0.998493	0.999651		0.998327	0.999752	0.99992	0.999871		0.999234	0.995799	0.999619	0.999709		0.987104	0.99928	0.993302	0.999739		0.994865	0.986557	0.985934	0.999838		0.999991	0.994752	0.997995	0.99997
m488	1	268853	AT1G01720	0.996524	0.995684	0.999953	0.999696		0.999989	0.999633	0.998589	0.997853		0.998263	0.999877	0.998968	0.999936		0.995716	0.999809	0.998047	0.999651		0.998361	0.999752	0.99992	0.999871		0.999234	0.993378	0.999619	0.999709		0.987738	0.996843	0.995803	0.999739		0.988877	0.986557	0.985934	0.999838		0.999991	0.992385	0.998873	0.99997
m489	1	269283	AT1G01720	0.996524	0.99951	0.997123	0.999696		0.748033	0.999633	0.998589	0.997853		0.998263	0.999877	0.990762	0.999936		0.997175	0.999809	0.998047	0.999651		0.998327	0.999752	0.99992	0.999871		0.999234	0.995799	0.999619	0.99757		0.995965	0.999802	0.993302	0.999739		0.990278	0.990753	0.990481	0.999838		0.999991	0.993067	0.996335	0.99997
m490	1	269680	AT1G01720	0.999499	0.998896	0.995706	0.999696		0.999443	0.999633	0.998589	0.997853		0.999186	0.999877	0.998968	0.999936		0.999828	0.999809	0.998047	0.999651		0.998327	0.978394	0.99992	0.999871		0.999234	0.9953	0.999619	0.999709		0.997296	0.996843	0.993852	0.999739		0.993629	0.989048	0.995499	0.999838		0.999991	0.998526	0.998873	0.99997
m491	1	271416	AT1G01730	0.991092	0.994065	0.997397	0.999696		0.999443	0.999633	0.998589	0.997853		0.999161	0.999877	0.990779	0.999936		0.999934	0.999809	0.998047	0.999651		0.988812	0.999752	0.99992	0.999871		0.999234	0.9953	0.999619	0.999709		0.994843	0.996843	0.993302	0.999739		0.980487	0.989048	0.996989	0.999838		0.999991	0.995662	0.999957	0.99997
m492	1	271873	AT1G01730	NA	NA	NA	NA		NA	NA	NA	NA		NA	NA	NA	NA		NA	NA	NA	NA		NA	NA	NA	NA		NA	NA	NA	NA		NA	NA	NA	NA		NA	NA	NA	NA		NA	NA	NA	NA
m493	1	274180	AT1G01740	NA	NA	NA	NA		NA	NA	NA	NA		NA	NA	NA	NA		NA	NA	NA	NA		NA	NA	NA	NA		NA	NA	NA	NA		NA	NA	NA	NA		NA	NA	NA	NA		NA	NA	NA	NA
m494	1	274842	AT1G01740	NA	NA	NA	NA		NA	NA	NA	NA		NA	NA	NA	NA		NA	NA	NA	NA		NA	NA	NA	NA		NA	NA	NA	NA		NA	NA	NA	NA		NA	NA	NA	NA		NA	NA	NA	NA
m495	1	275147	AT1G01740	0.991092	0.966708	0.995706	0.999696		0.999443	0.999633	0.998589	0.997853		0.999583	0.999877	0.993478	0.999936		0.999828	0.999809	0.998047	0.999651		0.969291	0.999752	0.99992	0.999871		0.999234	0.996729	0.999619	0.999709		0.987363	0.996843	0.993302	0.999739		0.998104	0.997885	0.991399	0.999838		0.999991	0.996475	0.999416	0.99997
m496	1	275504	AT1G01750	0.997042	0.995684	0.999953	0.999696		0.868547	0.999633	0.998589	0.997853		0.998263	0.999877	0.990189	0.999936		0.995716	0.999809	0.998047	0.999651		0.998327	0.999752	0.99992	0.999871		0.999234	0.997638	0.999619	0.999709		0.987738	0.996843	0.993302	0.999739		0.988877	0.988156	0.995948	0.999838		0.999991	0.994752	0.997995	0.99997
m497	1	275624	AT1G01750	0.995019	0.995684	0.997397	0.999696		0.99874	0.999633	0.998589	0.997853		0.998717	0.999877	0.997778	0.999936		0.999934	0.999809	0.998047	0.999651		0.998327	0.999752	0.99992	0.999871		0.999234	0.996729	0.999619	0.999709		0.994013	0.996843	0.993302	0.999739		0.988877	0.986557	0.994451	0.999838		0.999991	0.99997	0.998725	0.99997
m498	1	276649	AT1G01760	NA	NA	NA	NA		NA	NA	NA	NA		NA	NA	NA	NA		NA	NA	NA	NA		NA	NA	NA	NA		NA	NA	NA	NA		NA	NA	NA	NA		NA	NA	NA	NA		NA	NA	NA	NA
m499	1	277226	AT1G01760	NA	NA	NA	NA		NA	NA	NA	NA		NA	NA	NA	NA		NA	NA	NA	NA		NA	NA	NA	NA		NA	NA	NA	NA		NA	NA	NA	NA		NA	NA	NA	NA		NA	NA	NA	NA
m500	1	277389	AT1G01760	0.991092	0.995684	0.995706	0.999696		0.99874	0.999633	0.999436	0.997853		0.998263	0.999877	0.997778	0.999936		0.999828	0.999809	0.998047	0.999651		0.998327	0.999752	0.99992	0.999871		0.999234	0.996729	0.999619	0.999709		0.866607	0.999802	0.999519	0.999739		0.993684	0.993774	0.990481	0.999838		0.999991	0.993621	0.998725	0.99997
m501	1	277613	AT1G01760	0.998884	0.99951	0.999953	0.999696		0.99874	0.999633	0.998589	0.997853		0.998263	0.999877	0.990189	0.999936		0.997762	0.999809	0.998047	0.999651		0.998207	0.999752	0.99992	0.999871		0.999234	0.995799	0.999619	0.999709		0.983339	0.996843	0.993302	0.999739		0.941662	0.991283	0.999866	0.999838		0.999991	0.994752	0.997995	0.99997
m502	1	277659	AT1G01760	0.991092	0.994065	0.996323	0.999696		0.99874	0.999633	0.998589	0.997853		0.999583	0.999877	0.990189	0.999936		0.999934	0.999809	0.998047	0.999651		0.985465	0.999752	0.99992	0.999871		0.999234	0.9953	0.999619	0.999709		0.994858	0.996843	0.993302	0.999739		0.975582	0.989048	0.999241	0.999838		0.999991	0.993993	0.999262	0.99997
m503	1	277847	AT1G01760	0.996524	0.998896	0.999953	0.999696		0.99874	0.999633	0.998589	0.997853		0.998263	0.999877	0.990189	0.999936		0.997762	0.999809	0.998047	0.999651		0.998327	0.999752	0.99992	0.999871		0.999234	0.9953	0.999619	0.999709		0.967085	0.996843	0.993302	0.999739		0.963272	0.989048	0.999241	0.999838		0.999991	0.993621	0.998378	0.99997
m504	1	278080	AT1G01760	0.991092	0.994004	0.995706	0.999696		0.99874	0.999633	0.998589	0.997853		0.998263	0.999877	0.990189	0.999936		0.993188	0.999809	0.998047	0.999651		0.998327	0.999752	0.99992	0.999871		0.999234	0.9953	0.999619	0.999709		0.901404	0.996843	0.994224	0.999739		0.999921	0.998485	0.991399	0.999838		0.999991	0.992026	0.996335	0.99997
m505	1	278383	AT1G01760	NA	NA	NA	NA		NA	NA	NA	NA		NA	NA	NA	NA		NA	NA	NA	NA		NA	NA	NA	NA		NA	NA	NA	NA		NA	NA	NA	NA		NA	NA	NA	NA		NA	NA	NA	NA
m506	1	278674	AT1G01770	NA	NA	NA	NA		NA	NA	NA	NA		NA	NA	NA	NA		NA	NA	NA	NA		NA	NA	NA	NA		NA	NA	NA	NA		NA	NA	NA	NA		NA	NA	NA	NA		NA	NA	NA	NA
m507	1	279435	AT1G01770	0.976256	0.995684	0.995887	0.999696		0.965012	0.999633	0.998589	0.997911		0.998263	0.999877	0.997778	0.999936		0.993188	0.995158	0.998047	0.999651		0.998361	0.999752	0.99992	0.999871		0.999234	0.997638	0.999619	0.999709		0.920695	0.996843	0.993302	0.999739		0.993629	0.998485	0.990418	0.999838		0.999991	0.998863	0.997995	0.99997
m508	1	279531	AT1G01770	NA	NA	NA	NA		NA	NA	NA	NA		NA	NA	NA	NA		NA	NA	NA	NA		NA	NA	NA	NA		NA	NA	NA	NA		NA	NA	NA	NA		NA	NA	NA	NA		NA	NA	NA	NA
m509	1	280584	AT1G01770	0.999745	0.95848	0.998361	0.999696		0.999443	0.999633	0.998589	0.997853		0.999186	0.999877	0.997938	0.999936		0.999828	0.999809	0.998493	0.999651		0.998413	0.999752	0.99992	0.999871		0.999234	0.995799	0.999619	0.999709		0.996078	0.997562	0.993302	0.999739		0.990559	0.988156	0.999326	0.999838		0.999991	0.991164	0.997602	0.99997
m510	1	281038	AT1G01770	0.955457	0.979708	0.995706	0.999696		0.979132	0.999633	0.998589	0.998392		0.998263	0.999877	0.990189	0.999936		0.993188	0.999809	0.998047	0.999651		0.998327	0.999752	0.99992	0.999871		0.999234	0.996729	0.999619	0.999709		0.916126	0.996843	0.999055	0.999739		0.993629	0.995935	0.991399	0.999838		0.999991	0.994752	0.997995	0.99997
m511	1	281312	AT1G01770	0.955457	0.979708	0.995706	0.999696		0.979132	0.999633	0.998589	0.998392		0.998263	0.999877	0.990189	0.999936		0.993188	0.999809	0.998047	0.999651		0.998327	0.999752	0.99992	0.999871		0.999234	0.996729	0.999619	0.999709		0.916126	0.996843	0.999055	0.999739		0.993629	0.995935	0.991399	0.999838		0.999991	0.994752	0.997995	0.99997
m512	1	281863	AT1G01770	0.975395	0.986763	0.997397	0.999696		0.99874	0.999633	0.998589	0.998434		0.998263	0.999877	0.990189	0.999936		0.993188	0.999809	0.998047	0.999651		0.998327	0.999752	0.99992	0.999871		0.999234	0.997638	0.999619	0.999709		0.966836	0.996843	0.993302	0.999739		0.993629	0.999728	0.992015	0.999838		0.999991	0.996458	0.996335	0.99997
m513	1	283155	AT1G01780	0.992823	0.975734	0.999953	0.999696		0.988222	0.999633	0.998589	0.999671		0.998263	0.999877	0.990189	0.999936		0.997762	0.999809	0.998047	0.999651		0.999715	0.999752	0.99992	0.999871		0.999234	0.995799	0.999619	0.999709		0.997947	0.996843	0.993302	0.999739		0.999921	0.989048	0.98664	0.999838		0.999991	0.993621	0.996378	0.99997
m514	1	283751	AT1G01780	NA	NA	NA	NA		NA	NA	NA	NA		NA	NA	NA	NA		NA	NA	NA	NA		NA	NA	NA	NA		NA	NA	NA	NA		NA	NA	NA	NA		NA	NA	NA	NA		NA	NA	NA	NA
m515	1	283900	AT1G01780	0.991092	0.997256	0.995706	0.999696		0.99874	0.999633	0.998589	0.997853		0.998263	0.999877	0.998968	0.999936		0.993188	0.999809	0.998047	0.999651		0.998327	0.999752	0.99992	0.999871		0.999234	0.99965	0.999619	0.999709		0.947927	0.996843	0.999679	0.999739		0.998089	0.991351	0.993783	0.999838		0.999991	0.999693	0.996335	0.99997
m516	1	284444	AT1G01790	0.955457	0.979708	0.995706	0.999696		0.979132	0.999633	0.998589	0.998392		0.998263	0.999877	0.990189	0.999936		0.993188	0.999809	0.998047	0.999651		0.998327	0.999752	0.99992	0.999871		0.999234	0.996729	0.999619	0.999709		0.916126	0.996843	0.999055	0.999739		0.993629	0.995935	0.991399	0.999838		0.999991	0.994752	0.997995	0.99997
m517	1	284815	AT1G01790	0.999499	0.979708	0.999953	0.999696		0.999298	0.999633	0.998589	0.997853		0.998263	0.999877	0.998968	0.999936		0.997762	0.999809	0.998204	0.999651		0.998327	0.999752	0.99992	0.999871		0.999234	0.9953	0.999619	0.999709		0.992469	0.996843	0.993302	0.999739		0.990559	0.986557	0.998657	0.999838		0.999991	0.989258	0.997602	0.99997
m518	1	284989	AT1G01790	0.999783	0.995684	0.999551	0.999696		0.880573	0.999633	0.998589	0.997853		0.998263	0.999877	0.990189	0.999936		0.993188	0.999809	0.998047	0.999651		0.996062	0.999752	0.99992	0.999871		0.999234	0.996729	0.999619	0.999709		0.989346	0.996843	0.993302	0.999739		0.990559	0.988669	0.994451	0.999838		0.999991	0.997396	0.997602	0.99997
m519	1	285111	AT1G01790	0.999783	0.998896	0.999333	0.999696		0.99874	0.999633	0.998589	0.997853		0.998263	0.999877	0.990189	0.999936		0.995716	0.999809	0.998047	0.999651		0.998327	0.999752	0.99992	0.999871		0.999234	0.996729	0.999619	0.999709		0.987104	0.996843	0.993302	0.999739		0.987416	0.991351	0.998657	0.999838		0.999991	0.999916	0.997995	0.99997
m520	1	285729	AT1G01790	0.991092	0.999161	0.995706	0.999696		0.999443	0.999633	0.99913	0.997853		0.999807	0.999877	0.997335	0.999936		0.999828	0.999809	0.998493	0.999651		0.975716	0.999752	0.99992	0.999871		0.999234	0.995799	0.999619	0.999709		0.993611	0.996843	0.993302	0.999739		0.979398	0.986557	0.985934	0.999838		0.999991	0.994752	0.997995	0.99997
m521	1	287160	AT1G01790	0.991092	0.995684	0.995706	0.999696		0.99874	0.999633	0.998589	0.997853		0.998717	0.999877	0.990189	0.999936		0.999828	0.999809	0.998047	0.999651		0.971738	0.999752	0.99992	0.999871		0.999234	0.9953	0.999619	0.999709		0.997947	0.996843	0.993302	0.999739		0.988877	0.989048	0.998657	0.999838		0.999991	0.993621	0.999416	0.99997
m522	1	288548	AT1G01790	0.999783	0.999161	0.997123	0.999696		0.99874	0.999633	0.998589	0.997853		0.998717	0.999877	0.997778	0.999936		0.997762	0.999809	0.998047	0.999651		0.998327	0.999752	0.99992	0.999871		0.999234	0.9953	0.999619	0.999709		0.986222	0.996843	0.993302	0.999739		0.920503	0.989048	0.991399	0.999838		0.999991	0.992452	0.999143	0.99997
m523	1	289260	AT1G01790	0.997042	0.998015	0.995706	0.999696		0.99874	0.999633	0.998589	0.997853		0.999161	0.999877	0.990189	0.999936		0.995716	0.999809	0.998047	0.999651		0.998327	0.999752	0.99992	0.999871		0.999234	0.996643	0.999619	0.999709		0.987738	0.996843	0.993302	0.999739		0.976504	0.986557	0.995305	0.999838		0.999991	0.998164	0.997702	0.99997
m524	1	289857	AT1G01790	0.991264	0.995684	0.995706	0.999696		0.99874	0.999633	0.998589	0.997853		0.998364	0.999877	0.997778	0.999936		0.999828	0.999809	0.998493	0.999651		0.988973	0.999752	0.99992	0.999871		0.999234	0.996729	0.999619	0.999709		0.994013	0.996843	0.993302	0.999739		0.979962	0.986557	0.990481	0.999838		0.999991	0.99997	0.996335	0.99997
m525	1	291135	AT1G01800	0.996524	0.998058	0.999953	0.999696		0.99874	0.999633	0.998589	0.997853		0.998717	0.999877	0.990189	0.999936		0.999828	0.999809	0.998047	0.999651		0.996425	0.999752	0.99992	0.999871		0.999234	0.990294	0.999619	0.999709		0.999964	0.996843	0.993302	0.999739		0.988877	0.989048	0.990481	0.999838		0.999991	0.992385	0.998873	0.99997
m526	1	291602	AT1G01800	0.991092	0.995684	0.995706	0.999696		0.999443	0.999633	0.998589	0.997853		0.998782	0.999877	0.990189	0.999936		0.999934	0.999809	0.998047	0.999651		0.983966	0.999752	0.99992	0.999871		0.999234	0.9953	0.999619	0.999709		0.997947	0.996843	0.993302	0.999739		0.984474	0.989048	0.991399	0.999838		0.999991	0.993621	0.999965	0.99997
m527	1	291796	AT1G01800	0.992823	0.995684	0.997123	0.999696		0.999443	0.999633	0.998589	0.997853		0.999583	0.999877	0.99295	0.999936		0.999828	0.999809	0.999171	0.999651		0.998327	0.999752	0.99992	0.999871		0.999234	0.997722	0.999619	0.999709		0.995122	0.996843	0.993302	0.999739		0.984474	0.989048	0.998657	0.999838		0.999991	0.994752	0.998378	0.99997
m528	1	291938	AT1G01800	NA	NA	NA	NA		NA	NA	NA	NA		NA	NA	NA	NA		NA	NA	NA	NA		NA	NA	NA	NA		NA	NA	NA	NA		NA	NA	NA	NA		NA	NA	NA	NA		NA	NA	NA	NA
m529	1	292013	AT1G01800	0.991264	0.995684	0.999953	0.999696		0.99874	0.999633	0.998589	0.997853		0.998263	0.999877	0.990189	0.999936		0.993188	0.999809	0.998047	0.999651		0.998327	0.999752	0.99992	0.999871		0.999234	0.997638	0.999619	0.999709		0.997947	0.996843	0.993302	0.999739		0.99593	0.997757	0.995948	0.999838		0.999991	0.995084	0.996335	0.99997
m530	1	292239	AT1G01800	0.991092	0.984123	NA	NA		0.999443	0.999633	NA	NA		0.998263	0.999877	NA	NA		0.999828	0.999809	NA	NA		0.998327	0.999752	NA	NA		0.999234	0.997222	NA	NA		0.987738	0.996843	NA	NA		0.999921	0.993332	NA	NA		0.999991	0.996458	NA	NA
m531	1	292468	AT1G01800	0.999499	0.995684	0.998514	0.999696		0.99874	0.999776	0.998589	0.997853		0.998263	0.999877	0.993478	0.999936		0.999828	0.999809	0.999011	0.999651		0.998361	0.999752	0.99992	0.999871		0.999234	0.995799	0.999619	0.999709		0.987738	0.999802	0.994224	0.999739		0.993629	0.991351	0.999241	0.999838		0.999991	0.990187	0.998725	0.99997
m532	1	292520	AT1G01800	0.991092	0.998896	0.995706	0.999696		0.999443	0.999633	0.99913	0.997853		0.999731	0.999877	0.990189	0.999936		0.999828	0.999809	0.998493	0.999651		0.964581	0.999752	0.99992	0.999871		0.999234	0.9953	0.999619	0.999709		0.994013	0.996843	0.993302	0.999739		0.966998	0.989048	0.999241	0.999838		0.999991	0.993621	0.998358	0.99997
m533	1	292581	AT1G01800	0.991264	0.995684	0.999953	0.999696		0.999443	0.999633	0.99913	0.997853		0.999583	0.999877	0.997778	0.999936		0.999828	0.999809	0.998493	0.999651		0.998327	0.999752	0.99992	0.999871		0.999234	0.997722	0.999619	0.999709		0.997947	0.996843	0.993302	0.999739		0.990559	0.986557	0.998982	0.999838		0.999991	0.992883	0.998873	0.99997
m534	1	292637	AT1G01800	0.999745	0.998058	0.999953	0.999696		0.99874	0.999633	0.998589	0.997853		0.998717	0.999877	0.997778	0.999936		0.999828	0.999809	0.998047	0.999651		0.957491	0.999752	0.99992	0.999871		0.999234	0.9953	0.999619	0.999709		0.977182	0.996843	0.993852	0.999739		0.988877	0.997885	0.990121	0.999838		0.999991	0.992452	0.996335	0.99997
m535	1	292671	AT1G01800	0.991264	0.99951	0.995887	0.999696		0.999443	0.999633	0.998589	0.997853		0.999583	0.999877	0.990189	0.999936		0.999659	0.999809	0.998047	0.999651		0.97129	0.999752	0.99992	0.999871		0.999234	0.995799	0.999619	0.999709		0.983893	0.996843	0.993302	0.999739		0.993629	0.99144	0.999241	0.999838		0.999991	0.992385	0.998873	0.99997
m536	1	293313	AT1G01800	0.995019	0.995684	0.998361	0.999696		0.99981	0.999633	0.999436	0.997853		0.999161	0.999877	0.997783	0.999936		0.999828	0.999809	0.998047	0.999651		0.998327	0.999752	0.99992	0.999871		0.999234	0.995799	0.999619	0.999709		0.997947	0.998438	0.993302	0.999739		0.990559	0.986557	0.998657	0.999838		0.999991	0.992385	0.999416	0.99997
m537	1	294899	AT1G01800	0.997042	0.979708	0.995706	0.999696		0.99981	0.999633	0.99913	0.999671		0.998263	0.999877	0.987666	0.999936		0.999828	0.999809	0.998047	0.999651		0.967247	0.999752	0.99992	0.999871		0.999234	0.9953	0.999619	0.999709		0.992469	0.998057	0.999242	0.999739		0.994865	0.998485	0.990481	0.999838		0.999991	0.992385	0.998725	0.99997
m538	1	296724	AT1G01820	0.991092	0.923135	0.997397	0.999696		0.994319	0.999633	0.998589	0.999195		0.998263	0.999877	0.997778	0.999936		0.995716	0.999809	0.998047	0.999651		0.998327	0.999752	0.99992	0.999871		0.999234	0.990294	0.999619	0.999709		0.997947	0.996843	0.996699	0.999739		0.993629	0.999018	0.998657	0.999838		0.999991	0.990187	0.997602	0.99997
m539	1	296776	AT1G01820	0.991264	0.995684	0.995706	0.999696		0.99874	0.999633	0.998589	0.999011		0.998263	0.999877	0.997778	0.999936		0.999828	0.999809	0.998047	0.999651		0.998327	0.999752	0.99992	0.999871		0.999234	0.996768	0.999619	0.999709		0.997947	0.999519	0.993302	0.999739		0.993629	0.998228	NA	NA		0.999991	0.995581	0.999957	0.99997
m540	1	297946	AT1G01820	0.991092	0.923135	0.995706	0.999696		0.999443	0.999633	0.99913	0.998985		0.998263	0.999877	0.991391	0.999936		0.997762	0.999809	0.998493	0.999651		0.998327	0.999752	0.99992	0.999871		0.999234	0.994924	0.999619	0.999709		0.993611	0.996843	0.997706	0.999739		0.996065	0.999284	0.990481	0.999838		0.999991	0.990187	0.997995	0.99997
m541	1	298086	AT1G01820	0.999499	0.949033	0.997397	0.999696		0.999254	0.999633	0.99913	0.997853		0.999161	0.999877	0.990189	0.999936		0.999828	0.999809	0.998047	0.999651		0.998327	0.999752	0.99992	0.998553		0.999234	0.993378	0.999619	0.999709		0.910117	0.99928	0.993302	0.999739		0.990893	0.989048	0.997308	0.999838		0.999991	0.990187	0.996335	0.99997
m542	1	302575	AT1G01840	0.991264	0.995684	0.998198	0.999696		0.976781	0.999633	0.998589	0.997853		0.998263	0.999877	0.990189	0.999936		0.999934	0.999809	0.998047	0.999651		0.998327	0.999752	0.99992	0.999871		0.999234	0.997638	0.999619	0.999709		0.996318	0.99927	0.993302	0.999739		0.993629	0.991351	0.990481	0.999876		0.999991	0.993621	0.996335	0.99997
m543	1	304281	AT1G01840	0.999615	0.995684	0.999953	0.999696		0.999443	0.999633	0.99913	0.997853		0.999583	0.999877	0.997973	0.999936		0.999828	0.999809	0.998047	0.999651		0.971738	0.999752	0.99992	0.999871		0.999234	0.996729	0.999619	0.999709		0.941014	0.996843	0.993302	0.999739		0.973549	0.986907	0.987782	0.999838		0.999991	0.995753	0.997995	0.99997
m544	1	304565	AT1G01860	0.991264	0.96993	0.995706	0.999696		0.999167	0.999633	0.999436	0.997853		0.998717	0.999877	0.9993	0.999936		0.999828	0.999809	0.998047	0.999651		0.93026	0.999752	0.99992	0.999871		0.999234	0.9953	0.999619	0.999709		0.987738	0.996843	0.993302	0.999739		0.988877	0.991283	0.998657	0.999853		0.999991	0.992385	0.996335	0.99997
m545	1	304984	AT1G01860	0.995135	0.994065	0.999953	0.999696		0.999443	0.999633	0.998589	0.997853		0.998263	0.999877	0.997003	0.999936		0.999442	0.999809	0.998047	0.999651		0.998327	0.999752	0.99992	0.999871		0.999234	0.995799	0.999619	0.999709		0.979831	0.996843	0.993302	0.999739		0.990278	0.986557	0.985934	0.999838		0.999991	0.994752	0.997995	0.99997
m546	1	305362	AT1G01860	0.999861	0.969756	0.998361	0.999696		0.99874	0.999633	0.998589	0.998434		0.998263	0.999877	0.987666	0.452145		0.993188	0.999809	0.998047	0.999651		0.93026	0.999752	0.99992	0.999871		0.999234	0.997202	0.999619	0.999709		0.996528	0.996843	0.995408	0.999739		0.962365	0.998485	0.985934	0.999838		0.999991	0.994752	0.998873	0.99997
m547	1	305431	AT1G01860	0.991264	0.96993	0.995706	0.999696		0.999167	0.999633	0.999436	0.997853		0.998717	0.999877	0.9993	0.999936		0.999828	0.999809	0.998047	0.999651		0.93026	0.999752	0.99992	0.999871		0.999234	0.9953	0.999619	0.999709		0.987738	0.996843	0.993302	0.999739		0.988877	0.991283	0.998657	0.999853		0.999991	0.992385	0.996335	0.99997
m548	1	306240	AT1G01860	NA	NA	NA	NA		NA	NA	NA	NA		NA	NA	NA	NA		NA	NA	NA	NA		NA	NA	NA	NA		NA	NA	NA	NA		NA	NA	NA	NA		NA	NA	NA	NA		NA	NA	NA	NA
m549	1	306663	AT1G01880	0.993996	0.99315	0.997397	0.999696		0.998341	0.999633	0.998589	0.997853		0.998263	0.999877	0.990189	0.999936		0.998691	0.999809	0.998493	0.999651		0.998327	0.999752	0.99992	0.999871		0.999234	0.996729	0.999619	0.999709		0.987738	0.996843	0.993302	0.999739		0.998546	0.995935	0.98724	0.999838		0.999991	0.992385	0.99691	0.99997
m550	1	306874	AT1G01880	NA	NA	NA	NA		NA	NA	NA	NA		NA	NA	NA	NA		NA	NA	NA	NA		NA	NA	NA	NA		NA	NA	NA	NA		NA	NA	NA	NA		NA	NA	NA	NA		NA	NA	NA	NA
m551	1	307266	AT1G01880	0.991092	0.923135	0.999667	0.999696		0.999443	0.999633	0.998589	0.997853		0.998263	0.999877	0.990189	0.999936		0.997762	0.999809	0.998047	0.999651		0.953302	0.999752	0.99992	0.999871		0.999234	0.996729	0.999619	0.999709		0.996528	0.996843	0.993302	0.999739		0.990559	0.999018	0.985934	0.999838		0.999991	0.996351	0.997995	0.99997
m552	1	307847	AT1G01880	0.991092	0.967535	0.995706	0.999696		0.99874	0.999633	0.99913	0.997853		0.998263	0.999877	0.997778	0.999936		0.999934	0.999809	0.998047	0.999651		0.93026	0.999752	0.99992	0.999871		0.999234	0.9953	0.999619	0.999709		0.987915	0.996843	0.993302	0.999739		0.989437	0.991351	0.994791	0.999838		0.999991	0.991376	0.996335	0.99997
m553	1	308370	AT1G01880	0.991264	0.979708	0.998062	0.999958		0.999443	0.986014	0.99913	0.999624		0.998717	0.999877	0.997778	0.999936		0.999828	0.999809	0.998047	0.999651		0.93026	0.999752	0.99992	0.999871		0.999234	0.995799	0.999619	0.999709		0.983893	0.996843	0.993302	0.999739		0.979398	0.995935	0.990418	0.999838		0.999991	0.992452	0.996335	0.99997
m554	1	309185	AT1G01880	0.991264	0.990054	0.997397	0.999696		0.999913	0.999633	0.999436	0.997853		0.998263	0.999877	0.99809	0.999936		0.995917	0.999809	0.998047	0.999651		0.975716	0.999752	0.99992	0.999871		0.999234	0.9953	0.999619	0.999709		0.987738	0.996843	0.993302	0.999739		0.993629	0.986907	0.985934	0.999838		0.999991	0.992452	0.999965	0.99997
m555	1	309970	AT1G01890	0.991092	0.979708	0.995706	0.999696		0.999443	0.999633	0.99913	0.999624		0.998263	0.999877	0.997778	0.999936		0.999828	0.999809	0.998493	0.999651		0.901298	0.999752	0.99992	0.999871		0.999234	0.9953	0.999619	0.999709		0.987738	0.996843	0.993302	0.999739		0.990559	0.993465	0.985934	0.999838		0.999991	0.992385	0.996335	0.99997
m556	1	310925	AT1G01900	0.991264	0.98945	0.995706	0.999696		0.99874	0.999633	0.998589	0.999281		0.999518	0.999877	0.997778	0.999936		0.999934	0.999809	0.998601	0.999651		0.93026	0.999752	0.99992	0.999871		0.999234	0.9953	0.999619	0.999709		0.987738	0.996843	0.993302	0.999739		0.990559	0.991351	0.985934	0.999838		0.999991	0.992452	0.996335	0.99997
m557	1	311064	AT1G01900	0.991092	0.990578	0.997397	0.999696		0.99874	0.999633	0.99913	0.997853		0.998717	0.999877	0.999169	0.999936		0.999828	0.999809	0.998047	0.999651		0.991958	0.999752	0.99992	0.999871		0.999234	0.997053	0.999619	0.999709		0.760741	0.996843	0.993302	0.999739		0.868843	0.989048	0.985934	0.999838		0.999991	0.996475	0.996335	0.99997
m558	1	311610	AT1G01900	0.991264	0.979708	0.995706	0.999696		0.999443	0.999633	0.99913	0.997853		0.998263	0.999877	0.999169	0.999936		0.999828	0.999809	0.998047	0.999651		0.957715	0.999752	0.99992	0.999871		0.999234	0.996729	0.999619	0.999709		0.949052	0.996843	0.993302	0.999739		0.985934	0.989606	0.985934	0.999838		0.999991	0.995677	0.996335	0.99997
m559	1	311769	AT1G01900	0.997042	0.994507	0.998361	0.999696		0.99874	0.999633	0.999436	0.997853		0.998263	0.999877	0.998968	0.999936		0.991756	0.999809	0.998047	0.999651		0.985465	0.999752	0.99992	0.999871		0.999234	0.995799	0.999619	0.999709		0.991318	0.996843	0.999415	0.999739		0.993629	0.986557	0.990481	0.999838		0.999991	0.993216	0.997995	0.99997
m560	1	313381	AT1G01910	0.999783	0.995684	0.999953	0.999696		0.99874	0.999633	0.998589	0.997853		0.999583	0.999877	0.997335	0.999936		0.999828	0.999809	0.998047	0.999651		0.998327	0.999752	0.99992	0.999871		0.999234	0.996729	0.999619	0.999709		0.995122	0.996843	0.997904	0.999739		0.990559	0.986557	0.990481	0.999838		0.999991	0.998668	0.996335	0.99997
m561	1	316941	AT1G01920	0.991092	0.990867	0.995706	0.999696		0.99874	0.958369	0.998589	0.997853		0.998263	0.999877	0.999238	0.999936		0.999828	0.999809	0.998493	0.999651		0.93026	0.999752	0.99992	0.999871		0.999234	0.997053	0.999619	0.999709		0.993611	0.996843	0.993302	0.999739		0.990559	0.995935	0.988207	0.999838		0.999991	0.996009	0.996335	0.99997
m562	1	317357	AT1G01920	0.991092	0.998058	0.995706	0.999696		0.999443	0.999633	0.999436	0.997853		0.998263	0.999877	0.995687	0.999936		0.999828	0.999809	0.998493	0.999651		0.998327	0.999752	0.99992	0.999871		0.999234	0.997053	0.999619	0.999709		0.760741	0.996843	0.993852	0.999739		0.990893	0.986557	0.985934	0.999838		0.999991	0.993621	0.996335	0.99997
m563	1	317402	AT1G01920	0.991264	0.99315	0.995706	0.999696		0.99874	0.946895	0.998891	0.997853		0.998263	0.999877	0.99902	0.999936		0.999934	0.999809	0.999011	0.999651		0.93026	0.999752	0.99992	0.999871		0.999234	0.995799	0.999619	0.999709		0.990319	0.996843	0.993302	0.999739		0.990559	0.99384	0.985934	0.999838		0.999991	0.993621	0.996335	0.99997
m564	1	318255	AT1G01920	NA	NA	NA	NA		NA	NA	NA	NA		NA	NA	NA	NA		NA	NA	NA	NA		NA	NA	NA	NA		NA	NA	NA	NA		NA	NA	NA	NA		NA	NA	NA	NA		NA	NA	NA	NA
m565	1	319963	AT1G01930	0.991092	0.994507	0.995706	0.999696		0.99874	0.990062	0.998589	0.997853		0.998263	0.999877	0.9993	0.999936		0.999828	0.999809	0.998493	0.999651		0.93026	0.999752	0.99992	0.999871		0.999234	0.996729	0.999619	0.999709		0.994843	0.996843	0.993302	0.999739		0.990559	0.999284	0.985934	0.999838		0.999991	0.994752	0.996335	0.99997
m566	1	320474	AT1G01930	0.995019	0.992089	0.995706	0.999696		0.999443	0.999633	0.99913	0.997853		0.998263	0.999877	0.999169	0.999936		0.997762	0.999809	0.998047	0.999651		0.964765	0.999752	0.99992	0.999871		0.999234	0.997053	0.999619	0.999709		0.910728	0.996843	0.993302	0.999739		0.979398	0.989048	0.985934	0.999838		0.999991	0.996475	0.996335	0.99997
m567	1	321016	AT1G01930	NA	NA	NA	NA		NA	NA	NA	NA		NA	NA	NA	NA		NA	NA	NA	NA		NA	NA	NA	NA		NA	NA	NA	NA		NA	NA	NA	NA		NA	NA	NA	NA		NA	NA	NA	NA
m568	1	321057	AT1G01930	0.995019	0.992089	0.995706	0.999696		0.999443	0.999633	0.99913	0.997853		0.998263	0.999877	0.999169	0.999936		0.997762	0.999809	0.998047	0.999651		0.964765	0.999752	0.99992	0.999871		0.999234	0.997053	0.999619	0.999709		0.910728	0.996843	0.993302	0.999739		0.979398	0.989048	0.985934	0.999838		0.999991	0.996475	0.996335	0.99997
m569	1	321615	AT1G01930	0.991092	0.990867	0.995706	0.999696		0.99874	0.958369	0.998589	0.997853		0.998263	0.999877	0.999238	0.999936		0.999828	0.999809	0.998493	0.999651		0.93026	0.999752	0.99992	0.999871		0.999234	0.997053	0.999619	0.999709		0.993611	0.996843	0.993302	0.999739		0.990559	0.995935	0.988207	0.999838		0.999991	0.996009	0.996335	0.99997
m570	1	321897	AT1G01930	0.991092	0.990867	0.995706	0.999696		0.99874	0.958369	0.998589	0.997853		0.998263	0.999877	0.999238	0.999936		0.999828	0.999809	0.998493	0.999651		0.93026	0.999752	0.99992	0.999871		0.999234	0.997053	0.999619	0.999709		0.993611	0.996843	0.993302	0.999739		0.990559	0.995935	0.988207	0.999838		0.999991	0.996009	0.996335	0.99997
m571	1	323072	AT1G01940	0.999499	0.99842	0.999953	0.999696		0.999989	0.999633	0.998589	0.999671		0.998263	0.999877	0.993478	0.999936		0.999828	0.999809	0.998047	0.999651		0.998361	0.999752	0.99992	0.999871		0.999234	0.995799	0.999619	0.999709		0.996409	0.996843	0.994548	0.999739		0.999045	0.999018	0.992086	0.999838		0.999991	0.993993	0.998725	0.99997
m572	1	327241	AT1G01950	0.991092	0.99951	0.997397	0.999696		0.99874	0.999633	0.99913	0.997853		0.999583	0.999877	0.997971	0.999936		0.995716	0.999809	0.998047	0.999651		0.998327	0.999752	0.99992	0.999871		0.999234	0.999595	0.999619	0.999709		0.788685	0.996843	0.993302	0.999739		0.993629	0.993774	0.985934	0.999838		0.999991	0.997097	0.999488	0.99997
m573	1	328445	AT1G01950	0.999783	0.995684	0.999953	0.999696		0.99874	0.999633	0.998589	0.997853		0.999583	0.999877	0.997335	0.999936		0.999828	0.999809	0.998047	0.999651		0.998327	0.999752	0.99992	0.999871		0.999234	0.996729	0.999619	0.999709		0.995122	0.996843	0.997904	0.999739		0.990559	0.986557	0.990481	0.999838		0.999991	0.998668	0.996335	0.99997
m574	1	331177	AT1G01960	0.992823	0.984803	0.995706	0.999696		0.99874	0.993032	0.998589	0.997853		0.998263	0.999877	0.997778	0.999936		0.997762	0.999809	0.998493	0.999651		0.991626	0.999752	0.99992	0.999871		0.999234	0.996729	0.999619	0.996443		0.947927	0.996843	0.993302	0.999739		0.990559	0.989284	0.985934	0.999838		0.999991	0.995753	0.996335	0.99997
m575	1	331771	AT1G01960	0.997042	0.995684	0.999046	0.999696		0.99874	0.999633	0.998589	0.997853		0.998263	0.999877	0.997778	0.999936		0.997762	0.999809	0.998493	0.999651		0.998361	0.999752	0.99992	0.999871		0.999234	0.995799	0.999619	0.999709		0.995122	0.996843	0.993852	0.999739		0.978407	0.988156	0.985934	0.999838		0.999991	0.993621	0.996335	0.99997
m576	1	332266	AT1G01960	0.991092	0.979708	0.995706	0.999696		0.99874	0.999633	0.99913	0.999136		0.999161	0.999877	0.993503	0.999936		0.999828	0.999809	0.998493	0.999651		0.953302	0.999752	0.99992	0.999871		0.999234	0.995799	0.999619	0.999709		0.996528	0.996843	0.993302	0.999739		0.990893	0.997008	0.990481	0.999838		0.999991	0.992859	0.996335	0.99997
m577	1	333482	AT1G01960	0.991092	0.923135	0.995706	0.999696		0.999443	0.999633	0.998589	0.998985		0.999731	0.999877	0.997778	0.999936		0.999828	0.999809	0.998493	0.999651		0.953302	0.999752	0.99992	0.999871		0.999234	0.9953	0.999619	0.999709		0.993611	0.996843	0.993302	0.999739		0.993629	0.991351	0.995185	0.999838		0.999991	0.992385	0.996335	0.99997
m578	1	335469	AT1G01960	0.995019	0.979708	0.995706	0.999696		0.99981	0.999633	0.999696	0.997853		0.998717	0.999877	0.997163	0.999936		0.997762	0.999809	0.998493	0.999651		0.971738	0.999752	0.99992	0.999871		0.999234	0.995799	0.999619	0.999709		0.966836	0.996843	0.993302	0.999739		0.990559	0.991914	0.985934	0.999838		0.999991	0.993621	0.996335	0.99997
m579	1	335990	AT1G01960	0.991092	0.99315	0.997263	0.999696		0.999913	0.999633	0.998589	0.997853		0.998263	0.999877	0.990189	0.999936		0.997762	0.999809	0.998493	0.999651		0.93026	0.999752	0.99992	0.999871		0.999234	0.990294	0.999619	0.999709		0.997947	0.996843	0.993302	0.999739		0.993629	0.99667	0.992086	0.999838		0.999991	0.989258	0.996335	0.99997
m580	1	336311	AT1G01960	0.991092	0.99951	0.997397	0.999696		0.99874	0.999633	0.99913	0.997853		0.999583	0.999877	0.997971	0.999936		0.995716	0.999809	0.998047	0.999651		0.998327	0.999752	0.99992	0.999871		0.999234	0.999595	0.999619	0.999709		0.788685	0.996843	0.993302	0.999739		0.993629	0.993774	0.985934	0.999838		0.999991	0.997097	0.999488	0.99997
m581	1	338382	AT1G01970	0.991092	0.99951	0.997397	0.999696		0.99874	0.999633	0.99913	0.997853		0.999583	0.999877	0.997971	0.999936		0.995716	0.999809	0.998047	0.999651		0.998327	0.999752	0.99992	0.999871		0.999234	0.999595	0.999619	0.999709		0.788685	0.996843	0.993302	0.999739		0.993629	0.993774	0.985934	0.999838		0.999991	0.997097	0.999488	0.99997
m582	1	338744	AT1G01970	0.991092	0.979708	0.995706	0.999696		0.99874	0.999633	0.99913	0.999136		0.999161	0.999877	0.993503	0.999936		0.999828	0.999809	0.998493	0.999651		0.953302	0.999752	0.99992	0.999871		0.999234	0.995799	0.999619	0.999709		0.996528	0.996843	0.993302	0.999739		0.990893	0.997008	0.990481	0.999838		0.999991	0.992859	0.996335	0.99997
m583	1	339305	AT1G01970	0.991092	0.99951	0.997397	0.999696		0.99874	0.999633	0.99913	0.997853		0.999583	0.999877	0.997971	0.999936		0.995716	0.999809	0.998047	0.999651		0.998327	0.999752	0.99992	0.999871		0.999234	0.999595	0.999619	0.999709		0.788685	0.996843	0.993302	0.999739		0.993629	0.993774	0.985934	0.999838		0.999991	0.997097	0.999488	0.99997
m584	1	341196	AT1G01980	0.995019	0.979708	0.995706	0.999696		0.999443	0.999633	0.99913	0.997853		0.998263	0.999877	0.993478	0.999936		0.997762	0.999809	0.999011	0.999651		0.975716	0.999752	0.99992	0.999871		0.999234	0.995799	0.999619	0.999709		0.966836	0.996843	0.993302	0.999739		0.990559	0.993774	0.985934	0.999838		0.999991	0.993621	0.996335	0.99997
m585	1	341924	AT1G01980	0.991092	0.994065	0.995706	0.999696		0.99874	0.999633	0.998891	0.999234		0.999073	0.999877	0.997778	0.999936		0.999828	0.999809	0.998493	0.999651		0.964889	0.999752	0.99992	0.999871		0.999234	0.9953	0.999619	0.999709		0.997947	0.996843	0.993302	0.999739		0.993629	0.993465	0.990481	0.999838		0.999991	0.992385	0.996335	0.99997
m586	1	342259	AT1G01980	0.991092	0.967535	0.995706	0.999696		0.99874	0.949204	0.998589	0.999671		0.999583	0.999877	0.997542	0.999936		0.999828	0.999809	0.998047	0.999651		0.969291	0.999752	0.99992	0.999871		0.999234	0.997053	0.999619	0.999709		0.994357	0.996843	0.993302	0.999739		0.993629	0.997757	0.991399	0.999838		0.999991	0.995059	0.996335	0.99997
m587	1	342966	AT1G01980	0.991092	0.979708	0.995706	0.999696		0.99874	0.954666	0.998891	0.999671		0.999583	0.999877	0.997778	0.999936		0.999934	0.999809	0.998493	0.999651		0.953302	0.999752	0.99992	0.999871		0.999234	0.9953	0.999619	0.999709		0.996409	0.996843	0.993302	0.999739		0.993507	0.993621	0.991399	0.999838		0.999991	0.99245	0.996335	0.99997
m588	1	343125	AT1G01980	0.992823	0.96993	0.999953	0.999696		0.999913	0.999633	0.99913	0.999281		0.999583	0.999877	0.990189	0.999936		0.995716	0.999809	0.998047	0.999651		0.998327	0.999752	0.99992	0.999871		0.999234	0.995799	0.999619	0.999709		0.958127	0.996843	0.993302	0.999739		0.993629	0.988156	0.985934	0.999838		0.999991	0.993428	0.999416	0.99997
m589	1	343449	AT1G01990	0.991264	0.994507	0.995706	0.999696		0.99874	0.999633	0.99913	0.998669		0.998263	0.999877	0.990189	0.999936		0.999828	0.999809	0.999011	0.999651		0.93026	0.999752	0.99992	0.999871		0.999234	0.9953	0.999619	0.999709		0.992469	0.996843	0.993302	0.999739		0.993629	0.998485	0.99288	0.999838		0.999991	0.992859	0.996335	0.99997
m590	1	344235	AT1G01990	0.992823	0.989915	0.995706	0.999696		0.999443	0.999633	0.998589	0.997853		0.998263	0.999877	0.993478	0.999936		0.997762	0.999809	0.998493	0.990035		0.93026	0.999752	0.99992	0.999871		0.999234	0.9953	0.999619	0.996879		0.966836	0.996843	0.993302	0.999739		0.990559	0.999018	0.985934	0.999838		0.999991	0.992452	0.996335	0.99997
m591	1	345567	AT1G01990	NA	NA	NA	NA		NA	NA	NA	NA		NA	NA	NA	NA		NA	NA	NA	NA		NA	NA	NA	NA		NA	NA	NA	NA		NA	NA	NA	NA		NA	NA	NA	NA		NA	NA	NA	NA
m592	1	346038	AT1G02000	0.995019	0.995684	0.995706	0.999954		0.996718	0.999633	0.998589	0.997853		0.998263	0.996051	0.997778	0.999936		0.997762	0.999809	0.998493	0.999651		0.998327	0.995103	0.99992	0.897695		0.999234	0.995799	0.999619	0.999709		0.987851	0.996843	0.993302	0.999739		0.993629	0.989048	0.990481	0.999838		0.999991	0.993621	0.997995	0.99997
m593	1	348970	AT1G02010	0.9995	0.96993	0.995887	0.999696		0.999443	0.999633	0.998589	0.997853		0.999161	0.999877	0.998968	0.999936		0.999828	0.999809	0.998047	0.999651		0.998327	0.999752	0.99992	0.999871		0.999234	0.99765	0.999619	0.999709		0.994843	0.996843	0.999415	0.999739		0.990893	0.997885	0.992086	0.999838		0.999991	0.993621	0.996335	0.99997
m594	1	349310	AT1G02010	0.999499	0.995684	0.999953	0.999696		0.99874	0.999633	0.998589	0.997853		0.999186	0.999877	0.993478	0.999936		0.999828	0.999809	0.998047	0.999651		0.998327	0.999752	0.99992	0.999871		0.999234	0.996729	0.999619	0.999709		0.997947	0.997209	0.993302	0.999739		0.990559	0.986557	0.991399	0.999838		0.999991	0.996587	0.997602	0.99997
m595	1	349489	AT1G02010	0.999783	0.979708	0.998198	0.999696		0.979849	0.999633	0.998589	0.997853		0.998717	0.999877	0.991699	0.999936		0.997762	0.999809	0.998204	0.999651		0.998327	0.999752	0.99992	0.999871		0.999234	0.996729	0.999619	0.999709		0.998806	0.998057	0.993302	0.999739		0.993629	0.998485	0.990481	0.999838		0.999991	0.998164	0.997602	0.99997
m596	1	349786	AT1G02010	0.998136	0.967535	0.997123	0.999696		0.99874	0.999633	0.998589	0.997853		0.998782	0.999877	0.997778	0.999936		0.997762	0.999809	0.998047	0.999651		0.998327	0.999752	0.99992	0.999871		0.999234	0.9953	0.999619	0.999709		0.997947	0.999802	0.993302	0.999739		0.994448	0.989048	0.990481	0.999838		0.999991	0.992026	0.997995	0.99997
m597	1	350432	AT1G02010	0.997042	0.979708	0.997397	0.999696		0.99874	0.999633	0.998589	0.997853		0.998263	0.999877	0.990189	0.999936		0.9995	0.999809	0.998493	0.999651		0.998327	0.999752	0.99992	0.999871		0.999234	0.997053	0.999619	0.999709		0.999947	0.997531	0.993302	0.999739		0.993629	0.998485	0.985934	0.999838		0.999991	0.993621	0.999416	0.99997
m598	1	351212	AT1G02010	0.996524	0.979708	0.998198	0.999696		0.99874	0.999633	0.998589	0.997853		0.998263	0.999877	0.990189	0.999936		0.999442	0.999809	0.998204	0.999651		0.998327	0.999752	0.99992	0.999871		0.999234	0.996729	0.999619	0.999709		0.99969	0.998057	0.993302	0.999739		0.994865	0.998485	0.985934	0.999838		0.999991	0.998164	0.999416	0.99997
m599	1	351393	AT1G02010	0.996524	0.979708	0.998198	0.999696		0.99874	0.999633	0.998589	0.997853		0.998263	0.999877	0.990189	0.999936		0.999442	0.999809	0.998204	0.999651		0.998327	0.999752	0.99992	0.999871		0.999234	0.996729	0.999619	0.999709		0.99969	0.998057	0.993302	0.999739		0.994865	0.998485	0.985934	0.999838		0.999991	0.998164	0.999416	0.99997
m600	1	351689	AT1G02010	0.999828	0.995684	0.997397	0.999696		0.999443	0.999633	0.998589	0.997853		0.9995	0.999877	0.993478	0.999936		0.999934	0.999809	0.998047	0.999651		0.998327	0.999752	0.99992	0.999871		0.999234	0.996729	0.999619	0.999709		0.994843	0.996843	0.993302	0.999739		0.990559	0.986557	0.998027	0.999838		0.999991	0.999647	0.997995	0.99997
m601	1	351832	AT1G02010	0.995019	0.979708	0.998198	0.999696		0.985592	0.999633	0.998589	0.997853		0.998263	0.999877	0.990189	0.999936		0.999442	0.999809	0.998204	0.999651		0.998327	0.999752	0.99992	0.999871		0.999234	0.996729	0.999619	0.999709		0.99969	0.998057	0.993302	0.999739		0.994865	0.998485	0.985934	0.999838		0.999991	0.998164	0.999416	0.99997
m602	1	352602	NA	0.996524	0.979708	0.998198	0.999696		0.99874	0.999633	0.998589	0.997853		0.998263	0.999877	0.990189	0.999936		0.999442	0.999809	0.998204	0.999651		0.998327	0.999752	0.99992	0.999871		0.999234	0.996729	0.999619	0.999709		0.99969	0.998057	0.993302	0.999739		0.994865	0.998485	0.985934	0.999838		0.999991	0.998164	0.999416	0.99997
m603	1	352807	AT1G02020	0.996591	0.995684	0.999333	0.999696		0.987146	0.999633	0.998589	0.997853		0.998263	0.999877	0.990189	0.999936		0.997762	0.999809	0.998493	0.999651		0.998327	0.999752	0.99992	0.999871		0.999234	0.999996	0.999619	0.999709		0.994846	0.998057	0.993302	0.999739		0.996379	0.99175	0.985934	0.999838		0.999991	0.995753	0.998725	0.99997
m604	1	353031	AT1G02020	NA	NA	NA	NA		NA	NA	NA	NA		NA	NA	NA	NA		NA	NA	NA	NA		NA	NA	NA	NA		NA	NA	NA	NA		NA	NA	NA	NA		NA	NA	NA	NA		NA	NA	NA	NA
m605	1	353230	AT1G02020	0.996524	0.979708	0.998198	0.999696		0.99874	0.999633	0.998589	0.997853		0.998263	0.999877	0.990189	0.999936		0.999442	0.999809	0.998204	0.999651		0.998327	0.999752	0.99992	0.999871		0.999234	0.996729	0.999619	0.999709		0.99969	0.998057	0.993302	0.999739		0.994865	0.998485	0.985934	0.999838		0.999991	0.998164	0.999416	0.99997
m606	1	353328	AT1G02020	0.995106	0.994065	0.999953	0.999696		0.99874	0.999633	0.998589	0.997853		0.998263	0.999877	0.990189	0.999936		0.997762	0.999809	0.998047	0.999651		0.998327	0.999752	0.99992	0.999871		0.999234	0.997053	0.999619	0.999709		0.998061	0.99927	0.993302	0.999739		0.993629	0.998464	0.985934	0.999838		0.999991	0.998663	0.998725	0.99997
m607	1	355246	AT1G02020	0.993283	0.995684	0.995706	0.999696		0.968578	0.999633	0.998589	0.997853		0.99758	0.999877	0.990189	0.999936		0.997762	0.999809	0.998047	0.999651		0.998375	0.999752	0.99992	0.95897		0.999234	0.9953	0.999619	0.999709		0.997947	0.996843	0.994224	0.999739		0.993629	0.998485	0.993177	0.999838		0.999991	0.992452	0.998997	0.99997
m608	1	355316	AT1G02020	0.9949	0.995684	0.999953	0.999696		0.99874	0.999633	0.998589	0.997853		0.998263	0.999877	0.990189	0.999936		0.999828	0.999809	0.998047	0.999651		0.998361	0.999752	0.99992	0.999871		0.999234	0.997722	0.999619	0.999709		0.997947	0.996843	0.993302	0.999739		0.993629	0.988156	0.998982	0.999838		0.999991	0.998202	0.998725	0.99997
m609	1	355397	AT1G02030	0.991264	0.997864	0.995706	0.999696		0.983193	0.999633	0.998589	0.997853		0.998263	0.999877	0.990189	0.999936		0.999025	0.999809	0.998047	0.999651		0.998327	0.999752	0.99992	0.999871		0.999234	0.9953	0.999619	0.999709		0.998061	0.996843	0.995181	0.999739		0.993629	0.998485	0.998657	0.999838		0.999991	0.992385	0.997995	0.99997
m610	1	355976	AT1G02030	0.991092	0.998058	0.997397	0.999696		0.99874	0.999633	0.998589	0.997853		0.998263	0.999877	0.990189	0.145979		0.993188	0.999809	0.998047	0.999651		0.992201	0.999752	0.99992	0.999871		0.999234	0.995799	0.999619	0.996443		0.987738	0.998057	0.993302	0.999739		0.990217	0.998485	0.990301	0.999838		0.999991	0.99455	0.999416	0.99997
m611	1	356907	AT1G02030	0.997181	0.979708	0.995706	0.999696		0.99874	0.999633	0.99913	0.998669		0.998717	0.972794	0.997778	0.999936		0.999934	0.999809	0.998493	0.999651		0.985465	0.999752	0.99992	0.999871		0.999234	0.993031	0.999619	0.999709		0.987738	0.996843	0.993302	0.999739		0.993629	0.99384	0.992857	0.999838		0.999991	0.992385	0.997995	0.99997
m612	1	356942	AT1G02030	0.99212	0.999227	0.997397	0.999696		0.875348	0.999633	0.998589	0.997853		0.998263	0.999877	0.995318	0.999936		0.993188	0.999809	0.998047	0.999651		0.998327	0.999752	0.99992	0.999871		0.999234	0.9953	0.999619	0.999709		0.983835	0.996843	0.993302	0.999739		0.993629	0.986557	0.998657	0.999838		0.999991	0.992452	0.997995	0.99997
m613	1	357001	AT1G02030	0.991092	0.994507	0.999953	0.999696		0.842418	0.999633	0.998589	0.997853		0.998263	0.999877	0.990779	0.999936		0.993188	0.999809	0.998047	0.999651		0.998327	0.999752	0.99992	0.92061		0.999234	0.9953	0.999619	0.999709		0.987738	0.996843	0.994224	0.999739		0.996212	0.997816	0.992188	0.999838		0.999991	0.992385	0.997602	0.99997
m614	1	357481	AT1G02030	0.991092	0.999235	0.999953	0.999696		0.99874	0.999633	0.998589	0.997853		0.998263	0.999877	0.990189	0.999936		0.997762	0.999809	0.998047	0.999651		0.998327	0.999752	0.99992	0.999871		0.999234	0.999719	0.999619	0.999709		0.987738	0.996843	0.993302	0.999739		0.990559	0.986557	0.991399	0.999838		0.999991	0.998663	0.999488	0.99997
m615	1	359382	AT1G02050	0.991092	0.995684	0.999953	0.999696		0.976848	0.999633	0.998589	0.997853		0.998263	0.999877	0.990189	0.999936		0.997762	0.999809	0.998493	0.999651		0.998642	0.999752	0.99992	0.999871		0.999234	0.995799	0.999619	0.999709		0.810779	0.996843	0.993302	0.999739		0.993629	0.998485	0.990481	0.999838		0.999991	0.992452	0.996335	0.99997
m616	1	360888	AT1G02050	0.991264	0.995684	0.996323	0.999696		0.968578	0.999633	0.998589	0.997853		0.998263	0.999877	0.990189	0.999936		0.998232	0.999809	0.998493	0.999651		0.998327	0.999752	0.99992	0.955019		0.999234	0.996729	0.999619	0.999709		0.996528	0.996843	0.993852	0.999739		0.993629	0.993465	0.99288	0.999838		0.999991	0.995059	0.997995	0.99997
m617	1	361200	AT1G02060	0.995135	0.983707	0.995706	0.999696		0.99874	0.999633	0.998589	0.998434		0.998263	0.999877	0.990189	0.999936		0.999828	0.999809	0.999011	0.999651		0.964085	0.999752	0.99992	0.999871		0.999234	0.990294	0.999619	0.999709		0.975798	0.996843	0.997904	0.999739		0.99593	0.993332	0.990481	0.999838		0.999991	0.99006	0.998725	0.99997
m618	1	362150	AT1G02060	0.991092	0.988228	0.999905	0.999696		0.99874	0.999633	0.998589	0.997853		0.998263	0.999877	0.990189	0.999936		0.999828	0.999809	0.998493	0.999651		0.975716	0.999752	0.99992	0.999871		0.999234	0.996729	0.999619	0.999709		0.997947	0.996843	0.99683	0.999739		0.988877	0.991351	0.990301	0.999838		0.999991	0.996284	0.996335	0.99997
m619	1	362211	AT1G02060	0.999002	0.95848	0.995706	0.999696		0.99874	0.999633	0.998589	0.997853		0.998717	0.999877	0.997778	0.999936		0.999828	0.999809	0.998047	0.999651		0.998327	0.999752	0.99992	0.999871		0.999234	0.997638	0.999619	0.999709		0.992469	0.997531	0.993852	0.999739		0.993629	0.989048	0.992086	0.999838		0.999991	0.992452	0.996335	0.99997
m620	1	362763	AT1G02060	0.996524	0.967535	0.995706	0.999696		0.99874	0.999633	0.998891	0.999624		0.998263	0.999877	0.997778	0.999936		0.999828	0.999809	0.998204	0.999651		0.998327	0.999752	0.99992	0.999871		0.999234	0.9953	0.999619	0.999709		0.987738	0.996843	0.994353	0.999739		0.999045	0.997885	0.985934	0.999838		0.999991	0.992385	0.996335	0.99997
m621	1	363510	AT1G02065	0.991092	0.995684	0.995706	0.999696		0.99874	0.999633	0.99913	0.997853		0.998263	0.999877	0.990189	0.999936		0.999828	0.999809	0.998047	0.999651		0.977639	0.999752	0.99992	0.999871		0.999234	0.997053	0.999619	0.999709		0.994276	0.99927	0.993302	0.999739		0.994865	0.997816	0.985934	0.999838		0.999991	0.996672	0.996335	0.99997
m622	1	363817	AT1G02065	0.995135	0.995684	0.997397	0.999696		0.999443	0.999633	0.998589	0.997853		0.998263	0.999877	0.990189	0.999936		0.995716	0.999809	0.998047	0.999651		0.998327	0.999752	0.99992	0.998259		0.999234	0.99804	0.999619	0.851408		0.994013	0.996843	0.993302	0.999739		0.996212	0.993332	0.985934	0.999838		0.999991	0.998483	0.996335	0.99997
m623	1	363886	AT1G02065	0.991264	0.998058	0.995706	0.999696		0.999443	0.999633	0.998589	0.997853		0.998263	0.999877	0.990779	0.942021		0.995716	0.999809	0.998047	0.999651		0.998327	0.999752	0.99992	0.999871		0.999234	0.996729	0.999619	0.999709		0.987363	0.999802	0.993302	0.999739		0.994688	0.991351	0.985934	0.999838		0.999991	0.997595	0.996335	0.99997
m624	1	367150	AT1G02065	0.999499	0.995684	0.998198	0.999696		0.99981	0.999633	0.99913	0.997853		0.998263	0.999877	0.998968	0.999936		0.999828	0.999809	0.999011	0.999651		0.998327	0.999752	0.99992	0.999871		0.999234	0.997053	0.999619	0.999709		0.994013	0.99927	0.99893	0.999739		0.993629	0.991351	0.985934	0.999838		0.999991	0.998319	0.996335	0.99997
m625	1	367218	AT1G02065	0.991092	0.99951	0.995706	0.999791		0.999443	0.999633	0.998589	0.997853		0.999583	0.999877	0.997783	0.999936		0.999828	0.999809	0.998493	0.999651		0.998327	0.999752	0.99992	0.999871		0.999234	0.996729	0.999619	0.999709		0.994549	0.999802	0.993302	0.999739		0.994773	0.99384	0.992189	0.999838		0.999991	0.990261	0.996335	0.99997
m626	1	367914	NA	0.995621	0.999801	0.999953	0.999696		0.999443	0.999633	0.99913	0.997853		0.9983	0.999877	0.998968	0.999936		0.999934	0.999809	0.998047	0.999651		0.998327	0.999752	0.99992	0.999871		0.999234	0.995799	0.999619	0.996443		0.987738	0.996843	0.993302	0.999739		0.997599	0.998022	0.985934	0.999838		0.999991	0.993621	0.998873	0.99997
m627	1	368476	NA	0.991264	0.995684	0.999953	0.999696		0.999254	0.999633	0.998891	0.997853		0.998263	0.999877	0.995687	0.999936		0.997762	0.999809	0.998204	0.999651		0.998361	0.999752	0.99992	0.999871		0.999234	0.997053	0.999619	0.999709		0.987738	0.996843	0.993302	0.999739		0.994773	0.99175	0.991399	0.999838		0.999991	0.994752	0.996335	0.99997
m628	1	370670	AT1G02070	0.995019	0.996028	0.995706	0.999696		0.99874	0.999633	0.998589	0.997853		0.999583	0.999877	0.997778	0.999936		0.998691	0.999809	0.998047	0.999651		0.998361	0.999752	0.99992	0.999871		0.999234	0.999107	0.999619	0.999709		0.997947	0.996843	0.993302	0.999739		0.993629	0.997008	0.997447	0.999838		0.999991	0.994752	0.996335	0.99997
m629	1	371410	AT1G02074	0.999499	0.997224	0.995706	0.999696		0.99981	0.999633	0.998589	0.997853		0.999583	0.999877	0.998968	0.999936		0.999828	0.999809	0.998047	0.999651		0.998327	0.999752	0.99992	0.999871		0.999234	0.997713	0.999619	0.999709		0.99969	0.998057	0.993302	0.999739		0.993629	0.998485	0.985934	0.999838		0.999991	0.997825	0.996335	0.99997
m630	1	371484	AT1G02074	0.999783	0.999801	0.997397	0.999696		0.999443	0.999633	0.998589	0.995864		0.998263	0.999877	0.993478	0.999936		0.999828	0.999809	0.998493	0.999651		0.998327	0.999752	0.99992	0.999871		0.999234	0.9953	0.999619	0.999709		0.994276	0.996843	0.998208	0.999739		0.993629	0.997816	0.985934	0.999838		0.999991	0.990187	0.997995	0.99997
m631	1	372172	AT1G02074	0.995019	0.995684	0.995706	0.999696		0.99874	0.999633	0.99913	0.997853		0.998717	0.999877	0.997778	0.999936		0.999828	0.999809	0.998493	0.999651		0.998327	0.999752	0.99992	0.999871		0.999234	0.997882	0.999619	0.996443		0.992469	0.997776	0.993302	0.999739		0.990893	0.999768	0.985934	0.999838		0.999991	0.996475	0.996335	0.99997
m632	1	372205	AT1G02074	0.996524	0.995684	0.995706	0.999696		0.999254	0.999633	0.99913	0.997853		0.999583	0.999877	0.997778	0.999936		0.999934	0.999809	0.998493	0.999651		0.998327	0.999752	0.99992	0.999871		0.999234	0.997638	0.999619	0.996443		0.996528	0.998162	0.993302	0.999739		0.990559	0.993774	0.985934	0.999838		0.999991	0.995584	0.996335	0.99997
m633	1	372809	AT1G02080	0.996524	0.995684	0.995706	0.999696		0.999254	0.999633	0.99913	0.997853		0.999583	0.999877	0.997778	0.999936		0.999934	0.999809	0.998493	0.999651		0.998327	0.999752	0.99992	0.999871		0.999234	0.997638	0.999619	0.996443		0.996528	0.998162	0.993302	0.999739		0.990559	0.993774	0.985934	0.999838		0.999991	0.995584	0.996335	0.99997
m634	1	373097	AT1G02080	0.992785	0.995684	0.996399	0.999696		0.99874	0.999633	0.999856	0.997853		0.998782	0.999877	0.997778	0.999936		0.999828	0.999809	0.998493	0.999651		0.985465	0.999752	0.99992	0.999871		0.999234	0.997053	0.999619	0.996443		0.997947	0.996843	0.993852	0.999739		0.990559	0.999327	0.985934	0.999838		0.999991	0.998526	0.997995	0.99997
m635	1	373685	AT1G02080	0.995019	0.995684	0.997123	0.999696		0.999443	0.999633	0.998589	0.997853		0.998263	0.999877	0.997783	0.999936		0.999828	0.999809	0.998493	0.999651		0.998327	0.999752	0.99992	0.999871		0.999234	0.996729	0.999619	0.999709		0.997947	0.999573	0.994224	0.999739		0.993629	0.997008	0.985934	0.999838		0.999991	0.993621	0.99739	0.99997
m636	1	375468	AT1G02080	0.998505	0.995684	0.995706	0.999696		0.999443	0.999633	0.99913	0.997853		0.999186	0.999877	0.998968	0.999936		0.999934	0.999809	0.999011	0.999651		0.998327	0.999752	0.99992	0.999871		0.999234	0.997638	0.999619	0.999709		0.999603	0.996843	0.993852	0.999739		0.993629	0.998485	0.985934	0.999838		0.999991	0.996719	0.996335	0.99997
m637	1	375499	AT1G02080	0.996524	0.995684	0.995706	0.999696		0.999254	0.999633	0.99913	0.997853		0.999583	0.999877	0.997778	0.999936		0.999934	0.999809	0.998493	0.999651		0.998327	0.999752	0.99992	0.999871		0.999234	0.997638	0.999619	0.996443		0.996528	0.998162	0.993302	0.999739		0.990559	0.993774	0.985934	0.999838		0.999991	0.995584	0.996335	0.99997
m638	1	376976	AT1G02080	NA	NA	NA	NA		NA	NA	NA	NA		NA	NA	NA	NA		NA	NA	NA	NA		NA	NA	NA	NA		NA	NA	NA	NA		NA	NA	NA	NA		NA	NA	NA	NA		NA	NA	NA	NA
m639	1	377334	AT1G02080	0.991264	0.999801	0.995706	0.999696		0.999443	0.999633	0.99913	0.997853		0.999583	0.999877	0.993503	0.999936		0.995716	0.999809	0.998047	0.999651		0.998327	0.999752	0.99992	0.999871		0.999234	0.995799	0.999619	0.999709		0.987738	0.999591	0.993302	0.999739		0.993629	0.989048	0.98681	0.999838		0.999991	0.998663	0.997995	0.99997
m640	1	377825	AT1G02080	0.995621	0.99601	0.998573	0.999696		0.99981	0.999633	0.998589	0.983967		0.998263	0.999877	0.997778	0.999936		0.999828	0.999809	0.999712	0.999651		0.998327	0.999752	0.99992	0.999871		0.999234	0.996729	0.999619	0.999709		0.997947	0.997531	0.996699	0.999739		0.993629	0.993774	0.985934	0.999838		0.999991	0.996719	0.996335	0.99997
m641	1	378101	AT1G02080	0.999499	0.995684	0.997397	0.999696		0.999989	0.999633	0.998589	0.997853		0.999186	0.999877	0.997778	0.999936		0.999828	0.999809	0.998493	0.999651		0.998327	0.999752	0.99992	0.999871		0.999234	0.996729	0.999619	0.999709		0.987738	0.996843	0.994224	0.999739		0.990559	0.991351	0.985934	0.999838		0.999991	0.997494	0.996335	0.99997
m642	1	379604	AT1G02080	NA	NA	NA	NA		NA	NA	NA	NA		NA	NA	NA	NA		NA	NA	NA	NA		NA	NA	NA	NA		NA	NA	NA	NA		NA	NA	NA	NA		NA	NA	NA	NA		NA	NA	NA	NA
m643	1	381773	AT1G02080	0.998505	0.995684	0.995706	0.999696		0.999443	0.999633	0.99913	0.997853		0.999186	0.999877	0.998968	0.999936		0.999934	0.999809	0.999011	0.999651		0.998327	0.999752	0.99992	0.999871		0.999234	0.997638	0.999619	0.999709		0.999603	0.996843	0.993852	0.999739		0.993629	0.998485	0.985934	0.999838		0.999991	0.996719	0.996335	0.99997
m644	1	381817	AT1G02080	0.992823	0.99601	0.998386	0.999696		0.999443	0.999633	0.998589	0.989862		0.998263	0.999877	0.997778	0.999936		0.997762	0.999809	0.998493	0.999651		0.998327	0.999752	0.99992	0.999871		0.999234	0.9953	0.999619	0.996443		0.994013	0.999445	0.994401	0.999739		0.993629	0.995086	0.985934	0.999838		0.999991	0.992385	0.997995	0.99997
m645	1	382112	AT1G02080	0.996524	0.995684	0.995706	0.999696		0.999913	0.999633	0.998589	0.997853		0.999583	0.999877	0.998968	0.999936		0.999934	0.999809	0.998493	0.999651		0.998327	0.999752	0.99992	0.999871		0.999234	0.997638	0.999619	0.996443		0.994843	0.996843	0.993302	0.999739		0.990278	0.988156	0.985934	0.999838		0.999991	0.996351	0.996335	0.99997
m646	1	383526	AT1G02080	0.998505	0.995684	0.995706	0.999696		0.999443	0.999633	0.99913	0.997853		0.999186	0.999877	0.998968	0.999936		0.999934	0.999809	0.999011	0.999651		0.998327	0.999752	0.99992	0.999871		0.999234	0.997638	0.999619	0.999709		0.999603	0.996843	0.993852	0.999739		0.993629	0.998485	0.985934	0.999838		0.999991	0.996719	0.996335	0.99997
m647	1	384584	AT1G02080	0.998505	0.995684	0.995706	0.999696		0.999443	0.999633	0.99913	0.997853		0.999186	0.999877	0.998968	0.999936		0.999934	0.999809	0.999011	0.999651		0.998327	0.999752	0.99992	0.999871		0.999234	0.997638	0.999619	0.999709		0.999603	0.996843	0.993852	0.999739		0.993629	0.998485	0.985934	0.999838		0.999991	0.996719	0.996335	0.99997
m648	1	384674	AT1G02080	0.997042	0.995684	0.995706	0.999696		0.999167	0.999633	0.999436	0.997853		0.998263	0.999877	0.997778	0.999936		0.999828	0.999809	0.998493	0.999651		0.998327	0.999752	0.99992	0.999871		0.999234	0.996729	0.999619	0.996443		0.997947	0.999802	0.993852	0.999739		0.990559	0.991351	0.985934	0.999838		0.999991	0.99455	0.996335	0.99997
m649	1	388705	AT1G02090	0.997042	0.995684	0.995706	0.999696		0.999167	0.999633	0.999436	0.997853		0.998263	0.999877	0.997778	0.999936		0.999828	0.999809	0.998493	0.999651		0.998327	0.999752	0.99992	0.999871		0.999234	0.996729	0.999619	0.996443		0.997947	0.999802	0.993852	0.999739		0.990559	0.991351	0.985934	0.999838		0.999991	0.99455	0.996335	0.99997
m650	1	389095	AT1G02090	0.993051	0.996959	0.999953	0.999696		0.99981	0.999633	0.998589	0.997853		0.998263	0.999877	0.993478	0.999936		0.998691	0.999809	0.998047	0.999651		0.998327	0.981099	0.99992	0.999871		0.999234	0.997053	0.999619	0.999709		0.987738	0.997209	0.993302	0.999739		0.994865	0.991283	0.985934	0.999838		0.999991	0.993621	0.99691	0.99997
m651	1	389215	AT1G02090	0.991264	0.996273	0.995706	0.999696		0.999443	0.999633	0.998589	0.997853		0.999583	0.999877	0.993478	0.999936		0.999828	0.999809	0.998047	0.999651		0.998361	0.999752	0.99992	0.999871		0.999234	0.9953	0.999619	0.999709		0.994846	0.996843	0.993302	0.999739		0.996458	0.995935	0.99288	0.999838		0.999991	0.989258	0.996335	0.99997
m652	1	389577	AT1G02090	0.996524	0.995684	0.995706	0.999696		0.999254	0.999633	0.998589	0.997853		0.998263	0.999877	0.997778	0.999936		0.999828	0.999809	0.998047	0.999651		0.998327	0.999752	0.99992	0.999871		0.999234	0.997638	0.999619	0.996443		0.995794	0.999591	0.993302	0.999739		0.990559	0.989048	0.985934	0.999838		0.999991	0.999478	0.996335	0.99997
m653	1	389853	AT1G02100	0.993955	0.995684	0.995706	0.999696		0.99874	0.999633	0.998589	0.997853		0.999583	0.999877	0.997778	0.999936		0.999828	0.999809	0.998493	0.999651		0.998327	0.999752	0.99992	0.999871		0.999234	0.996729	0.999619	0.996443		0.994013	0.998057	0.993302	0.999739		0.99094	0.998485	0.985934	0.999838		0.999991	0.992883	0.999262	0.99997
m654	1	389949	AT1G02100	0.991264	0.99951	0.995706	0.999696		0.99874	0.999633	0.998589	0.997853		0.999186	0.999877	0.997778	0.999936		0.999828	0.999809	0.998493	0.999651		0.998327	0.999752	0.99992	0.999871		0.999234	0.995799	0.999619	0.999709		0.98901	0.998057	0.993302	0.999739		0.990559	0.995935	0.985934	0.999838		0.999991	0.992452	0.999262	0.99997
m655	1	390211	AT1G02100	0.997008	0.99543	0.995706	0.999696		0.999443	0.999633	0.998589	0.997853		0.998263	0.999877	0.9993	0.999936		0.997762	0.999809	0.998047	0.999651		0.998327	0.999752	0.99992	0.999871		0.999234	0.995799	0.999619	0.996443		0.999947	0.996843	0.993302	0.999739		0.993629	0.991351	0.985934	0.999838		0.999991	0.992883	0.996335	0.99997
m656	1	390415	AT1G02100	0.995019	0.99601	0.995706	0.999696		0.999443	0.999633	0.998589	0.997853		0.999161	0.999877	0.997778	0.999936		0.999828	0.999809	0.998493	0.999651		0.998327	0.999752	0.99992	0.999871		0.999234	0.995799	0.999619	0.999709		0.996528	0.996843	0.993302	0.999739		0.993629	0.998485	0.985934	0.999838		0.999991	0.992452	0.998873	0.99997
m657	1	390542	AT1G02100	0.997008	0.99543	0.995706	0.999696		0.999443	0.999633	0.998589	0.997853		0.998263	0.999877	0.9993	0.999936		0.997762	0.999809	0.998047	0.999651		0.998327	0.999752	0.99992	0.999871		0.999234	0.995799	0.999619	0.996443		0.999947	0.996843	0.993302	0.999739		0.993629	0.991351	0.985934	0.999838		0.999991	0.992883	0.996335	0.99997
m658	1	390744	AT1G02100	0.997042	0.995684	0.995706	0.999696		0.999913	0.999633	0.998589	0.997853		0.998263	0.999877	0.997778	0.999936		0.999828	0.999809	0.999615	0.999651		0.998361	0.999752	0.99992	0.999871		0.999234	0.997722	0.999619	0.999709		0.99974	0.999974	0.993302	0.999739		0.993629	0.998485	0.985934	0.999838		0.999991	0.994752	0.998873	0.99997
m659	1	390770	AT1G02100	0.997042	0.995684	0.995706	0.999696		0.999913	0.999633	0.998589	0.997853		0.998263	0.999877	0.997778	0.999936		0.999828	0.999809	0.999615	0.999651		0.998361	0.999752	0.99992	0.999871		0.999234	0.997722	0.999619	0.999709		0.99974	0.999974	0.993302	0.999739		0.993629	0.998485	0.985934	0.999838		0.999991	0.994752	0.998873	0.99997
m660	1	392131	AT1G02100	0.995019	0.99951	0.995706	0.999696		0.999443	0.999633	0.998589	0.997853		0.999583	0.999877	0.997778	0.999936		0.998135	0.999809	0.998047	0.999651		0.998327	0.999752	0.99992	0.999871		0.999234	0.997722	0.999619	0.999709		0.999355	0.996843	0.993302	0.999739		0.993629	0.998485	0.985934	0.999838		0.999991	0.998424	0.996378	0.99997
m661	1	392316	AT1G02100	0.997042	0.995684	0.995706	0.999696		0.999913	0.999633	0.998589	0.997853		0.998263	0.999877	0.997778	0.999936		0.999828	0.999809	0.999615	0.999651		0.998361	0.999752	0.99992	0.999871		0.999234	0.997722	0.999619	0.999709		0.99974	0.999974	0.993302	0.999739		0.993629	0.998485	0.985934	0.999838		0.999991	0.994752	0.998873	0.99997
m662	1	392462	AT1G02100	0.997042	0.995684	0.995706	0.999696		0.999913	0.999633	0.998589	0.997853		0.998263	0.999877	0.997778	0.999936		0.999828	0.999809	0.999615	0.999651		0.998361	0.999752	0.99992	0.999871		0.999234	0.997722	0.999619	0.999709		0.99974	0.999974	0.993302	0.999739		0.993629	0.998485	0.985934	0.999838		0.999991	0.994752	0.998873	0.99997
m663	1	394129	AT1G02110	0.991264	0.995684	0.995706	0.999696		0.999443	0.999633	0.998589	0.997853		0.998263	0.999877	0.997778	0.999936		0.999828	0.999809	0.998493	0.999651		0.998361	0.999752	0.99992	0.999871		0.999234	0.995799	0.999619	0.999709		0.99648	0.996843	0.993852	0.999739		0.994865	0.997885	0.985934	0.999838		0.999991	0.992385	0.997995	0.99997
m664	1	394552	AT1G02110	0.99931	0.995684	0.995706	0.999696		0.999443	0.999633	0.99913	0.997853		0.998263	0.999877	0.999169	0.999936		0.999934	0.999809	0.998493	0.999651		0.998327	0.999752	0.99992	0.999871		0.999234	0.997638	0.999619	0.999709		0.996745	0.997531	0.999016	0.999739		0.993629	0.991351	0.985934	0.999838		0.999991	0.995581	0.996335	0.99997
m665	1	394881	AT1G02110	NA	NA	NA	NA		NA	NA	NA	NA		NA	NA	NA	NA		NA	NA	NA	NA		NA	NA	NA	NA		NA	NA	NA	NA		NA	NA	NA	NA		NA	NA	NA	NA		NA	NA	NA	NA
m666	1	394901	AT1G02110	0.991264	0.999978	0.995706	0.999696		0.999443	0.999633	0.998589	0.997853		0.998263	0.999877	0.996766	0.999936		0.999828	0.98426	0.998204	0.999651		0.998327	0.999752	0.99992	0.999871		0.999234	0.9953	0.999619	0.999709		0.994276	0.996843	0.997198	0.999739		0.994865	0.99384	0.990121	0.999838		0.999991	0.992859	0.99939	0.99997
m667	1	395368	AT1G02110	NA	NA	NA	NA		NA	NA	NA	NA		NA	NA	NA	NA		NA	NA	NA	NA		NA	NA	NA	NA		NA	NA	NA	NA		NA	NA	NA	NA		NA	NA	NA	NA		NA	NA	NA	NA
m668	1	395787	AT1G02120	0.991092	0.99601	0.995706	0.999696		0.999443	0.999633	0.998589	0.997853		0.999583	0.999877	0.997783	0.999936		0.999828	0.999809	0.998493	0.999651		0.998327	0.999752	0.99992	0.999871		0.999234	0.995799	0.999619	0.999709		0.998796	0.996843	0.993302	0.999739		0.997485	0.988156	0.990121	0.999838		0.999991	0.992026	0.996335	0.99997
m669	1	395878	AT1G02120	0.999783	0.995684	0.995706	0.999696		0.99981	0.999633	0.998589	0.99893		0.998263	0.999877	0.990189	0.999936		0.997175	0.999809	0.998047	0.999651		0.998726	0.999752	0.99992	0.999871		0.999234	0.993143	0.999619	0.999709		0.994013	0.996843	0.994224	0.999739		0.994644	0.997816	0.985934	0.999838		0.999991	0.990187	0.99691	0.99997
m670	1	396021	AT1G02120	0.995019	0.998896	0.997123	0.999696		0.999443	0.999633	0.998589	0.997853		0.998263	0.999877	0.997778	0.999936		0.997762	0.999809	0.998493	0.999651		0.998361	0.999752	0.99992	0.999871		0.999234	0.996729	0.999619	0.996443		0.999024	0.99868	0.993302	0.999739		0.995549	0.998485	0.985934	0.999838		0.999991	0.998668	0.997995	0.99997
m671	1	396130	AT1G02120	0.996524	0.998896	0.995706	0.999696		0.99874	0.999633	0.998589	0.997853		0.998263	0.999877	0.990189	0.999936		0.997877	0.999809	0.998493	0.999651		0.998327	0.999752	0.99992	0.999871		0.999234	0.9953	0.999619	0.999709		0.980744	0.996843	0.993302	0.999739		0.993629	0.999378	0.990481	0.999838		0.999991	0.992452	0.99939	0.99997
m672	1	397173	AT1G02120	NA	NA	NA	NA		NA	NA	NA	NA		NA	NA	NA	NA		NA	NA	NA	NA		NA	NA	NA	NA		NA	NA	NA	NA		NA	NA	NA	NA		NA	NA	NA	NA		NA	NA	NA	NA
m673	1	397698	AT1G02120	0.996524	0.995684	0.995706	0.999696		0.999443	0.999633	0.998589	0.997853		0.999583	0.999877	0.997778	0.999936		0.999828	0.999809	0.998493	0.999651		0.998327	0.999752	0.99992	0.999871		0.999234	0.996729	0.999619	0.996443		0.994013	0.998057	0.993302	0.999739		0.99094	0.998485	0.985934	0.999838		0.999991	0.992883	0.999262	0.99997
m674	1	398592	AT1G02120	0.993598	0.99951	0.995706	0.999696		0.999443	0.999633	0.998589	0.997853		0.999583	0.999877	0.997778	0.999936		0.999934	0.999809	0.999615	0.999651		0.998327	0.999752	0.99992	0.999871		0.999234	0.996729	0.999619	0.999709		0.995206	0.996843	0.993302	0.999739		0.993629	0.997442	0.985934	0.999838		0.999991	0.993082	0.999416	0.99997
m675	1	399766	AT1G02120	0.993283	0.995684	0.995706	0.999696		0.999913	0.999633	0.998589	0.997853		0.998717	0.999877	0.998968	0.999936		0.999828	0.999809	0.998493	0.999651		0.998327	0.999752	0.99992	0.999871		0.999234	0.995799	0.999619	0.999709		0.999964	0.997531	0.993302	0.999739		0.997558	0.993332	0.991399	0.999838		0.999991	0.991164	0.996335	0.99997
m676	1	399920	NA	0.995019	0.996605	0.997397	0.999696		0.99874	0.999633	0.998589	0.997853		0.998263	0.999877	0.998968	0.999936		0.993188	0.999809	0.998493	0.999651		0.93026	0.999752	0.99992	0.999871		0.999234	0.990294	0.999619	0.999709		0.977182	0.996843	NA	NA		0.993629	0.997757	0.994394	0.999838		0.999991	0.989258	0.997995	0.99997
m677	1	400145	AT1G02130	0.992242	0.995684	0.995706	0.999696		0.999254	0.999633	0.998589	0.997853		0.998263	0.999877	0.990779	0.999936		0.997762	0.999809	0.999615	0.999651		0.999888	0.999752	0.99992	0.999871		0.999234	0.996729	0.999619	0.999709		0.987738	0.998063	0.994702	0.999739		0.993629	0.995403	0.990481	0.999838		0.999991	0.994752	0.999416	0.99997
m678	1	400593	AT1G02130	0.996524	0.99951	0.995706	0.999696		0.999443	0.999633	0.998589	0.997853		0.998263	0.999877	0.997778	0.999936		0.997762	0.999809	0.998837	0.999651		0.998327	0.999752	0.99992	0.999871		0.999234	0.995799	0.999619	0.999709		0.997947	0.998057	0.993302	0.999739		0.993629	0.999018	0.985934	0.999838		0.999991	0.996665	0.997995	0.99997
m679	1	400701	AT1G02130	0.996524	0.995684	0.995706	0.999696		0.99874	0.999633	0.998589	0.997853		0.998263	0.999877	0.990189	0.999936		0.997762	0.999809	0.998493	0.999651		0.998327	0.999752	0.99992	0.999871		0.999234	0.9953	0.999619	0.999709		0.987738	0.996843	0.99551	0.999739		0.993629	0.997885	0.996198	0.999838		0.999991	0.992385	0.998725	0.99997
m680	1	401107	AT1G02130	0.996524	0.995684	0.995706	0.999696		0.999443	0.999633	0.998589	0.997853		0.999583	0.999877	0.997778	0.999936		0.999828	0.999809	0.998493	0.999651		0.998327	0.999752	0.99992	0.999871		0.999234	0.996729	0.999619	0.996443		0.994013	0.998057	0.993302	0.999739		0.99094	0.998485	0.985934	0.999838		0.999991	0.992883	0.999262	0.99997
m681	1	401532	AT1G02130	0.995019	0.998058	0.995706	0.999696		0.999443	0.999633	0.998589	0.997853		0.998263	0.999877	0.993853	0.999936		0.999828	0.999809	0.998047	0.999651		0.999952	0.999752	0.99992	0.999871		0.999234	0.9953	0.999619	0.996443		0.994276	0.996843	0.993302	0.999739		0.993629	0.999018	0.985934	0.999838		0.999991	0.992385	0.996335	0.99997
m682	1	401762	AT1G02130	0.991264	0.99951	0.995706	0.999696		0.99874	0.999633	0.998589	0.997853		0.998263	0.999877	0.998968	0.999936		0.999828	0.999809	0.998493	0.999651		0.998327	0.999752	0.99992	0.999871		0.999234	0.995799	0.999619	0.996443		0.999273	0.999802	0.993302	0.999739		0.990559	0.998464	0.985934	0.999838		0.999991	0.992385	0.997995	0.99997
m683	1	401894	AT1G02130	0.996832	0.996367	0.995706	0.999696		0.999443	0.999633	0.998589	0.997853		0.999583	0.999877	0.997778	0.999936		0.999828	0.999809	0.998493	0.999651		0.998327	0.999752	0.99992	0.999871		0.999234	0.9953	0.999619	0.999709		0.994013	0.996843	0.993302	0.999739		0.993629	0.999018	0.985934	0.999838		0.999991	0.992385	0.999416	0.99997
m684	1	402676	AT1G02130	0.996524	0.995684	0.995706	0.999696		0.999443	0.999633	0.998589	0.997853		0.998263	0.999877	0.997778	0.999936		0.99892	0.999809	0.998047	0.999651		0.998327	0.999752	0.99992	0.999871		0.999234	0.996729	0.999619	0.996443		0.996318	0.996843	0.993302	0.999739		0.990559	0.993547	0.985934	0.999838		0.999991	0.993993	0.996335	0.99997
m685	1	402866	AT1G02136	NA	NA	NA	NA		NA	NA	NA	NA		NA	NA	NA	NA		NA	NA	NA	NA		NA	NA	NA	NA		NA	NA	NA	NA		NA	NA	NA	NA		NA	NA	NA	NA		NA	NA	NA	NA
m686	1	404038	AT1G02140	0.996524	0.99951	0.996924	0.999696		0.999443	0.999633	0.998589	0.997853		0.999161	0.999877	0.997783	0.999936		0.999828	0.999809	0.998493	0.999651		0.999715	0.999752	0.99992	0.999871		0.999234	0.995799	0.999619	0.998887		0.997947	0.996843	0.993302	0.999739		0.990559	0.989048	0.985934	0.999838		0.999991	0.992452	0.996335	0.99997
m687	1	404108	AT1G02140	0.992823	0.998015	0.999953	0.999696		0.99874	0.999633	0.998589	0.957933		0.998263	0.999877	0.9993	0.999936		0.996793	0.999809	0.998047	0.999651		0.998327	0.999752	0.99992	0.999871		0.999234	0.994441	0.999619	0.999709		0.993185	0.998162	0.993302	0.999739		0.993629	0.993774	0.985934	0.999838		0.999991	0.992385	0.999262	0.99997
m688	1	405583	AT1G02145	0.991264	0.99951	0.995706	0.999696		0.999443	0.999633	0.998589	0.997853		0.998263	0.999877	0.993832	0.999936		0.999828	0.999809	0.998204	0.999651		0.998327	0.999752	0.99992	0.999871		0.999234	0.9953	0.999619	0.999709		0.994013	0.996843	0.993302	0.999739		0.997351	0.986557	0.985934	0.999838		0.999991	0.990187	0.996335	0.99997
m689	1	405740	AT1G02145	0.997042	0.999801	0.995706	0.999696		0.999443	0.999633	0.998589	0.997853		0.999161	0.999877	0.996868	0.999936		0.999828	0.999809	0.998375	0.999651		0.998327	0.999752	0.99992	0.999871		0.999234	0.993031	0.999619	0.996443		0.994013	0.996843	0.993302	0.999739		0.990559	0.989974	0.985934	0.999838		0.999991	0.990187	0.996335	0.99997
m690	1	407205	AT1G02145	0.991264	0.99951	0.995706	0.999696		0.999443	0.999633	0.998589	0.997853		0.998263	0.999877	0.993832	0.999936		0.999828	0.999809	0.998204	0.999651		0.998327	0.999752	0.99992	0.999871		0.999234	0.9953	0.999619	0.999709		0.994013	0.996843	0.993302	0.999739		0.997351	0.986557	0.985934	0.999838		0.999991	0.990187	0.996335	0.99997
m691	1	408649	AT1G02150	0.991092	0.999801	0.995706	0.999696		0.999443	0.999633	0.998589	0.997853		0.998263	0.999877	0.990189	0.999936		0.999828	0.999809	0.998047	0.999651		0.998327	0.999752	0.99992	0.999871		0.999234	0.995799	0.999619	0.999709		0.997947	0.996843	0.993302	0.999739		0.998716	0.993774	0.990301	0.999838		0.999991	0.990187	0.996335	0.99997
m692	1	409707	AT1G02150	0.999499	0.995684	0.995706	0.999696		0.999443	0.999633	0.998589	0.997853		0.998263	0.999877	0.991685	0.999936		0.999828	0.999809	0.998047	0.999651		0.998327	0.999752	0.99992	0.999871		0.999234	0.990294	0.999619	0.99955		0.992469	0.996843	0.993302	0.999739		0.990559	0.997816	0.985934	0.999838		0.999991	0.989258	0.997702	0.99997
m693	1	410187	AT1G02150	0.991092	0.998058	0.995706	0.999696		0.999443	0.999899	0.998589	0.997853		0.998263	0.999877	0.994633	0.999936		0.999934	0.999809	0.998047	0.999651		0.998327	0.999752	0.99992	0.999871		0.999234	0.9953	0.999619	0.999709		0.997947	0.996843	0.993302	0.999739		0.998988	0.989048	0.985934	0.999838		0.999991	0.990187	0.996335	0.99997
m694	1	410242	AT1G02150	0.991092	0.994507	0.999953	0.999696		0.999443	0.999633	0.998589	0.997853		0.998263	0.999877	0.997355	0.999936		0.999828	0.999809	0.998047	0.97794		0.998327	0.999752	0.99992	0.999871		0.999234	0.996267	0.999619	0.999709		0.999964	0.996843	0.993302	0.999739		0.993629	0.997885	0.997661	0.999838		0.999991	0.992385	0.997602	0.99997
m695	1	410463	AT1G02150	0.996524	0.995684	0.999953	0.999696		0.99981	0.999633	0.99913	0.997853		0.999161	0.999877	0.997778	0.999936		0.999828	0.999809	0.998204	0.999651		0.998327	0.999752	0.99992	0.999871		0.999234	0.9953	0.999619	0.999709		0.987738	0.99928	0.993302	0.999739		0.993629	0.989284	0.985934	0.999838		0.999991	0.992452	0.996335	0.99997
m696	1	411663	AT1G02170	0.996524	0.996843	0.999953	0.999696		0.99981	0.999633	0.998589	0.997853		0.998263	0.999877	0.993503	0.999936		0.999934	0.999809	0.999786	0.999651		0.998361	0.999752	0.99992	0.999871		0.999234	0.996729	0.999619	0.999709		0.994013	0.996843	0.993302	0.999739		0.99921	0.988384	0.990481	0.999838		0.999991	0.996458	0.999957	0.99997
m697	1	411774	AT1G02170	0.999499	0.999793	0.997397	0.999696		0.999989	0.999633	0.998589	0.997853		0.998263	0.999877	0.998968	0.999936		0.999828	0.999809	0.998493	0.999651		0.998696	0.999752	0.99992	0.999871		0.999234	0.9953	0.999619	0.996443		0.999964	0.998162	0.993302	0.999739		0.993629	0.991351	0.985934	0.999838		0.999991	0.990187	0.997602	0.99997
m698	1	412423	AT1G02170	0.996524	0.995684	0.996323	0.999696		0.999443	0.999633	0.998589	0.997853		0.999583	0.999877	0.997778	0.999936		0.999828	0.999809	0.998493	0.999651		0.998765	0.999752	0.99992	0.999871		0.999234	0.990294	0.9999	0.999709		0.994013	0.996843	0.993302	0.999739		0.988877	0.991351	0.985934	0.999838		0.999991	0.989258	0.997602	0.99997
m699	1	412683	AT1G02170	0.996524	0.979708	0.999953	0.999696		0.999443	0.999633	0.998589	0.997853		0.999518	0.999877	0.997778	0.999936		0.999934	0.999809	0.998047	0.999651		0.998327	0.999752	0.99992	0.999871		0.999234	0.9953	0.999619	0.999709		0.994276	0.996843	0.993852	0.999739		0.990559	0.99667	0.985934	0.999838		0.999991	0.992452	0.998725	0.99997
m700	1	413335	AT1G02170	0.996524	0.995684	0.997397	0.999696		0.999443	0.999633	0.99913	0.997853		0.998263	0.999877	0.997778	0.999936		0.997762	0.999809	0.998047	0.999651		0.998361	0.999752	0.99992	0.999871		0.999234	0.997053	0.999619	0.999709		0.994013	0.996843	0.993302	0.999739		0.990893	0.993774	0.985934	0.999838		0.999991	0.999647	0.99691	0.99997
m701	1	413471	AT1G02170	0.995621	0.995684	0.999953	0.999696		0.99981	0.999633	0.998589	0.900278		0.998263	0.999877	0.997778	0.999936		0.997762	0.999809	0.998376	0.999651		0.998327	0.999752	0.99992	0.999871		0.999234	0.9953	0.999619	0.996443		0.987014	0.998057	0.993302	0.999739		0.990559	0.990631	0.985934	0.999838		0.999991	0.992452	0.997823	0.99997
m702	1	413800	AT1G02180	0.996524	0.995684	0.996323	0.999696		0.999443	0.999633	0.998589	0.997853		0.999583	0.999877	0.997778	0.999936		0.999828	0.999809	0.998493	0.999651		0.998765	0.999752	0.99992	0.999871		0.999234	0.990294	0.9999	0.999709		0.994013	0.996843	0.993302	0.999739		0.988877	0.991351	0.985934	0.999838		0.999991	0.989258	0.997602	0.99997
m703	1	413817	AT1G02180	0.995621	0.995684	0.999953	0.999696		0.99981	0.999633	0.998589	0.900278		0.998263	0.999877	0.997778	0.999936		0.997762	0.999809	0.998376	0.999651		0.998327	0.999752	0.99992	0.999871		0.999234	0.9953	0.999619	0.996443		0.987014	0.998057	0.993302	0.999739		0.990559	0.990631	0.985934	0.999838		0.999991	0.992452	0.997823	0.99997
m704	1	413954	AT1G02180	0.991092	0.994065	0.995706	0.999696		0.999443	0.999633	0.998589	0.997853		0.9995	0.999877	0.997778	0.999936		0.999934	0.999809	0.999108	0.999651		0.998327	0.999752	0.99992	0.999871		0.999234	0.9953	0.999619	0.999709		0.996528	0.996843	0.993302	0.999739		0.999921	0.986557	0.985934	0.999838		0.999991	0.990187	0.996335	0.99997
m705	1	414067	AT1G02180	0.991264	0.997486	0.997123	0.999696		0.99874	0.999633	0.998589	0.997853		0.998263	0.999877	NA	NA		0.952563	0.999809	NA	NA		0.971738	0.999752	NA	NA		0.999234	0.990294	NA	NA		0.979335	0.998057	NA	NA		0.990559	0.993332	NA	NA		0.999991	0.989258	NA	NA
m706	1	414212	AT1G02180	0.991092	0.999801	0.995706	0.999696		0.999443	0.999633	0.998589	0.997853		0.998263	0.999877	0.999169	0.999936		0.999828	0.999809	0.998493	0.999651		0.998327	0.999752	0.99992	0.999871		0.999234	0.9953	0.999619	0.99995		0.992469	0.996843	0.993302	0.999739		0.994688	0.986557	0.985934	0.999838		0.999991	0.990547	0.996335	0.99997
m707	1	414360	AT1G02180	0.996524	0.995684	0.996323	0.999696		0.999443	0.999633	0.998589	0.997853		0.999583	0.999877	0.997778	0.999936		0.999828	0.999809	0.998493	0.999651		0.998765	0.999752	0.99992	0.999871		0.999234	0.990294	0.9999	0.999709		0.994013	0.996843	0.993302	0.999739		0.988877	0.991351	0.985934	0.999838		0.999991	0.989258	0.997602	0.99997
m708	1	414453	AT1G02180	0.991092	0.995684	0.995706	0.999696		0.999443	0.999633	0.99913	0.997853		0.998263	0.999877	0.993905	0.999936		0.999828	0.999809	0.998047	0.999651		0.998327	0.999752	0.99992	0.999871		0.999234	0.990294	0.999619	0.999709		0.994013	0.996843	0.993302	0.999739		0.990559	0.991351	0.985934	0.999838		0.999991	0.989258	0.996335	0.99997
m709	1	414782	AT1G02190	0.999783	0.998058	0.996559	0.999696		0.99981	0.999633	0.998589	0.997853		0.999583	0.999877	0.997778	0.999936		0.999828	0.999809	0.998493	0.999651		0.998327	0.999752	0.99992	0.999871		0.999234	0.990294	0.999619	0.996443		0.98901	0.996843	0.993302	0.999739		0.939764	0.991351	0.985934	0.999838		0.999991	0.989258	0.997702	0.99997
m710	1	414962	AT1G02190	0.995019	0.999801	0.995706	0.999696		0.99874	NA	NA	NA		0.998717	NA	NA	NA		0.999828	NA	NA	NA		0.999888	NA	NA	NA		NA	NA	NA	NA		NA	NA	NA	NA		NA	NA	NA	NA		NA	NA	NA	NA
m711	1	415139	AT1G02190	0.992823	0.998058	0.995706	0.999696		0.999443	0.999633	0.998589	0.997853		0.998717	0.999877	0.999169	0.999936		0.999828	0.999809	0.998204	0.999651		0.999888	0.999752	0.99992	0.999871		0.999234	0.990294	0.9999	0.996946		0.997947	0.996843	0.993302	0.999739		0.990559	0.986557	0.985934	0.999838		0.999991	0.989258	0.996335	0.99997
m712	1	415297	AT1G02190	NA	NA	NA	NA		NA	NA	NA	NA		NA	NA	NA	NA		NA	NA	NA	NA		NA	NA	NA	NA		NA	NA	NA	NA		NA	NA	NA	NA		NA	NA	NA	NA		NA	NA	NA	NA
m713	1	415468	AT1G02190	NA	NA	NA	NA		NA	NA	NA	NA		NA	NA	NA	NA		NA	NA	NA	NA		NA	NA	NA	NA		NA	NA	NA	NA		NA	NA	NA	NA		NA	NA	NA	NA		NA	NA	NA	NA
m714	1	415588	AT1G02190	NA	NA	NA	NA		NA	NA	NA	NA		NA	NA	NA	NA		NA	NA	NA	NA		NA	NA	NA	NA		NA	NA	NA	NA		NA	NA	NA	NA		NA	NA	NA	NA		NA	NA	NA	NA
m715	1	416491	AT1G02190	0.996524	0.995684	0.996323	0.999696		0.999443	0.999633	0.998589	0.997853		0.999583	0.999877	0.997778	0.999936		0.999828	0.999809	0.998493	0.999651		0.998765	0.999752	0.99992	0.999871		0.999234	0.990294	0.9999	0.999709		0.994013	0.996843	0.993302	0.999739		0.988877	0.991351	0.985934	0.999838		0.999991	0.989258	0.997602	0.99997
m716	1	416711	AT1G02190	0.998148	0.998896	0.998361	0.999696		0.99981	0.999633	0.998589	0.917576		0.999161	0.999877	0.997778	0.999936		0.997762	0.999809	0.998047	0.999651		0.998327	0.999752	0.99992	0.999871		0.999234	0.9953	0.999619	0.999709		0.991813	0.996843	0.993302	0.999739		0.990559	0.994679	0.985934	0.999838		0.999991	0.992452	0.997995	0.99997
m717	1	416915	AT1G02190	0.996524	0.995684	0.996323	0.999696		0.999443	0.999633	0.998589	0.997853		0.999583	0.999877	0.997778	0.999936		0.999828	0.999809	0.998493	0.999651		0.998765	0.999752	0.99992	0.999871		0.999234	0.990294	0.9999	0.999709		0.994013	0.996843	0.993302	0.999739		0.988877	0.991351	0.985934	0.999838		0.999991	0.989258	0.997602	0.99997
m718	1	417004	AT1G02190	0.9987	0.997486	0.997123	0.999696		0.979132	0.999633	0.998589	0.997853		0.998263	0.999877	NA	NA		0.952563	0.999809	NA	NA		0.971738	0.999752	NA	NA		0.999234	0.990294	NA	NA		0.979335	0.998057	NA	NA		0.990559	0.993332	NA	NA		0.999991	0.989258	NA	NA
m719	1	417193	AT1G02190	NA	NA	NA	NA		NA	NA	NA	NA		NA	NA	NA	NA		NA	NA	NA	NA		NA	NA	NA	NA		NA	NA	NA	NA		NA	NA	NA	NA		NA	NA	NA	NA		NA	NA	NA	NA
m720	1	417318	AT1G02190	NA	NA	NA	NA		NA	NA	NA	NA		NA	NA	NA	NA		NA	NA	NA	NA		NA	NA	NA	NA		NA	NA	NA	NA		NA	NA	NA	NA		NA	NA	NA	NA		NA	NA	NA	NA
m721	1	417733	AT1G02190	NA	NA	NA	NA		NA	NA	NA	NA		NA	NA	NA	NA		NA	NA	NA	NA		NA	NA	NA	NA		NA	NA	NA	NA		NA	NA	NA	NA		NA	NA	NA	NA		NA	NA	NA	NA
m722	1	418434	AT1G02205	0.991264	0.995946	0.999953	0.999696		0.999443	0.999633	0.998589	0.861999		0.999583	0.999877	0.997335	0.999936		0.999828	0.999809	0.998493	0.999651		0.998327	0.999752	0.99992	0.999871		0.999234	0.990294	0.999619	0.996443		0.987738	0.996843	0.997198	0.999739		0.984474	0.997816	0.985934	0.999838		0.999991	0.992026	0.998873	0.99997
m723	1	418615	AT1G02205	0.991264	0.995946	0.999953	0.999696		0.999443	0.999633	0.998589	0.861999		0.999583	0.999877	0.997335	0.999936		0.999828	0.999809	0.998493	0.999651		0.998327	0.999752	0.99992	0.999871		0.999234	0.990294	0.999619	0.996443		0.987738	0.996843	0.997198	0.999739		0.984474	0.997816	0.985934	0.999838		0.999991	0.992026	0.998873	0.99997
m724	1	419133	AT1G02205	0.991092	0.998058	0.995706	0.999696		0.999443	0.999633	0.998589	0.997853		0.998717	0.999877	0.997778	0.999936		0.999828	0.999809	0.99975	0.999651		0.998327	0.999752	0.99992	0.999871		0.999234	0.996729	0.999619	0.999709		0.999355	0.996843	0.993302	0.999739		0.994453	0.990104	0.988456	0.999838		0.999991	0.991164	0.996335	0.99997
m725	1	419950	AT1G02205	0.993717	0.99951	0.999953	0.999696		0.999167	0.999633	0.99913	0.925936		0.999583	0.999877	0.995544	0.999936		0.999828	0.999809	0.998493	0.999651		0.998327	0.999752	0.99992	0.999871		0.999234	0.994049	0.999619	0.999709		0.992469	0.996843	0.995381	0.999739		0.990559	0.998485	0.985934	0.999838		0.999991	0.992385	0.996335	0.99997
m726	1	419964	AT1G02205	0.992823	0.995684	0.998198	0.999696		0.99874	0.999633	0.999518	0.975015		0.999583	0.999877	0.997778	0.999936		0.999934	0.999809	0.998493	0.999651		0.998327	0.999752	0.99992	0.999871		0.999234	0.9953	0.999619	0.998887		0.994843	0.996843	0.993852	0.999739		0.990559	0.998485	0.985934	0.999838		0.999991	0.994752	0.996335	0.99997
m727	1	420248	AT1G02205	0.992823	0.995684	0.998198	0.999696		0.99874	0.999633	0.999518	0.975015		0.999583	0.999877	0.997778	0.999936		0.999934	0.999809	0.998493	0.999651		0.998327	0.999752	0.99992	0.999871		0.999234	0.9953	0.999619	0.998887		0.994843	0.996843	0.993852	0.999739		0.990559	0.998485	0.985934	0.999838		0.999991	0.994752	0.996335	0.99997
m728	1	420648	AT1G02205	0.991264	0.999235	0.995706	0.999696		0.999443	0.999633	0.998589	0.997853		0.998263	0.999877	0.990189	0.999936		0.998135	0.999809	0.998493	0.999651		0.998327	0.999752	0.99992	0.999871		0.999234	0.997053	0.999619	0.999709		0.999964	0.996843	0.993302	0.999739		0.996237	0.991283	0.985934	0.999838		0.999991	0.996647	0.997995	0.99997
m729	1	420866	AT1G02205	0.991264	0.999161	0.999953	0.999696		0.968578	0.999633	0.998589	0.99827		0.998263	0.999877	0.997335	0.999936		0.993188	0.999809	0.998047	0.999651		0.998207	0.999752	0.99992	0.999871		0.999234	0.996729	0.999619	0.999709		0.992469	0.996843	0.993302	0.999739		0.996212	0.989048	0.985934	0.999838		0.999991	0.993621	0.997602	0.99997
m730	1	421839	AT1G02205	0.996524	0.995684	0.999803	0.999696		0.99976	0.999633	0.998589	0.997853		0.999155	0.999877	0.997778	0.999936		0.999828	0.999809	0.999171	0.999651		0.997925	0.999752	0.99992	0.999871		0.999234	0.990294	0.999619	0.999709		0.987738	0.998063	0.996699	0.999739		0.988877	0.997885	0.985934	0.999853		0.999991	0.990187	0.998873	0.99997
m731	1	421914	AT1G02205	0.995019	0.99951	0.997397	0.999696		0.99981	0.999633	0.998891	0.953828		0.999161	0.999877	0.997778	0.999936		0.999934	0.999809	0.998493	0.999651		0.998327	0.999752	0.99992	0.999871		0.999234	0.9953	0.999619	0.999709		0.987738	0.998612	0.997198	0.999739		0.983439	0.998485	0.985934	0.999838		0.999991	0.993621	0.998873	0.99997
m732	1	422095	AT1G02205	0.999499	0.99951	0.999953	0.999696		0.99874	0.999633	0.99913	0.997853		0.998263	0.999877	0.999169	0.999936		0.999828	0.999809	0.998493	0.999651		0.998327	0.999752	0.99992	0.999871		0.999234	0.995799	0.999619	0.999709		0.979831	0.999802	0.994042	0.999739		0.990559	0.993465	0.985934	0.999838		0.999991	0.993993	0.998465	0.99997
m733	1	422239	AT1G02205	0.999499	0.99951	0.999953	0.999696		0.99874	0.999633	0.99913	0.997853		0.998263	0.999877	0.997778	0.999936		0.999828	0.999809	0.998493	0.999651		0.998327	0.999752	0.99992	0.999871		0.999234	0.995799	0.999619	0.999709		0.977182	0.999802	0.993852	0.999739		0.990559	0.993774	0.985934	0.999838		0.999991	0.993621	0.999197	0.99997
m734	1	422491	NA	0.991092	0.995684	0.995706	0.999696		0.999443	0.999633	0.998589	0.997853		0.998263	0.999877	0.997355	0.999936		0.997175	0.999809	0.998047	0.999651		0.998696	0.999752	0.99992	0.999871		0.999234	0.991345	0.999619	0.999709		0.998054	0.998057	0.993852	0.999739		0.996212	0.989048	0.990531	0.999838		0.999991	0.989258	0.996335	0.99997
m735	1	426854	NA	0.992823	0.985162	0.998573	0.999906		0.999443	0.999633	0.99913	0.997853		0.998263	0.999877	0.997778	0.999936		0.999828	0.999809	0.998493	0.999651		0.998327	0.999823	0.99992	0.999871		0.999234	0.996729	0.999619	0.996443		0.994843	0.996843	0.997706	0.999739		0.988877	0.989991	0.985934	0.999838		0.999991	0.996672	0.996335	0.99997
m736	1	426998	NA	0.999783	0.994785	0.999855	0.999696		0.99981	0.999633	0.998589	0.87271		0.998263	0.999877	0.997778	0.999936		0.999025	0.999809	0.998493	0.999651		0.998327	0.999752	0.99992	0.999871		0.999234	0.9953	0.999619	0.999709		0.987738	0.996843	0.993302	0.999739		0.991954	0.993332	0.985934	0.999838		0.999991	0.993621	0.998725	0.99997
m737	1	427069	NA	0.996524	0.994785	0.999855	0.999696		0.999443	0.999633	0.998589	0.87271		0.998263	0.999877	0.997778	0.999936		0.999025	0.999809	0.998493	0.999651		0.998327	0.999752	0.99992	0.999871		0.999234	0.9953	0.999619	0.999709		0.987738	0.996843	0.993302	0.999739		0.991954	0.993332	0.985934	0.999838		0.999991	0.993621	0.998725	0.99997
m738	1	427539	NA	0.991264	0.998058	0.995706	0.999696		0.999535	0.999776	0.998589	0.997853		0.998263	0.999877	0.999169	0.999936		0.997762	0.999809	0.998047	0.999651		0.998327	0.999752	0.99992	0.999871		0.999234	0.99765	0.999619	0.998887		0.987738	0.996843	0.994224	0.999739		0.999921	0.998228	0.997724	0.999838		0.999991	0.997396	0.996335	0.99997
m739	1	427813	AT1G02210	0.996524	0.992089	0.998323	0.999696		0.999443	0.999633	0.999518	0.805907		0.998263	0.999877	0.997778	0.999936		0.999828	0.999809	0.999011	0.999651		0.998327	0.999752	0.99992	0.999871		0.999234	0.999693	0.999619	0.999709		0.994276	0.998057	0.993302	0.999739		0.990559	0.991351	0.985934	0.999838		0.999991	0.997396	0.997602	0.99997
m740	1	428014	AT1G02210	0.991092	0.994065	0.999953	0.999696		0.99874	0.999633	0.999436	0.997853		0.998263	0.999877	0.990189	0.999936		0.999934	0.999809	0.998493	0.999651		0.998489	0.999752	0.99992	0.999871		0.999234	0.9953	0.999619	0.996443		0.985203	0.996843	0.993302	0.999739		0.996458	0.997757	0.990481	0.999838		0.999991	0.990187	0.996335	0.99997
m741	1	428839	AT1G02220	0.995019	0.993869	0.997397	0.999696		0.99874	0.999633	0.99913	0.900195		0.999583	0.999877	0.997778	0.999936		0.999828	0.999809	0.999102	0.999651		0.969291	0.999752	0.99992	0.999871		0.999234	0.9953	0.999619	0.999709		0.997947	0.996843	0.993302	0.999739		0.99094	0.997816	0.985934	0.999838		0.999991	0.992452	0.999416	0.99997
m742	1	429221	AT1G02220	0.991264	0.994065	0.995706	0.999696		0.999443	0.999633	0.998589	0.997853		0.99969	0.999877	0.997778	0.999936		0.997762	0.999809	0.998047	0.999651		0.998327	0.999752	0.99992	0.999871		0.999234	0.990294	0.999619	0.996443		0.987738	0.999387	0.993302	0.999739		0.990893	0.991351	0.985934	0.999838		0.999991	0.990187	0.996335	0.99997
m743	1	429505	AT1G02220	0.996524	0.995684	0.999953	0.999696		0.99874	0.999633	0.99913	0.914358		0.999583	0.999877	0.997778	0.999936		0.999828	0.999809	0.998047	0.999651		0.994656	0.999752	0.99992	0.999871		0.999234	0.9953	0.999619	0.996443		0.996528	0.996843	0.997926	0.999739		0.990559	0.997816	0.985934	0.999838		0.999991	0.993621	0.999965	0.99997
m744	1	429703	AT1G02220	0.993283	0.994507	0.995706	0.999696		0.999443	0.999633	0.998589	0.997853		0.998263	0.999877	0.997355	0.999936		0.993188	0.999809	0.998493	0.999651		0.998361	0.999752	0.99992	0.999871		0.999234	0.990294	0.999619	0.999709		0.985672	0.99927	0.993302	0.999739		0.999921	0.991351	0.985934	0.999838		0.999991	0.989258	0.996335	0.99997
m745	1	429730	AT1G02220	0.998774	0.998896	0.995706	0.999696		0.999443	0.999633	0.998589	0.997853		0.998263	0.999877	0.995318	0.999936		0.997762	0.999809	0.998047	0.999651		0.998327	0.999752	0.99992	0.999871		0.999234	0.9953	0.999619	0.999709		0.967199	0.996843	0.993302	0.999739		0.996458	0.998485	0.994451	0.999838		0.999991	0.992385	0.996335	0.99997
m746	1	430076	AT1G02220	0.991092	0.99315	0.995706	0.999696		0.99874	0.999633	0.998589	0.997853		0.998263	0.999877	0.997335	0.999936		0.995716	0.999809	0.998047	0.999651		0.998361	0.999752	0.99992	0.999871		0.999234	0.996729	0.999619	0.999709		0.994013	0.997531	0.998785	0.999739		0.994773	0.99818	0.992086	0.999838		0.999991	0.997396	0.996335	0.99997
m747	1	430462	AT1G02220	0.991264	0.975734	0.995706	0.999696		0.99874	0.999633	0.998589	0.999836		0.998263	0.999877	0.995544	0.999936		0.993188	0.999809	0.998047	0.999651		0.998375	0.999752	0.99992	0.999871		0.999234	0.990294	0.999619	0.996443		0.990496	0.996843	0.993302	0.999739		0.993629	0.998485	0.985934	0.999838		0.999991	0.989258	0.996335	0.99997
m748	1	432102	AT1G02220	0.991092	0.994507	0.995706	0.999696		0.99981	0.999633	0.999518	0.997853		0.998263	0.985653	0.995318	0.999936		0.999934	0.992522	0.998493	0.999651		0.971738	0.999752	0.99992	0.998553		0.999234	0.990294	0.999619	0.999709		0.987738	0.996843	0.993302	0.999739		0.990559	0.99384	0.985934	0.999838		0.999991	0.989258	0.997995	0.99997
m749	1	434306	AT1G02228	0.997943	0.998896	0.999953	0.999696		0.99874	0.999633	0.998589	0.997853		0.998263	0.999877	0.990189	0.999936		0.997762	0.999809	0.998493	0.999651		0.998327	0.999752	0.99992	0.999871		0.999234	0.990294	0.999619	0.999709		0.994013	0.996843	0.993302	0.999739		0.999358	0.993774	0.990481	0.999838		0.999991	0.989258	0.996335	0.99997
m750	1	434319	AT1G02228	0.991264	0.990054	0.995706	0.999696		0.99874	0.999633	0.998589	0.997853		0.998717	0.999877	0.997778	0.999936		0.993188	0.999809	0.998493	0.999651		0.998361	0.999752	0.99992	0.999871		0.999234	0.990294	0.999619	0.996443		0.990496	0.996843	0.993302	0.999739		0.993629	0.998485	0.985934	0.999838		0.999991	0.989258	0.996335	0.99997
m751	1	434620	AT1G02228	0.991264	0.995684	0.995706	0.999696		0.999443	0.999633	0.999436	0.997853		0.998263	0.999877	0.997778	0.999936		0.998691	0.999809	0.998493	0.999651		0.991626	0.999752	0.99992	0.999871		0.999234	0.995799	0.9999	0.999709		0.997947	0.999802	0.993302	0.999739		0.993629	0.997885	0.988207	0.999838		0.999991	0.994752	0.996335	0.99997
m752	1	434762	AT1G02228	0.991264	0.998896	0.995706	0.999696		0.99981	0.999633	0.999731	0.997853		0.999731	0.999877	0.997778	0.999936		0.999828	0.999809	0.998493	0.999651		0.998327	0.999752	0.99992	0.999871		0.999234	0.9953	0.999619	0.999709		0.997324	0.996843	0.993302	0.999739		0.994688	0.995935	0.985934	0.999838		0.999991	0.991164	0.997702	0.99997
m753	1	435313	AT1G02230	0.991264	0.990054	0.995706	0.999696		0.99874	0.999633	0.998589	0.997853		0.998717	0.999877	0.997778	0.999936		0.993188	0.999809	0.998493	0.999651		0.998361	0.999752	0.99992	0.999871		0.999234	0.990294	0.999619	0.996443		0.990496	0.996843	0.993302	0.999739		0.993629	0.998485	0.985934	0.999838		0.999991	0.989258	0.996335	0.99997
m754	1	435399	AT1G02230	0.996524	0.995684	0.995706	0.999696		0.99874	0.999633	0.998589	0.997853		0.998717	0.999877	0.997778	0.999936		0.992635	0.999809	0.998493	0.999651		0.998642	0.999752	0.99992	0.999871		0.999234	0.990294	0.999619	0.996443		0.994846	0.996843	0.993302	0.999739		0.993629	0.998485	0.985934	0.999838		0.999991	0.990187	0.996335	0.99997
m755	1	435420	AT1G02230	0.991092	0.995684	0.995706	0.999696		0.999443	0.999633	0.99913	0.997853		0.999583	0.999877	0.997778	0.999936		0.999828	0.999809	0.998204	0.999651		0.998327	0.999752	0.99992	0.999871		0.999234	0.992876	0.999619	0.999709		0.997947	0.996843	0.993302	0.999739		0.993629	0.994151	0.985934	0.999838		0.999991	0.990187	0.997995	0.99997
m756	1	435473	AT1G02230	0.991264	0.995684	0.999953	0.999696		0.99981	0.999633	0.99913	0.999624		0.998263	0.999877	0.987666	0.999936		0.999828	0.999809	0.998493	0.999651		0.998327	0.999752	0.99992	0.999871		0.999234	0.995799	0.999619	0.999709		0.985203	0.998162	0.993302	0.999739		0.994546	0.995935	0.990481	0.999838		0.999991	0.994633	0.996335	0.99997
m757	1	435555	AT1G02230	0.991092	0.994065	0.995706	0.999696		0.99874	0.999633	0.998589	0.997853		0.998263	0.999877	0.990189	0.999936		0.999934	0.999809	0.998493	0.999651		0.998327	0.999752	0.99992	0.999871		0.999234	0.9953	0.999619	0.999709		0.987738	0.998057	0.993302	0.999739		0.994865	0.997885	0.990481	0.999838		0.999991	0.990187	0.996335	0.99997
m758	1	435737	AT1G02230	0.991264	0.99601	0.995706	0.999696		0.999443	0.999633	0.998589	0.997853		0.999583	0.999877	0.997778	0.999936		0.999828	0.999809	0.998493	0.999651		0.998327	0.999752	0.99992	0.999871		0.999234	0.9953	0.999619	0.999709		0.997947	0.996843	0.993302	0.999739		0.993629	0.988156	0.985934	0.999838		0.999991	0.992776	0.996335	0.99997
m759	1	435815	AT1G02230	NA	NA	NA	NA		NA	NA	NA	NA		NA	NA	NA	NA		NA	NA	NA	NA		NA	NA	NA	NA		NA	NA	NA	NA		NA	NA	NA	NA		NA	NA	NA	NA		NA	NA	NA	NA
m760	1	435990	AT1G02230	0.991092	0.989915	0.996399	0.999696		0.99981	0.999633	0.998589	0.997853		0.999731	0.999877	0.998968	0.999936		0.997762	0.999809	0.998562	0.999651		0.998327	0.999752	0.99992	0.999871		0.999234	0.990294	0.999619	0.999709		0.987738	0.996843	0.993302	0.999739		0.993629	0.998485	0.985934	0.999838		0.999991	0.989258	0.996335	0.99997
m761	1	436113	AT1G02230	0.991264	0.995684	0.999953	0.999696		0.99874	0.999633	0.998589	0.997853		0.999186	0.999877	0.993478	0.999936		0.997762	0.999809	0.999011	0.999651		0.998327	0.999752	0.99992	0.999871		0.999234	0.990294	0.999619	0.999709		0.980744	0.996843	0.993302	0.999739		0.993629	0.998485	0.985934	0.999838		0.999991	0.989258	0.996335	0.99997
m762	1	436331	AT1G02230	0.991264	0.995684	0.999953	0.999696		0.99874	0.999633	0.998589	0.997853		0.999186	0.999877	0.993478	0.999936		0.997762	0.999809	0.999011	0.999651		0.998327	0.999752	0.99992	0.999871		0.999234	0.990294	0.999619	0.999709		0.980744	0.996843	0.993302	0.999739		0.993629	0.998485	0.985934	0.999838		0.999991	0.989258	0.996335	0.99997
m763	1	436638	AT1G02230	0.991092	0.998896	0.995706	0.999696		0.99874	0.999633	0.999518	0.550016		0.998263	0.999877	0.997778	0.999936		0.999828	0.999809	0.998493	0.999651		0.998327	0.999752	0.99992	0.999871		0.999234	0.990294	0.999619	0.999709		0.997947	0.996843	0.993302	0.999739		0.993629	0.997224	0.985934	0.999838		0.999991	0.992385	0.996335	0.99997
m764	1	436777	AT1G02230	0.991092	0.99601	0.995706	0.999696		0.99874	0.999633	0.999696	0.997853		0.998263	0.999877	0.993478	0.999936		0.997762	0.999809	0.998047	0.999651		0.999042	0.999752	0.99992	0.999871		0.999234	0.997053	0.999619	0.999709		0.997947	0.999802	0.997706	0.999739		0.994688	0.998228	0.990381	0.999838		0.999991	0.993621	0.998378	0.99997
m765	1	436962	AT1G02230	0.995621	0.995684	0.997397	0.999696		0.999443	0.999633	0.999325	0.907709		0.998263	0.999877	0.9993	0.999936		0.999828	0.999809	0.998047	0.999651		0.998327	0.999752	0.99992	0.999871		0.999234	0.994541	0.999619	0.996443		0.98901	0.998057	0.993302	0.999739		0.990559	0.993774	0.985934	0.999838		0.999991	0.992385	0.998873	0.99997
m766	1	437174	AT1G02230	0.991264	0.998058	0.995706	0.999696		0.99981	0.999633	0.999518	0.997853		0.998717	0.999877	0.997778	0.999936		0.999934	0.999809	0.998493	0.999651		0.998327	0.999752	0.99992	0.999871		0.999234	0.990294	0.999619	0.996443		0.997947	0.996843	0.993302	0.999739		0.99593	0.993547	0.985934	0.999838		0.999991	0.990187	0.997995	0.99997
m767	1	437189	AT1G02230	0.996524	0.987958	0.999953	0.999696		0.99874	0.999633	0.998589	0.997853		0.998263	0.999877	0.990189	0.999936		0.997762	0.949293	0.998047	0.999651		0.998327	0.999752	0.99992	0.999871		0.999234	0.990294	0.999619	0.999709		0.957077	0.996843	0.993302	0.999739		0.993629	0.986557	0.999223	0.999838		0.999991	0.989258	0.996335	0.99997
m768	1	438106	AT1G02250	0.991092	0.983707	0.995706	0.999696		0.999913	0.999633	0.998589	0.997853		0.998263	0.999877	0.990189	0.999936		0.999828	0.999809	0.998493	0.999651		0.998327	0.999752	0.99992	0.999871		0.999234	0.997638	0.999619	0.999709		0.994013	0.996843	0.994548	0.999739		0.996212	0.998228	0.990481	0.999838		0.999991	0.993621	0.996335	0.99997
m769	1	438386	AT1G02250	0.991092	0.967535	0.995706	0.999696		0.99981	0.999633	0.998589	0.997853		0.998717	0.999877	0.997778	0.999936		0.999828	0.999809	0.998204	0.999651		0.998327	0.999752	0.99992	0.999871		0.999234	0.995799	0.999619	0.996443		0.997947	0.996843	0.993302	0.999739		0.990559	0.995935	0.985934	0.999838		0.999991	0.993621	0.996335	0.99997
m770	1	438541	AT1G02250	0.991092	0.981843	0.995706	0.999696		0.999167	0.999633	0.998589	0.997853		0.998263	0.999877	0.990189	0.999936		0.999934	0.999809	0.998047	0.999651		0.998642	0.999752	0.99992	0.999871		0.999234	0.997556	0.999619	0.999709		0.994013	0.996843	0.993302	0.999739		0.999921	0.993332	0.988139	0.999838		0.999991	0.994633	0.996335	0.99997
m771	1	438688	AT1G02250	0.991092	0.990459	0.999953	0.999696		0.999167	0.999633	0.998589	0.997853		0.999583	0.999877	0.997783	0.999936		0.998298	0.999809	0.998047	0.999651		0.998327	0.999752	0.99992	0.999871		0.999234	0.990294	0.999619	0.996443		0.999785	0.996843	0.993302	0.999739		0.997351	0.993774	0.992086	0.999838		0.999991	0.989258	0.996335	0.99997
m772	1	438929	AT1G02250	0.991092	0.995684	0.995706	0.999696		0.99874	0.999633	0.998589	0.997853		0.998263	0.999877	0.997335	0.999936		0.997762	0.930618	0.998047	0.999651		0.998361	0.995103	0.99992	0.999871		0.999234	0.997125	0.999619	0.999709		0.987738	0.996843	0.993302	0.999739		0.993629	0.998485	0.985934	0.999838		0.999991	0.994482	0.998873	0.99997
m773	1	439434	AT1G02250	0.991092	0.989494	0.995706	0.999696		0.99874	0.999633	0.999518	0.997853		0.998263	0.977594	0.997778	0.999936		0.999934	0.999809	0.998216	0.999651		0.998327	0.999752	0.99992	0.999871		0.999234	0.9953	0.999619	0.999709		0.995558	0.996843	0.993302	0.999739		0.999921	0.989048	0.985934	0.999838		0.999991	0.990187	0.996335	0.99997
m774	1	439785	AT1G02250	0.991092	0.979708	0.995706	0.999696		0.99874	0.999633	0.998589	0.997853		0.999583	0.999877	0.998968	0.999936		0.995716	0.999809	0.998047	0.999651		0.998327	0.999752	0.99992	0.999871		0.999234	0.995799	0.999619	0.990001		0.996528	0.996843	0.993302	0.999739		0.993629	0.988156	0.985934	0.999838		0.999991	0.992385	0.999416	0.99997
m775	1	440140	AT1G02250	0.991092	0.984123	0.995706	0.999696		0.99874	0.999633	0.998589	0.997853		0.9995	0.999877	0.997778	0.999936		0.999828	0.999809	0.998493	0.999651		0.998327	0.999752	0.99992	0.999871		0.999234	0.9953	0.999619	0.996443		0.998806	0.996843	0.993302	0.999739		0.993629	0.993547	0.985934	0.999838		0.999991	0.992452	0.997995	0.99997
m776	1	440434	AT1G02250	0.991264	0.995684	0.997123	0.999696		0.999443	0.999633	0.999518	0.997853		0.998263	0.999877	0.990189	0.999936		0.999934	0.999809	0.9981	0.999651		0.998327	0.999752	0.99992	0.999871		0.999234	0.990294	0.999619	0.999709		0.997947	0.998343	0.993302	0.999739		0.993629	0.999089	0.990481	0.999838		0.999991	0.989258	0.996335	0.99997
m777	1	440910	AT1G02260	0.991092	0.949033	0.995706	0.999696		0.99874	0.999633	0.998891	0.997853		0.998263	0.999877	0.997003	0.999936		0.999828	0.999809	0.998047	0.999651		0.998327	0.999752	0.99992	0.999871		0.999234	0.996729	0.999619	0.999709		0.987738	0.996843	0.993302	0.999739		0.996212	0.986557	0.985934	0.999838		0.999991	0.992452	0.996335	0.99997
m778	1	441699	AT1G02260	0.991092	0.982597	0.995706	0.999696		0.99874	0.999633	0.999436	0.997853		0.999583	0.999877	0.997778	0.999936		0.998807	0.999809	0.998493	0.999651		0.998327	0.999752	0.99992	0.999871		0.999234	0.9953	0.999619	0.999709		0.994843	0.996843	0.993302	0.999739		0.990559	0.995935	0.985934	0.999838		0.999991	0.992452	0.996335	0.99997
m779	1	441892	AT1G02260	0.991264	0.993707	0.995706	0.999696		0.999443	0.999633	0.99913	0.997853		0.999161	0.999877	0.997778	0.999936		0.999934	0.999809	0.998493	0.999651		0.998327	0.999752	0.99992	0.999871		0.999234	0.995799	0.999619	0.996443		0.99839	0.996843	0.993302	0.999739		0.993629	0.995935	0.985934	0.999838		0.999991	0.993621	0.996335	0.99997
m780	1	442025	AT1G02260	0.996524	0.995684	0.999953	0.999696		0.99874	0.999633	0.998589	0.997853		0.998263	0.999877	0.993503	0.999936		0.999828	0.999809	0.998493	0.999651		0.998327	0.999752	0.99992	0.999871		0.999234	0.996729	0.999619	0.999709		0.997947	0.996843	0.993302	0.999739		0.993629	0.991351	0.985934	0.999838		0.999991	0.996284	0.996335	0.99997
m781	1	442244	AT1G02260	0.991092	0.982597	0.996924	0.999696		0.999443	0.999633	0.998589	0.787019		0.998263	0.999877	0.998361	0.999936		0.997762	0.999809	0.998047	0.999651		0.998327	0.999752	0.99992	0.999871		0.999234	0.990294	0.999619	0.996443		0.987738	0.996843	0.996096	0.999739		0.993629	0.993774	0.995253	0.999853		0.999991	0.992026	0.997602	0.99997
m782	1	442271	AT1G02260	0.996524	0.995684	0.995706	0.999696		0.999167	0.999633	0.998589	0.997853		0.998263	0.999877	0.997355	0.999936		0.998691	0.999809	0.999011	0.999651		0.998327	0.999752	0.99992	0.999871		0.999234	0.995799	0.999619	0.999709		0.997947	0.996843	0.993302	0.999739		0.993629	0.99667	0.985934	0.999838		0.999991	0.993621	0.998873	0.99997
m783	1	442513	AT1G02260	0.991092	0.995684	0.995706	0.999696		0.99874	0.999633	0.99913	0.997853		0.999583	0.999877	0.997778	0.999936		0.999828	0.999809	0.999109	0.999651		0.998327	0.999752	0.99992	0.999871		0.999234	0.997053	0.999619	0.996443		0.994013	0.996843	0.993302	0.999739		0.996065	0.995051	0.985934	0.999838		0.999991	0.996719	0.997995	0.99997
m784	1	442725	AT1G02260	0.991092	0.995684	0.995706	0.999696		0.999298	0.999633	0.998891	0.997853		0.999583	0.999877	0.997778	0.999936		0.999934	0.999809	0.998047	0.999651		0.998327	0.999752	0.99992	0.999871		0.999234	0.995799	0.999619	0.996443		0.997947	0.996843	0.993302	0.999739		0.999045	0.998588	0.985934	0.999838		0.999991	0.992488	0.997995	0.99997
m785	1	443412	AT1G02270	0.991264	0.96993	0.995706	0.999696		0.999443	0.999633	0.998589	0.997853		0.998263	0.999877	0.990189	0.999936		0.998807	0.999809	0.998047	0.999651		0.998373	0.999752	0.99992	0.999871		0.999234	0.9953	0.999619	0.999709		0.999533	0.996843	0.993852	0.999739		0.997351	0.989048	0.985934	0.999838		0.999991	0.992385	0.997602	0.99997
m786	1	443513	AT1G02270	NA	NA	NA	NA		NA	NA	NA	NA		NA	NA	NA	NA		NA	NA	NA	NA		NA	NA	NA	NA		NA	NA	NA	NA		NA	NA	NA	NA		NA	NA	NA	NA		NA	NA	NA	NA
m787	1	443677	AT1G02270	0.991092	0.994507	0.997397	0.999696		0.999443	0.999633	0.998589	0.997853		0.998263	0.999877	0.990189	0.999936		0.999828	0.999809	0.998493	0.999651		0.998327	0.999752	0.99992	0.999871		0.999234	0.997053	0.999619	0.999709		0.999964	0.996843	0.993302	0.999739		0.999045	0.989048	0.990121	0.999838		0.999991	0.996605	0.996335	0.99997
m788	1	443853	AT1G02270	NA	NA	NA	NA		NA	NA	NA	NA		NA	NA	NA	NA		NA	NA	NA	NA		NA	NA	NA	NA		NA	NA	NA	NA		NA	NA	NA	NA		NA	NA	NA	NA		NA	NA	NA	NA
m789	1	444206	AT1G02270	0.995019	0.995684	0.998514	0.999696		0.99874	0.999633	0.998589	0.998395		0.998263	0.999877	0.997778	0.999936		0.999828	0.999809	0.998047	0.999651		0.998361	0.999752	0.99992	0.999871		0.999234	0.997638	0.999619	0.997374		0.987738	0.996843	0.993852	0.999739		0.997558	0.998166	0.985934	0.999838		0.999991	0.999496	0.999957	0.99997
m790	1	444250	AT1G02270	NA	NA	NA	NA		NA	NA	NA	NA		NA	NA	NA	NA		NA	NA	NA	NA		NA	NA	NA	NA		NA	NA	NA	NA		NA	NA	NA	NA		NA	NA	NA	NA		NA	NA	NA	NA
m791	1	444540	AT1G02270	0.995019	0.994065	0.995883	0.999868		0.99981	0.999776	0.998589	0.997853		0.998263	0.999877	0.990189	0.999936		0.997762	0.999809	0.998047	0.999651		0.998327	0.999752	0.99992	0.999871		0.999234	0.990294	0.999619	0.999709		0.987738	0.996843	0.993302	0.999739		0.990559	0.997885	0.985934	0.999838		0.999991	0.990187	0.997602	0.99997
m792	1	444601	AT1G02270	0.995135	0.994065	NA	NA		0.99874	0.999633	NA	NA		0.999161	0.999877	NA	NA		0.999828	0.999809	NA	NA		0.998361	0.999752	NA	NA		0.999234	0.997638	NA	NA		0.998796	0.996843	NA	NA		0.993629	0.997224	NA	NA		0.999991	0.998826	NA	NA
m793	1	444632	AT1G02270	0.991092	0.979708	0.995706	0.999696		0.999443	0.999633	0.998589	0.997853		0.999583	0.999877	0.997778	0.999936		0.999828	0.999809	0.998047	0.999651		0.998327	0.999752	0.99992	0.999871		0.999234	0.9953	0.999619	0.996443		0.998918	0.996843	0.993302	0.999739		0.993629	0.993595	0.985934	0.999838		0.999991	0.992385	0.997995	0.99997
m794	1	444646	AT1G02270	0.991092	0.995684	0.995706	0.999696		0.999443	0.999633	0.998589	0.997853		0.998263	0.999877	0.993478	0.999936		0.999934	0.999809	0.998493	0.999651		0.998327	0.999752	0.99992	0.999871		0.999234	0.995799	0.999619	0.999709		0.997947	0.996843	0.993302	0.999739		0.997462	0.99144	0.986891	0.999838		0.999991	0.993621	0.996335	0.99997
m795	1	444960	AT1G02270	0.991092	0.984123	0.995706	0.999696		0.99874	0.999633	0.99913	0.997853		0.999583	0.999877	0.997335	0.999936		0.997762	0.999809	0.998047	0.999651		0.998327	0.999752	0.99992	0.999871		0.999234	0.995799	0.999619	0.999709		0.997947	0.996843	0.993302	0.999739		0.996212	0.991351	0.985934	0.999838		0.999991	0.993621	0.996335	0.99997
m796	1	445079	AT1G02270	NA	NA	NA	NA		NA	NA	NA	NA		NA	NA	NA	NA		NA	NA	NA	NA		NA	NA	NA	NA		NA	NA	NA	NA		NA	NA	NA	NA		NA	NA	NA	NA		NA	NA	NA	NA
m797	1	445233	AT1G02270	0.991092	0.994507	0.997397	0.999696		0.999443	0.999633	0.998589	0.997853		0.998263	0.999877	0.990189	0.999936		0.999828	0.999809	0.998493	0.999651		0.998327	0.999752	0.99992	0.999871		0.999234	0.997053	0.999619	0.999709		0.999964	0.996843	0.993302	0.999739		0.999045	0.989048	0.990121	0.999838		0.999991	0.996605	0.996335	0.99997
m798	1	445336	AT1G02270	0.99931	0.996148	0.995706	0.999696		0.999443	0.999633	0.998589	0.997853		0.998263	0.999877	0.997778	0.322871		0.995716	0.999809	0.998047	0.999651		0.998327	0.999752	0.99992	0.999871		0.999234	0.9953	0.999619	0.999709		0.999947	0.996843	0.994042	0.999739		0.995549	0.993332	0.985934	0.999838		0.999991	0.992452	0.997995	0.99997
m799	1	445370	AT1G02270	0.99931	0.996148	0.995706	0.999696		0.999443	0.999633	0.998589	0.997853		0.998263	0.999877	0.997778	0.322871		0.995716	0.999809	0.998047	0.999651		0.998327	0.999752	0.99992	0.999871		0.999234	0.9953	0.999619	0.999709		0.999947	0.996843	0.994042	0.999739		0.995549	0.993332	0.985934	0.999838		0.999991	0.992452	0.997995	0.99997
m800	1	445505	AT1G02270	0.998041	0.995684	0.995706	0.999696		0.99874	0.999633	0.998589	0.997853		0.998263	0.999877	0.9993	0.21696		0.997762	0.999809	0.998047	0.999651		0.998327	0.999752	0.99992	0.999871		0.999234	0.997445	0.999619	0.999709		0.996528	0.996843	0.999116	0.999739		0.993629	0.998228	0.985934	0.999838		0.999991	0.995753	0.999416	0.99997
m801	1	445576	AT1G02270	0.991092	0.979708	0.995706	0.999696		0.999443	0.999633	0.998589	0.997853		0.999583	0.999877	0.997778	0.999936		0.999828	0.999809	0.998047	0.999651		0.998327	0.999752	0.99992	0.999871		0.999234	0.9953	0.999619	0.996443		0.998918	0.996843	0.993302	0.999739		0.993629	0.993595	0.985934	0.999838		0.999991	0.992385	0.997995	0.99997
m802	1	445797	AT1G02270	0.991092	0.994065	0.995706	0.999696		0.99874	0.999633	0.998589	0.999671		0.998263	0.999877	0.990189	0.999936		0.999934	0.999809	0.998047	0.999651		0.998361	0.999752	0.99992	0.999871		0.999234	0.9953	0.999619	0.999709		0.997193	0.996843	0.993302	0.999739		0.990559	0.993547	0.985934	0.999838		0.999991	0.992385	0.997995	0.99997
m803	1	446022	AT1G02270	0.991092	0.995684	0.995706	0.999696		0.99874	0.999633	0.99913	0.997853		0.998717	0.999877	0.995781	0.999936		0.999934	0.999809	0.998493	0.999651		0.998327	0.999752	0.99992	0.999871		0.999234	0.995799	0.999619	0.999709		0.997947	0.996843	0.993302	0.999739		0.994773	0.993774	0.985934	0.999838		0.999991	0.993621	0.996335	0.99997
m804	1	446183	AT1G02270	0.991264	0.984123	0.995706	0.999696		0.999443	0.999633	0.998589	0.997853		0.998263	0.999877	0.990189	0.999936		0.999828	0.999809	0.998493	0.999651		0.998327	0.999752	0.99992	0.999871		0.999234	0.996729	0.999619	0.996443		0.996651	0.996843	0.993302	0.999739		0.996889	0.993432	0.985934	0.999838		0.999991	0.994752	0.996335	0.99997
m805	1	446628	AT1G02270	0.996524	0.995684	0.995706	0.999696		0.99981	NA	NA	NA		NA	NA	0.990189	NA		NA	NA	0.998047	NA		NA	NA	0.99992	NA		NA	NA	0.999619	NA		NA	NA	NA	NA		NA	NA	0.990481	NA		NA	NA	0.996335	NA
m806	1	446756	AT1G02270	NA	NA	NA	NA		NA	NA	NA	NA		NA	NA	NA	NA		NA	NA	NA	NA		NA	NA	NA	NA		NA	NA	NA	NA		NA	NA	NA	NA		NA	NA	NA	NA		NA	NA	NA	NA
m807	1	447293	AT1G02270	0.991264	0.995684	0.995706	0.999696		0.99874	0.999633	0.99913	0.997853		0.998263	0.999877	0.995318	0.999936		0.999828	0.999809	0.998047	0.999651		0.998327	0.999752	0.99992	0.999871		0.999234	0.9953	0.999619	0.996443		0.986524	0.996843	0.993302	0.999739		0.994453	0.99667	0.985934	0.999838		0.999991	0.992385	0.997602	0.99997
m808	1	449510	AT1G02280	0.991092	0.974821	0.995706	0.999696		0.999443	0.999633	0.998589	0.997853		0.999518	0.999877	0.992772	0.999936		0.999828	0.999809	0.998047	0.999651		0.998327	0.999752	0.99992	0.999871		0.999234	0.995799	0.999619	0.999709		0.998785	0.996843	0.99628	0.999739		0.993629	0.997885	0.985934	0.999838		0.999991	0.992473	0.999965	0.99997
m809	1	449560	AT1G02280	0.993051	0.988552	0.995706	0.999696		0.999443	0.999633	0.99913	0.997853		0.998717	0.999877	0.990189	0.999936		0.999828	0.999809	0.998047	0.999651		0.998327	0.999752	0.99992	0.999871		0.999234	0.9953	0.999619	0.999709		0.996528	0.996843	0.993302	0.999739		0.990893	0.993621	0.988207	0.999838		0.999991	0.992452	0.998358	0.99997
m810	1	449689	AT1G02280	0.991092	0.998896	0.999953	0.999696		0.99874	0.740272	0.998589	0.970582		0.999583	0.999877	0.99295	0.999936		0.995716	0.999809	0.998493	0.975733		0.998327	0.999752	0.99992	0.999871		0.999234	0.9953	0.999619	0.994564		0.997755	0.997531	0.993302	0.999739		0.994865	0.995134	0.991076	0.999838		0.999991	0.993067	0.997995	0.99997
m811	1	451464	AT1G02290	0.991092	0.974821	0.995706	0.999696		0.999443	0.999633	0.998589	0.997853		0.999518	0.999877	0.992772	0.999936		0.999828	0.999809	0.998047	0.999651		0.998327	0.999752	0.99992	0.999871		0.999234	0.995799	0.999619	0.999709		0.998785	0.996843	0.99628	0.999739		0.993629	0.997885	0.985934	0.999838		0.999991	0.992473	0.999965	0.99997
m812	1	452718	AT1G02290	0.991092	0.923135	0.995706	0.999696		0.999443	0.999633	0.999436	0.997853		0.998263	0.999877	0.998968	0.999936		0.999828	0.999809	0.998047	0.999651		0.998327	0.999752	0.99992	0.999871		0.999234	0.997638	0.999619	0.999709		0.997755	0.996843	0.993302	0.999739		0.997351	0.993465	0.986564	0.999838		0.999991	0.998261	0.996335	0.99997
m813	1	453120	AT1G02290	0.991264	0.984123	0.995706	0.999696		0.99874	0.999633	0.998589	0.997853		0.998717	0.999877	0.990189	0.999936		0.999828	0.999809	0.998174	0.999651		0.998696	0.999752	0.99992	0.999871		0.999234	0.9953	0.999619	0.999709		0.996528	0.996843	0.994702	0.999739		0.994644	0.989048	0.999866	0.999838		0.999991	0.992452	0.997995	0.99997
m814	1	453993	AT1G02300	0.991092	0.923135	0.995706	0.999696		0.99874	0.999633	0.998589	0.997853		0.999161	0.999877	0.997355	0.999936		0.999828	0.999809	0.998047	0.999651		0.998327	0.999752	0.99992	0.999871		0.999234	0.995799	0.999619	0.999709		0.998607	0.998056	0.996699	0.999739		0.994688	0.998485	0.990418	0.999838		0.999991	0.997653	0.996335	0.99997
m815	1	454505	AT1G02300	0.991264	0.979162	0.995706	0.999696		0.99981	0.999633	0.998589	0.997853		0.998263	0.999877	0.990189	0.999936		0.999934	0.999809	0.998493	0.999651		0.998413	0.999752	0.99992	0.999871		0.999234	0.996729	0.999619	0.999709		0.996745	0.996843	0.993302	0.999739		0.993629	0.997885	0.991399	0.999838		0.999991	0.995584	0.996335	0.99997
m816	1	454535	AT1G02300	0.991264	0.995684	0.995706	0.999696		0.99874	0.999633	0.998589	0.997853		0.998263	0.999877	0.999091	0.999936		0.999828	0.999809	0.998047	0.999651		0.998327	0.999752	0.99992	0.999871		0.999234	0.9953	0.999619	0.996443		0.987738	0.996843	0.993302	0.999739		0.990893	0.991351	0.999866	0.999838		0.999991	0.992026	0.996335	0.99997
m817	1	454792	AT1G02300	0.991264	0.995684	0.996323	0.999696		0.999443	0.999633	0.998589	0.997853		0.999583	0.999877	0.990189	0.999936		0.996793	0.999809	0.998047	0.999651		0.998327	0.999752	0.99992	0.999871		0.999234	0.9953	0.999619	0.996443		0.987738	0.996843	0.993852	0.999739		0.997678	0.995342	0.990418	0.999838		0.999991	0.992385	0.996335	0.99997
m818	1	454953	AT1G02300	0.991092	0.99951	0.995706	0.999696		0.99874	0.999633	0.998589	0.997853		0.999161	0.999877	0.992772	0.999936		0.995716	0.999809	0.998047	0.999651		0.999744	0.999752	0.99992	0.999871		0.999234	0.9953	0.999619	0.996443		0.968538	0.996843	0.997904	0.999739		0.993629	0.99667	0.990481	0.999838		0.999991	0.992385	0.996335	0.99997
m819	1	454975	AT1G02300	NA	NA	NA	NA		NA	NA	NA	NA		NA	NA	NA	NA		NA	NA	NA	NA		NA	NA	NA	NA		NA	NA	NA	NA		NA	NA	NA	NA		NA	NA	NA	NA		NA	NA	NA	NA
m820	1	455765	AT1G02305	0.991092	0.999235	0.995706	0.999696		0.999167	0.999633	0.998589	0.997853		0.998263	0.999877	0.9993	0.999936		0.997762	0.947944	0.998047	0.999651		0.998327	0.999752	0.99992	0.999871		0.999234	0.9953	0.999619	0.999709		0.994013	0.996843	0.997926	0.999739		0.994773	0.989048	0.988207	0.999838		0.999991	0.993621	0.996335	0.99997
m821	1	455996	AT1G02305	0.998557	0.995684	0.997397	0.999696		0.999443	0.999633	0.99913	0.861999		0.998717	0.999877	0.997693	0.999936		0.999828	0.999809	0.998837	0.999651		0.998327	0.999752	0.99992	0.999871		0.999234	0.997638	0.999619	0.996443		0.987738	0.996843	0.99628	0.999739		0.993629	0.989048	0.985934	0.999838		0.999991	0.993621	0.998725	0.99997
m822	1	456097	AT1G02305	0.996524	0.988552	0.998198	0.999696		0.999443	0.999633	0.99913	0.74028		0.999186	0.999877	0.998283	0.999936		0.999828	0.999809	0.998493	0.999651		0.998327	0.999752	0.99992	0.999871		0.999234	0.996729	0.999619	0.991164		0.987738	0.996843	0.99628	0.999739		0.993629	0.989048	0.988207	0.999838		0.999991	0.999275	0.997995	0.99997
m823	1	457036	AT1G02305	NA	NA	NA	NA		NA	NA	NA	NA		NA	NA	NA	NA		NA	NA	NA	NA		NA	NA	NA	NA		NA	NA	NA	NA		NA	NA	NA	NA		NA	NA	NA	NA		NA	NA	NA	NA
m824	1	457096	AT1G02305	NA	NA	NA	NA		NA	NA	NA	NA		NA	NA	NA	NA		NA	NA	NA	NA		NA	NA	NA	NA		NA	NA	NA	NA		NA	NA	NA	NA		NA	NA	NA	NA		NA	NA	NA	NA
m825	1	457129	AT1G02305	0.999499	0.99951	0.999953	0.999696		0.99874	0.999633	0.99913	0.997853		0.998263	0.999877	0.998968	0.999936		0.999828	0.999809	0.998047	0.999651		0.998327	0.999752	0.99992	0.999871		0.999234	0.990294	0.999619	0.999709		0.987738	0.998867	0.993302	0.999739		0.993629	0.989048	0.985934	0.999838		0.999991	0.989258	0.996335	0.99997
m826	1	457815	AT1G02305	0.999499	0.99951	0.997397	0.999696		0.987967	NA	NA	NA		NA	NA	NA	NA		NA	NA	NA	NA		NA	NA	NA	NA		NA	NA	NA	NA		NA	NA	NA	NA		NA	NA	NA	NA		NA	NA	NA	NA
m827	1	458348	AT1G02310	NA	NA	NA	NA		NA	NA	NA	NA		NA	NA	NA	NA		NA	NA	NA	NA		NA	NA	NA	NA		NA	NA	NA	NA		NA	NA	NA	NA		NA	NA	NA	NA		NA	NA	NA	NA
m828	1	459037	AT1G02310	0.991264	0.99951	0.998223	0.999696		0.999443	0.999633	0.998589	0.997853		0.998263	0.999877	0.990189	0.504738		0.997762	0.999809	0.998047	0.999651		0.998327	0.999752	0.99992	0.999871		0.999234	0.996729	0.999619	0.999709		0.997947	0.998057	0.993302	0.999739		0.993629	0.989048	0.991399	0.999838		0.999991	0.994712	0.996335	0.99997
m829	1	459541	AT1G02310	0.996591	0.995684	0.997397	0.999696		0.99874	0.999633	0.99913	0.999011		0.998263	0.999877	0.990189	0.24522		0.999828	0.999809	0.998047	0.999651		0.991626	0.999752	0.99992	0.999871		0.999234	0.990294	0.999619	0.999709		0.996528	0.996843	0.99893	0.999739		0.995549	0.988384	0.985934	0.999838		0.999991	0.989258	0.996335	0.99997
m830	1	459880	AT1G02310	NA	NA	NA	NA		NA	NA	NA	NA		NA	NA	NA	NA		NA	NA	NA	NA		NA	NA	NA	NA		NA	NA	NA	NA		NA	NA	NA	NA		NA	NA	NA	NA		NA	NA	NA	NA
m831	1	460157	AT1G02310	0.991264	0.995684	NA	NA		0.999443	NA	NA	NA		NA	NA	NA	NA		NA	NA	NA	NA		NA	NA	NA	NA		NA	NA	NA	NA		NA	NA	NA	NA		NA	NA	NA	NA		NA	NA	NA	NA
m832	1	463226	AT1G02330	0.991092	0.979708	0.995706	0.999696		0.99874	0.999633	0.998589	0.997853		0.999583	0.999877	0.997778	0.999936		0.896446	0.999809	0.998047	0.999651		0.998327	0.999752	0.99992	0.999871		0.999234	0.995619	0.999619	0.999709		0.999964	0.997531	0.999679	0.999739		0.993629	0.989284	0.985934	0.999838		0.999991	0.992385	0.996335	0.99997
m833	1	465096	AT1G02335	0.995135	0.987798	0.995706	0.999696		0.99874	0.999633	0.998589	0.997853		0.998263	0.999877	0.990189	0.999936		0.999828	0.999809	0.998047	0.999651		0.998361	0.995103	0.99992	0.999871		0.999234	0.995799	0.999619	0.999709		0.992469	0.996843	0.993302	0.999739		0.993629	0.995134	0.99288	0.999838		0.999991	0.993067	0.996335	0.99997
m834	1	465237	AT1G02335	0.991092	0.979708	0.995706	0.999696		0.994772	0.999633	0.998589	0.997853		0.998263	0.999877	0.99295	0.999936		0.993188	0.999809	0.998047	0.999651		0.998361	0.999752	0.99992	0.999871		0.999234	0.9953	0.999619	0.999709		0.994013	0.998057	0.993855	0.999739		0.993629	0.997816	0.985934	0.999838		0.999991	0.990187	0.996335	0.99997
m835	1	466372	AT1G02340	0.991092	0.995684	0.995706	0.999696		0.999443	0.999633	0.998589	0.997853		0.998717	0.999877	0.990189	0.999936		0.999934	0.999809	0.998047	0.999651		0.998327	0.999752	0.99992	0.999871		0.999234	0.995799	0.999619	0.999709		0.952928	0.996843	0.993302	0.999739		0.985934	0.989048	0.985934	0.999838		0.999991	0.994752	0.996335	0.99997
m836	1	467200	AT1G02340	0.991092	0.984803	0.995706	0.999696		0.99981	0.999633	0.998589	0.997853		0.998263	0.999877	0.997778	0.999936		0.998995	0.999809	0.999011	0.999651		0.988812	0.999752	0.99992	0.999871		0.999234	0.990294	0.999619	0.999709		0.916126	0.996843	0.993302	0.999739		0.990559	0.986557	0.997681	0.999838		0.999991	0.989258	0.997995	0.99997
m837	1	467322	AT1G02340	0.991092	0.993858	0.995706	0.999696		0.99981	0.999633	0.998589	0.997853		0.998263	0.999877	0.997778	0.999936		0.998298	0.999809	0.998493	0.999651		0.977261	0.999752	0.99992	0.999871		0.999234	0.990294	0.999619	0.999709		0.952928	0.996843	0.993302	0.999739		0.993629	0.986557	0.990481	0.999838		0.999991	0.99006	0.997602	0.99997
m838	1	467517	AT1G02340	0.9949	0.995684	0.995706	0.999696		0.99874	0.999633	0.998891	0.997853		0.998263	0.999877	0.997778	0.999936		0.997762	0.999809	0.999615	0.999651		0.998327	0.999752	0.99992	0.855756		0.999234	0.9953	0.999619	0.999709		0.987738	0.996843	0.993302	0.999739		0.990893	0.986557	0.985934	0.999838		0.999991	0.992732	0.997995	0.99997
m839	1	469995	AT1G02350	0.991092	0.998896	0.995706	0.999696		0.99874	0.999633	0.998589	0.997853		0.998263	0.999877	0.997778	0.999936		0.995716	0.999809	0.998047	0.999651		0.998327	0.999752	0.99992	0.999871		0.999234	0.997722	0.999619	0.999709		0.980932	0.996843	0.993302	0.999739		0.993629	0.997816	0.999866	0.999838		0.999991	0.998319	0.996335	0.99997
m840	1	470665	AT1G02350	0.991264	0.99951	0.995706	0.999696		0.99874	0.999633	0.998589	0.997853		0.998263	0.999877	0.990189	0.999936		0.993188	0.999809	0.998047	0.999745		0.998327	0.999752	0.99992	0.999871		0.999234	0.990294	0.999619	0.999709		0.987738	0.999573	0.993302	0.999739		0.990559	0.991351	0.992934	0.999838		0.999991	0.989258	0.996335	0.99997
m841	1	470901	NA	0.993495	0.995684	0.995706	0.999696		0.99874	0.993032	0.998589	0.997853		0.998263	0.999877	0.990189	0.999936		0.959273	0.913161	0.998047	0.999651		0.998327	0.999752	0.99992	0.999871		0.999234	0.995799	0.999619	0.999709		0.997947	0.996843	0.993302	0.999739		0.998702	0.989048	0.985934	0.999838		0.999991	0.993082	0.999965	0.99997
m842	1	470978	NA	0.995019	0.999793	0.997397	0.999696		0.999443	0.999633	0.998589	0.997853		0.998263	0.999877	0.990189	0.999936		0.999828	0.876434	0.998047	0.999651		0.998361	0.999752	0.99992	0.999871		0.999234	0.996729	0.999619	0.999709		0.993867	0.996843	0.993302	0.999739		0.988877	0.986907	0.985934	0.999838		0.999991	0.993621	0.996335	0.99997
m843	1	471611	NA	0.997042	0.992262	0.995706	0.999696		0.999443	0.797734	0.999518	0.997853		0.998263	0.999877	0.990189	0.999936		0.997762	0.853674	0.998047	0.999651		0.998327	0.999752	0.99992	0.999871		0.999234	0.995799	0.999619	0.999709		0.980197	0.996843	0.993302	0.999739		0.984474	0.986557	0.985934	0.999838		0.999991	0.992452	0.996335	0.99997
m844	1	472391	AT1G02360	0.991092	0.990651	0.995706	0.999696		0.99874	0.999633	0.998589	0.997853		0.998263	0.999877	0.990189	0.999936		0.997762	0.999809	0.998047	0.999651		0.998327	0.999752	0.99992	0.999871		0.999234	0.990294	0.999619	0.999709		0.977182	0.998162	0.993852	0.999739		0.999921	0.99667	0.985934	0.999838		0.999991	0.989258	0.996335	0.99997
m845	1	472498	AT1G02360	0.991092	0.998058	0.995706	0.999696		0.99874	0.999633	0.998589	0.998789		0.998263	0.999877	0.997355	0.999936		0.998298	0.999809	0.998047	0.999651		0.998327	0.999752	0.99992	0.999871		0.999234	0.993378	0.999619	0.999709		0.920695	0.996843	0.99627	0.999739		0.993629	0.998485	0.985934	0.999838		0.999991	0.990111	0.996335	0.99997
m846	1	472732	AT1G02360	0.991092	0.995031	0.995706	0.999696		0.99874	0.999633	0.998589	0.999624		0.998263	0.999877	0.997778	0.999936		0.997762	0.962065	0.998493	0.999651		0.998327	0.999752	0.99992	0.999871		0.999234	0.9953	0.999619	0.999709		0.916126	0.996843	0.993302	0.999739		0.993629	0.995935	0.992086	0.999838		0.999991	0.992385	0.997702	0.99997
m847	1	473601	AT1G02370	0.991092	0.994018	0.995706	0.999696		0.99874	0.999633	0.998589	0.997853		0.999161	0.999877	0.997778	0.999936		0.821296	0.880461	0.998047	0.999651		0.969291	0.999752	0.99992	0.999871		0.999234	0.996729	0.999619	0.999709		0.994549	0.996843	0.993852	0.999739		0.990893	0.998485	0.985934	0.999838		0.999991	0.993621	0.996335	0.99997
m848	1	473632	AT1G02370	0.998865	0.995684	0.998514	0.999696		0.995604	0.999633	NA	NA		0.998263	NA	0.997778	NA		0.999828	NA	0.998655	NA		0.998642	NA	0.99992	NA		0.999234	NA	NA	NA		0.771258	NA	NA	NA		0.990559	NA	NA	NA		0.999991	NA	NA	NA
m849	1	473759	AT1G02370	NA	NA	NA	NA		NA	NA	NA	NA		NA	NA	NA	NA		NA	NA	NA	NA		NA	NA	NA	NA		NA	NA	NA	NA		NA	NA	NA	NA		NA	NA	NA	NA		NA	NA	NA	NA
m850	1	474387	AT1G02370	0.991092	0.995684	0.995706	0.999696		0.99874	0.999633	0.998589	0.997853		0.998717	0.999877	0.997778	0.999936		0.964479	0.999809	0.998047	0.999651		0.995164	0.999752	0.99992	0.999871		0.999234	0.990528	0.999619	0.999709		0.997043	0.998057	0.993302	0.999739		0.990559	0.998828	0.985934	0.999838		0.999991	0.989258	0.996335	0.99997
m851	1	474406	AT1G02370	0.991264	0.9353	0.995706	0.999696		0.99874	0.999633	0.998589	0.997853		0.999583	0.999877	0.997355	0.999936		0.993188	0.92824	0.998047	0.999651		0.998327	0.999752	0.99992	0.999871		0.999234	0.990294	0.999619	0.999709		0.996409	0.996843	0.993302	0.999739		0.914741	0.998485	0.985934	0.999838		0.999991	0.989258	0.996335	0.99997
m852	1	476225	AT1G02370	0.999499	0.995684	0.995706	0.999696		0.999443	0.999633	NA	NA		0.998263	0.999877	NA	NA		0.999934	0.999809	NA	NA		0.998327	0.999752	NA	NA		0.999234	0.990294	NA	NA		0.999043	0.996843	NA	NA		0.995549	0.989048	NA	NA		0.999991	NA	NA	NA
m853	1	476254	AT1G02370	0.995019	0.998896	0.997123	0.999696		0.999443	0.999633	0.999906	0.997853		0.99758	0.999877	0.990189	0.999936		0.999934	0.999809	0.998493	0.999651		0.998361	0.999752	0.99992	0.999871		0.999234	0.990294	0.999619	0.999709		0.998927	0.996843	0.993302	0.999739		0.998104	0.989048	0.985934	0.999838		0.999991	NA	0.997515	0.99997
m854	1	476544	AT1G02380	0.991092	0.99951	0.995706	0.999696		0.99874	0.999709	0.998589	0.999011		0.998263	0.897679	0.997778	0.999936		0.999025	0.917909	0.998601	0.999651		0.998327	0.999752	0.99992	0.999871		0.999234	0.990294	0.999619	0.999709		0.991315	0.996843	0.994906	0.999739		0.994865	0.991351	0.990481	0.999838		0.999991	0.989258	0.996335	0.99997
m855	1	477037	AT1G02380	NA	NA	NA	NA		NA	NA	NA	NA		NA	NA	NA	NA		NA	NA	NA	NA		NA	NA	NA	NA		NA	NA	NA	NA		NA	NA	NA	NA		NA	NA	NA	NA		NA	NA	NA	NA
m856	1	477287	AT1G02380	0.996545	0.994065	0.999953	0.999696		0.999443	0.999633	0.99913	0.997853		0.999583	0.999877	0.993542	0.999936		0.997762	0.999809	0.998493	0.999651		0.998327	0.999752	0.99992	0.999871		0.999234	0.9953	0.999619	0.999709		0.994843	0.996843	0.993852	0.999739		0.997418	0.997757	0.990418	0.999838		0.999991	0.992452	0.997995	0.99997
m857	1	477309	AT1G02380	0.999102	0.990658	0.999953	0.999696		0.99874	0.999776	0.998589	0.997853		0.998717	0.999877	0.990189	0.999936		0.997762	0.999809	0.99857	0.999651		0.998327	0.999752	0.99992	0.999871		0.999234	0.9953	0.999619	0.999709		0.992663	0.996843	0.998657	0.999739		0.99593	0.998485	0.992086	0.999838		0.999991	0.992452	0.999965	0.99997
m858	1	477628	AT1G02380	0.991092	0.995684	0.995706	0.999696		0.999443	0.999633	0.998589	0.997853		0.998263	0.999877	0.997778	0.999936		0.999934	0.999809	0.998493	0.999651		0.998375	0.999752	0.99992	0.999871		0.999234	0.990294	0.999619	0.999709		0.994013	0.996843	0.999679	0.999739		0.998596	0.998485	0.990418	0.999838		0.999991	0.989258	0.997702	0.99997
m859	1	477663	AT1G02380	0.991092	0.995684	0.995706	0.999696		0.99874	0.999633	0.998589	0.998964		0.999583	0.999877	0.999657	0.999936		0.999828	0.999809	0.998493	0.999651		0.998361	0.999752	0.99992	0.999871		0.999234	0.990294	0.999619	0.999709		0.997947	0.996843	0.997706	0.999739		0.99829	0.998485	0.989934	0.999838		0.999991	0.989258	0.996335	0.99997
m860	1	477876	AT1G02380	0.991092	0.995684	0.995706	0.999696		0.99874	0.999633	0.998589	0.997853		0.999583	0.999877	0.998968	0.999936		0.999934	0.999809	0.999011	0.999651		0.998327	0.999752	0.99992	0.999871		0.999234	0.990294	0.999619	0.999709		0.994013	0.996843	0.994705	0.999739		0.999045	0.997885	0.987778	0.999838		0.999991	0.989258	0.996335	0.99997
m861	1	478552	AT1G02380	0.991264	0.995684	0.995706	0.999696		0.99874	0.999633	0.998589	0.997853		0.998263	0.999877	0.990779	0.999936		0.999828	0.999809	0.998493	0.999651		0.998327	0.999752	0.99992	0.999871		0.999234	0.9953	0.999619	0.999709		0.987738	0.996843	0.993302	0.999739		0.999045	0.995935	0.985934	0.999838		0.999991	0.992385	0.996335	0.99997
m862	1	478577	AT1G02380	0.991092	0.979708	0.995706	0.999696		0.999443	0.999633	0.998589	0.997853		0.998263	0.999877	0.993478	0.999936		0.995716	0.999809	0.998837	0.999651		0.985706	0.999752	0.99992	0.999871		0.999234	0.9953	0.999619	0.999709		0.999964	0.996843	0.993302	0.999739		0.993629	0.99384	0.985934	0.999838		0.999991	0.990187	0.996335	0.99997
m863	1	479147	AT1G02390	0.991264	0.995684	0.997397	0.999696		0.999167	0.999633	0.998589	0.997853		0.998263	0.999877	0.993478	0.999936		0.995716	0.999809	0.998047	0.999651		0.999952	0.999752	0.99992	0.999871		0.999234	0.9953	0.999619	0.999709		0.977182	0.996843	0.993852	0.999739		0.999921	0.997816	0.999459	0.999838		0.999991	0.992385	0.996335	0.99997
m864	1	479508	AT1G02390	0.984448	0.987958	0.997397	0.999696		0.999298	0.999633	0.99913	0.999624		0.999583	0.999877	0.997778	0.999936		0.999828	0.999809	0.998047	0.999651		0.998327	0.999752	0.99992	0.999871		0.999234	0.990294	0.999619	0.999709		0.987738	0.996843	0.993302	0.999739		0.998001	0.989048	0.99288	0.999838		0.999991	0.990187	0.996335	0.99997
m865	1	480303	AT1G02390	0.991092	0.994507	0.995706	0.999696		0.99874	0.999633	0.998589	0.997853		0.998717	0.999877	0.990189	0.999936		0.999828	0.999809	0.999528	0.999651		0.998327	0.999752	0.99992	0.999871		0.999234	0.9953	0.999619	0.999709		0.987738	0.996843	0.9985	0.999739		0.993629	0.993896	0.995185	0.999838		0.999991	0.990555	0.996335	0.99997
m866	1	480540	AT1G02390	0.991264	0.995684	0.995706	0.999696		0.99874	0.999633	0.998589	0.997853		0.998263	0.999877	0.998968	0.999936		0.997762	0.999809	0.998493	0.999651		0.998327	0.999752	0.99992	0.999871		0.999234	0.990294	0.999619	0.999709		0.987738	0.998057	0.998208	0.999739		0.994453	0.99384	0.99288	0.999838		0.999991	0.990187	0.997995	0.99997
m867	1	480884	AT1G02390	0.991264	0.995684	0.995706	0.999696		0.99874	0.999633	0.998589	0.997853		0.998263	0.999877	0.998968	0.999936		0.999934	0.999809	0.998493	0.999651		0.999715	0.999752	0.99992	0.999871		0.999234	0.995799	0.999619	0.999709		0.771258	0.996843	0.997904	0.999739		0.990893	0.997757	NA	NA		0.999991	0.992883	0.997995	0.99997
m868	1	481814	AT1G02390	0.991092	0.979708	0.995706	0.999696		0.99874	0.999633	0.998589	0.997853		0.998263	0.999877	0.990189	0.999936		0.997762	0.999809	0.998204	0.999651		0.969291	0.999752	0.99992	0.999871		0.999234	0.994049	0.999619	0.999709		0.998796	0.998162	0.993302	0.999739		0.996964	0.991351	0.991399	0.999838		0.999991	0.993621	0.998725	0.99997
m869	1	482966	AT1G02390	0.991092	0.923135	0.995706	0.999696		0.99874	0.999633	0.998589	0.997853		0.998263	0.999877	0.987666	0.999936		0.995716	0.999809	0.998047	0.999651		0.969291	0.999752	0.99992	0.999871		0.999234	0.992627	0.999619	0.999709		0.997947	0.996843	0.993302	0.999739		0.994644	0.991351	0.994457	0.999838		0.999991	0.992452	0.996866	0.99997
m870	1	483006	AT1G02390	0.991092	0.995684	0.995706	0.999696		0.999443	0.999633	0.998589	0.997853		0.998263	0.999877	0.996979	0.999936		0.995716	0.999809	0.998493	0.999651		0.998327	0.999752	0.99992	0.999871		0.999234	0.9953	0.999619	0.999709		0.997947	0.996843	0.993302	0.999739		0.990559	0.999018	0.985934	0.999838		0.999991	0.991164	0.996335	0.99997
m871	1	483463	NA	0.991092	0.995684	0.995706	0.999696		0.999799	0.999899	0.99913	0.997853		0.999583	0.999877	0.990189	0.999936		0.999828	0.999809	0.998047	0.999651		0.998327	0.999752	0.99992	0.999871		0.999234	0.990294	0.999619	0.999709		0.987738	0.996843	0.993302	0.999739		0.999045	0.998485	0.985934	0.999838		0.999991	0.989258	0.997995	0.99997
m872	1	485242	AT1G02400	0.991092	0.99951	0.999953	0.999696		0.999443	0.999633	0.99895	0.997853		0.999161	0.999877	0.990189	0.999936		0.999828	0.999809	0.999011	0.999651		0.998413	0.999752	0.99992	0.999871		0.999234	0.990294	0.999619	0.999709		0.987738	0.996843	0.993302	0.999739		0.993629	0.998485	0.990481	0.999838		0.999991	0.991695	0.996556	0.99997
m873	1	486440	AT1G02400	0.993594	0.995684	0.997397	0.999696		0.996505	0.999633	0.998589	0.997853		0.9995	0.999877	0.990189	0.999936		0.993188	0.999809	0.998047	0.999651		0.998327	0.999752	0.99992	0.999871		0.999234	0.996729	0.999619	0.999709		0.997947	0.996843	0.993302	0.999739		0.993629	0.997885	0.985934	0.999838		0.999991	0.999873	0.996335	0.99997
m874	1	487641	AT1G02400	0.991264	0.979708	0.998361	0.999696		0.979132	0.999633	0.998589	0.997853		0.998263	0.999877	0.990189	0.999936		0.993188	0.999809	0.998047	0.999651		0.998327	0.999752	0.99992	0.999871		0.999234	0.997638	0.999619	0.999709		0.997947	0.996843	0.993302	0.999739		0.993629	0.999018	0.985934	0.999838		0.999991	0.999275	0.996335	0.99997
m875	1	488426	AT1G02400	0.991264	0.896699	0.999953	0.999696		0.968669	0.999633	0.998589	0.997853		0.998263	0.999877	0.997778	0.999936		0.997762	0.999809	0.998493	0.999651		0.998361	0.999752	0.99992	0.999871		0.999234	0.9953	0.999619	0.999709		0.996528	0.996843	0.993302	0.999739		0.999921	0.995935	0.985934	0.999838		0.999991	0.992385	0.997995	0.99997
m876	1	489664	NA	0.992823	0.984803	0.999667	0.999696		0.969408	0.999633	0.998589	0.997853		0.998263	0.999877	0.990189	0.999936		0.959273	0.999809	0.998047	0.999651		0.998327	0.999752	0.99992	0.999871		0.999234	0.9953	0.999619	0.999709		0.994085	0.996843	0.993302	0.999739		0.994644	0.997885	0.990301	0.999838		0.999991	0.992452	0.996335	0.99997
m877	1	489844	NA	0.991264	0.994065	0.999953	0.999696		0.999443	0.999633	0.99913	0.999725		0.998263	0.999877	0.998968	0.999936		0.997762	0.999809	0.998047	0.999651		0.998327	0.999752	0.99992	0.999871		0.999234	0.993378	0.999619	0.996443		0.998342	0.996843	0.994224	0.999739		0.999921	0.998485	0.998657	0.999838		0.999991	0.991633	0.996335	0.99997
m878	1	491042	AT1G02410	0.991092	0.923135	0.995706	0.999696		0.999443	0.999633	0.99913	0.997853		0.998263	0.999877	0.990189	0.999936		0.997762	0.999809	0.998562	0.999651		0.999425	0.999752	0.99992	0.999871		0.999234	0.9953	0.999619	0.999709		0.997947	0.999445	0.993302	0.999739		0.990893	0.995935	0.985934	0.999838		0.999991	0.993621	0.998873	0.99997
m879	1	491701	AT1G02410	0.996524	0.974182	0.999953	0.999696		0.957213	0.999633	0.998589	0.997853		0.988886	0.999877	0.997778	0.999936		0.982579	0.999809	0.998047	0.999651		0.998642	0.999752	0.99992	0.999871		0.999234	0.997638	0.999619	0.999709		0.994013	0.996843	0.993302	0.999739		0.997836	0.99384	0.990481	0.999838		0.999991	0.996351	0.996335	0.99997
m880	1	492528	AT1G02410	0.995019	0.979708	0.999953	0.999696		0.9965	0.999633	0.998589	0.997853		0.998263	0.999877	0.990189	0.999936		0.995716	0.999809	0.998047	0.999651		0.998327	0.999752	0.99992	0.999871		0.999234	0.995799	0.999619	0.999709		0.997947	0.996843	0.993302	0.999739		0.994546	0.999263	0.99288	0.999838		0.999991	0.993621	0.996335	0.99997
m881	1	494725	AT1G02420	0.999499	0.995684	0.997397	0.999696		0.882583	0.999633	0.998589	0.997911		0.994182	0.999877	0.993503	0.999936		0.896446	0.999809	0.998047	0.999651		0.998361	0.999752	0.99992	0.998553		0.999234	0.997053	0.999619	0.999709		0.992469	0.996843	0.993302	0.999739		0.997351	0.989048	0.986891	0.999838		0.999991	0.996284	0.996335	0.99997
m882	1	495164	AT1G02430	0.995621	0.975734	0.999953	0.999696		0.996649	0.999633	0.99913	0.997853		0.998263	0.999877	0.997778	0.999936		0.993188	0.999809	0.998047	0.999651		0.998327	0.999752	0.99992	0.999871		0.999234	0.9953	0.999619	0.999709		0.996968	0.996843	0.998785	0.999739		0.993629	0.995935	0.990418	0.999838		0.999991	0.992452	0.997995	0.99997
m883	1	495626	AT1G02430	0.991264	0.979708	0.999953	0.999696		0.999443	0.999633	0.998589	0.997853		0.998263	0.999877	0.990189	0.999936		0.995716	0.999809	0.998493	0.999651		0.998327	0.999752	0.99992	0.999871		0.999234	0.997722	0.999619	0.999709		0.997947	0.998057	0.993302	0.999739		0.990559	0.998485	0.990481	0.999838		0.999991	0.996458	0.919452	0.99997
m884	1	495988	AT1G02430	0.998406	0.995684	0.998361	0.999696		0.771614	0.999633	0.998589	0.997911		0.994182	0.999877	0.999091	0.999936		0.896446	0.999809	0.998047	0.999651		0.998361	0.999752	0.99992	0.998553		0.999234	0.997053	0.999619	0.999709		0.992469	0.996843	0.997904	0.999739		0.997351	0.989048	0.985934	0.999838		0.999991	0.996284	0.996335	0.99997
m885	1	496730	AT1G02440	0.991264	0.995684	0.997123	0.999696		0.99874	0.999633	0.998589	0.997853		0.998263	0.999877	0.995687	0.999936		0.993188	0.999809	0.998047	0.999651		0.998327	0.970827	0.99992	0.999871		0.999234	0.996729	0.999619	0.999709		0.999273	0.996843	0.993302	0.999739		0.996458	0.997885	0.990481	0.999838		0.999991	0.994752	0.996335	0.99997
m886	1	496957	AT1G02440	0.991264	0.98677	0.999953	0.999696		0.979132	0.999633	0.998589	0.997853		0.998263	0.999877	0.997778	0.999995		0.993188	0.999809	0.998047	0.999651		0.998642	0.999752	0.99992	0.999871		0.999234	0.997638	0.999619	0.999709		0.990496	0.996843	0.99628	0.999739		0.993629	0.998005	0.985934	0.999838		0.999991	0.995584	0.997995	0.99997
m887	1	497166	AT1G02440	0.991264	0.997256	0.999042	0.999696		0.99874	0.999633	0.998589	0.997853		0.998717	0.999877	0.996664	0.999936		0.997762	0.999809	0.998271	0.999651		0.998327	0.999752	0.99992	0.999871		0.999234	0.990294	0.999619	0.999709		0.987738	0.996872	0.993852	0.999739		0.993629	0.998228	0.999241	0.999838		0.999991	0.992385	0.996335	0.99997
m888	1	497991	AT1G02450	0.988703	0.99315	0.995706	0.999696		0.999913	0.999633	0.998589	0.997853		0.998263	0.999877	0.995102	0.999936		0.995716	0.999809	0.998047	0.999651		0.999952	0.999752	0.99992	0.999871		0.999234	0.997638	0.999619	0.999709		0.994013	0.998057	0.993302	0.999739		0.994865	0.995935	0.991399	0.999838		0.999991	0.996458	0.996335	0.99997
m889	1	498836	AT1G02450	0.977807	0.936264	0.995706	0.999696		0.99874	0.999633	0.998589	0.997853		0.9995	0.999877	0.997335	0.999936		0.995716	0.999809	0.998047	0.999651		0.998327	0.999752	0.99992	0.999871		0.999234	0.995799	0.999619	0.999709		0.999355	0.998057	0.996233	0.999739		0.990893	0.997816	0.985934	0.999838		0.999991	0.992452	0.996335	0.99997
m890	1	501627	NA	0.991092	0.975734	0.995706	0.999696		0.99874	0.999633	0.998589	0.997853		0.998263	0.999877	0.998968	0.999936		0.999828	0.999809	0.999011	0.999651		0.998327	0.999752	0.99992	0.999871		0.999234	0.997722	0.999619	0.999709		0.992468	0.996843	0.995344	0.999739		0.996212	0.991351	0.985934	0.999838		0.999991	0.995584	0.996335	0.99997
m891	1	502669	NA	0.991092	0.990459	0.995706	0.999696		0.99981	0.999633	0.998589	0.997853		0.998263	0.999877	0.997335	0.999936		0.995716	0.999809	0.998047	0.999651		0.998327	0.999752	0.99992	0.999871		0.999234	0.996729	0.999619	0.999709		0.987738	0.996843	0.994224	0.999739		0.99811	0.993631	0.990481	0.999838		0.999991	0.998526	0.996335	0.99997
m892	1	503836	NA	0.991092	0.990054	0.999953	0.999696		0.99874	0.999633	0.998589	0.997853		0.998263	0.999877	0.998423	0.999936		0.993188	0.999809	0.998047	0.999651		0.998327	0.999754	0.99992	0.999871		0.999234	0.9953	0.999619	0.999709		0.997947	0.996843	0.993302	0.999739		0.990559	0.999018	0.992086	0.999838		0.999991	0.992385	0.996335	0.99997
m893	1	503930	NA	0.991264	0.958544	0.999953	0.999696		0.99874	0.999633	0.998589	0.999836		0.998263	0.999877	0.997778	0.999936		0.993188	0.999809	0.998047	0.999651		0.998985	0.999752	0.99992	0.999871		0.999234	0.995799	0.999619	0.999709		0.997947	0.996843	0.999016	0.999739		0.993629	0.998485	0.990481	0.999838		0.999991	0.993621	0.997602	0.99997
m894	1	505029	AT1G02460	0.991092	0.989915	0.995706	0.999696		0.999443	0.999896	0.998589	0.997853		0.998263	0.999877	0.990189	0.999936		0.997762	0.999809	0.998047	0.999651		0.996425	0.999752	0.99992	0.999871		0.999234	0.990294	0.999619	0.999709		0.996745	0.996843	0.998866	0.999739		0.993629	0.989048	0.985934	0.999838		0.999991	0.989258	0.996335	0.99997
m895	1	505239	AT1G02460	0.991092	0.994507	0.997123	0.999696		0.999443	0.999633	0.998589	0.997853		0.999583	0.999877	0.993503	0.999936		0.993188	0.999809	0.998047	0.999651		0.998327	0.999752	0.99992	0.999871		0.999234	0.997722	0.999619	0.999709		0.997947	0.998057	0.993302	0.999739		0.990559	0.998485	0.990481	0.999838		0.999991	0.996458	0.919452	0.99997
m896	1	505948	AT1G02460	0.991264	0.994065	0.995706	0.999696		0.999443	0.999633	0.998589	0.997853		0.999583	0.999877	0.997735	0.999936		0.995716	0.999809	0.998047	0.999651		0.998327	0.999752	0.99992	0.999871		0.999234	0.997638	0.999619	0.999709		0.997947	0.999802	0.993302	0.999739		0.990559	0.998485	0.997505	0.999838		0.999991	0.995584	0.996335	0.99997
m897	1	506716	AT1G02460	0.995019	0.995684	0.995706	0.999696		0.999326	NA	NA	NA		0.999109	NA	NA	NA		0.999828	NA	NA	NA		0.998327	NA	NA	NA		0.999234	NA	NA	NA		0.987738	NA	NA	NA		0.973549	NA	NA	NA		0.999991	NA	NA	NA
m898	1	506757	AT1G02460	NA	NA	NA	NA		NA	NA	NA	NA		NA	NA	NA	NA		NA	NA	NA	NA		NA	NA	NA	NA		NA	NA	NA	NA		NA	NA	NA	NA		NA	NA	NA	NA		NA	NA	NA	NA
m899	1	507419	AT1G02460	0.976522	0.995684	0.995706	0.999696		0.999443	0.999633	0.99913	0.997853		0.998263	0.999877	0.990189	0.999936		0.999828	0.999983	0.998493	0.999651		0.998327	0.999752	0.99992	0.999871		0.999234	0.9953	0.999619	0.999709		0.997947	0.998057	0.999116	0.999739		0.990893	0.99532	0.985934	0.999838		0.999991	0.991164	0.996335	0.99997
m900	1	507706	AT1G02460	0.991092	0.986763	0.997123	0.999696		0.99874	0.999633	0.998589	0.997853		0.998263	0.999877	0.990189	0.999936		0.993188	0.999809	0.998047	0.999651		0.998327	0.999752	0.99992	0.999871		0.999234	0.993051	0.999619	0.999709		0.996409	0.996843	0.996664	0.999739		0.996212	0.991351	0.985934	0.999838		0.999991	0.992385	0.996335	0.99997
m901	1	514658	AT1G02475	NA	NA	NA	NA		NA	NA	NA	NA		NA	NA	NA	NA		NA	NA	NA	NA		NA	NA	NA	NA		NA	NA	NA	NA		NA	NA	NA	NA		NA	NA	NA	NA		NA	NA	NA	NA
m902	1	514679	AT1G02475	0.991264	0.96993	0.999953	0.999696		0.99874	0.999633	0.998589	0.997853		0.998717	0.999877	0.998867	0.999936		0.999828	0.999809	0.998493	0.999651		0.998361	0.999752	0.99992	0.999871		0.999234	0.990294	0.999619	0.999709		0.999533	0.998057	0.993302	0.999739		0.990559	0.989048	0.985934	0.999838		0.999991	0.989258	0.996335	0.99997
m903	1	514894	AT1G02475	0.991264	0.995684	0.999953	0.999696		0.99874	0.999633	0.99913	0.997853		0.998263	0.999877	0.990189	0.999936		0.993188	0.999809	0.998047	0.999651		0.998327	0.999752	0.99992	0.999871		0.999234	0.996729	0.999619	0.999709		0.992663	0.996843	0.993852	0.999739		0.997937	0.988156	0.988955	0.999838		0.999991	0.993621	0.999416	0.99997
m904	1	515126	AT1G02475	0.996524	0.982597	0.999953	0.999696		0.99874	0.999633	0.998589	0.997853		0.998717	0.999877	0.9993	0.999936		0.997762	0.999809	0.998218	0.999651		0.998327	0.999752	0.99992	0.999871		0.999234	0.997053	0.999619	0.999709		0.992469	0.996843	0.993302	0.999739		0.993629	0.988156	0.985934	0.999838		0.999991	0.997794	0.996335	0.99997
m905	1	516438	AT1G02490	0.991092	0.995684	0.999953	0.999696		0.99874	0.999633	0.998589	0.997853		0.998263	0.999877	0.990189	0.999936		0.995716	0.999809	0.998047	0.999651		0.999102	0.999752	0.99992	0.999871		0.999234	0.993378	0.999619	0.999709		0.992469	0.998162	0.995181	0.999739		0.98135	0.993332	0.985934	0.999838		0.999991	0.990187	0.996335	0.99997
m906	1	516613	AT1G02490	0.991092	0.923135	0.995706	0.999696		0.944127	0.999633	0.998589	0.997853		0.998717	0.999877	0.998968	0.999936		0.87083	0.999809	0.998047	0.999651		0.998327	0.999752	0.99992	0.999871		0.999234	0.990294	0.999619	0.999709		0.996528	0.996843	0.994702	0.999739		0.993629	0.993432	0.990481	0.999838		0.999991	0.989258	0.996335	0.99997
m907	1	516944	AT1G02500	0.991092	0.995684	0.995706	0.999696		0.99874	0.999633	0.998589	0.997853		0.998263	0.999877	0.997003	0.999936		0.999828	0.999809	0.998493	0.999651		0.998327	0.999752	0.99992	0.999871		0.999234	0.9953	0.999619	0.999709		0.997947	0.997531	0.993302	0.999739		0.993629	0.993332	0.985934	0.999838		0.999991	0.990187	0.999957	0.99997
m908	1	517553	AT1G02500	0.991264	0.995684	0.997397	0.999696		0.999443	0.999633	0.998589	0.999136		0.998263	0.999877	0.987666	0.999936		0.995716	0.999809	0.998204	0.999651		0.998327	0.999752	0.99992	0.999871		0.999234	0.9953	0.999619	0.999709		0.992469	0.996843	0.994705	0.999739		0.993629	0.986557	0.995778	0.999838		0.999991	0.991164	0.999416	0.99997
m909	1	518652	AT1G02500	0.995621	0.990459	0.995706	0.999696		0.99981	0.999633	0.998589	0.997853		0.998263	0.999877	0.997778	0.999936		0.993188	0.999809	0.998493	0.999651		0.998413	0.999752	0.99992	0.999871		0.999234	0.996729	0.999619	0.999709		0.989087	0.996843	0.993302	0.999739		0.996212	0.986557	0.985934	0.999838		0.999991	0.999566	0.997995	0.99997
m910	1	518782	AT1G02500	0.995621	0.990459	0.995706	0.999696		0.99981	0.999633	0.998589	0.997853		0.998263	0.999877	0.997778	0.999936		0.993188	0.999809	0.998493	0.999651		0.998413	0.999752	0.99992	0.999871		0.999234	0.996729	0.999619	0.999709		0.989087	0.996843	0.993302	0.999739		0.996212	0.986557	0.985934	0.999838		0.999991	0.999566	0.997995	0.99997
m911	1	519069	AT1G02500	0.998862	0.995684	0.995706	0.999696		0.999443	0.999633	0.99913	0.997853		0.999186	0.999877	0.99295	0.999936		0.986986	0.999809	0.998601	0.999651		0.998327	0.999752	0.99992	0.999871		0.999234	0.995799	0.999619	0.999709		0.987738	0.996843	0.993495	0.999739		0.994663	0.989048	0.985934	0.999838		0.999991	0.998668	0.998378	0.99997
m912	1	519222	AT1G02500	0.991092	0.995684	0.999953	0.999696		0.999443	0.999633	0.99913	0.997853		0.998263	0.999877	0.990189	0.999936		0.995716	0.999809	0.998493	0.999651		0.998361	0.999752	0.99992	0.999871		0.999234	0.990294	0.999619	0.999709		0.979335	0.996843	0.993302	0.999739		0.990559	0.988156	0.985934	0.999838		0.999991	0.989258	0.997995	0.99997
m913	1	519387	AT1G02500	0.999499	0.994507	0.995706	0.999696		0.999167	0.999633	0.99913	0.997853		0.998263	0.999877	0.997778	0.999936		0.991756	0.999809	0.998493	0.999651		0.998327	0.999752	0.99992	0.999871		0.999234	0.997722	0.999619	0.999709		0.987738	0.998057	0.993302	0.999739		0.996329	0.986557	0.985934	0.999838		0.999991	0.996672	0.996335	0.99997
m914	1	519456	AT1G02500	0.991092	0.987958	0.995706	0.999696		0.99981	0.999633	0.998589	0.997853		0.998263	0.999877	0.997778	0.999936		0.997175	0.999809	0.998493	0.999651		0.999952	0.999752	0.99992	0.999871		0.999234	0.990294	0.999619	0.999709		0.998422	0.996843	0.993302	0.999739		0.993629	0.989048	0.990418	0.999838		0.999991	0.989258	0.996335	0.99997
m915	1	519471	AT1G02500	0.991092	0.974821	0.995706	0.999696		0.999443	0.999633	0.998589	0.997853		0.998263	0.999877	0.997778	0.999936		0.997762	0.999809	0.998047	0.999651		0.999715	0.999752	0.99992	0.999871		0.999234	0.990294	0.999619	0.999709		0.998422	0.996843	0.993302	0.999739		0.993629	0.989048	0.990418	0.999838		0.999991	0.989258	0.996335	0.99997
m916	1	519537	AT1G02500	0.991264	0.995684	0.995706	0.999696		0.999443	0.999633	0.99913	0.997853		0.998263	0.999877	0.998968	0.999936		0.995716	0.999809	0.998493	0.999651		0.999888	0.999752	0.99992	0.999871		0.999234	0.993378	0.999619	0.999709		0.997947	0.998162	0.993302	0.999739		0.994546	0.986557	0.988207	0.999838		0.999991	0.989258	0.997995	0.99997
m917	1	519672	AT1G02500	0.995621	0.990459	0.995706	0.999696		0.99981	0.999633	0.998589	0.997853		0.998263	0.999877	0.997778	0.999936		0.993188	0.999809	0.998493	0.999651		0.998413	0.999752	0.99992	0.999871		0.999234	0.996729	0.999619	0.999709		0.989087	0.996843	0.993302	0.999739		0.996212	0.986557	0.985934	0.999838		0.999991	0.999566	0.997995	0.99997
m918	1	520098	AT1G02500	0.995621	0.990459	0.995706	0.999696		0.99981	0.999633	0.998589	0.997853		0.998263	0.999877	0.997778	0.999936		0.993188	0.999809	0.998493	0.999651		0.998413	0.999752	0.99992	0.999871		0.999234	0.996729	0.999619	0.999709		0.989087	0.996843	0.993302	0.999739		0.996212	0.986557	0.985934	0.999838		0.999991	0.999566	0.997995	0.99997
m919	1	520313	AT1G02500	0.996524	0.990658	0.995706	0.999696		0.999443	0.999776	0.998589	0.997853		0.998263	0.999877	0.99809	0.999936		0.993188	0.999809	0.998493	0.999651		0.998765	0.999752	0.99992	0.998553		0.999234	0.995799	0.999619	0.999709		0.987738	0.996843	0.993302	0.999739		0.999921	0.986557	0.985934	0.999838		0.999991	0.996454	0.997995	0.99997
m920	1	520997	AT1G02510	0.991092	0.995684	0.995706	0.999696		0.999443	0.999633	0.999436	0.999661		0.998263	0.999877	0.987666	0.999936		0.995716	0.999809	0.998047	0.999651		0.998985	0.999752	0.99992	0.999871		0.999234	0.990294	0.999619	0.999709		0.966836	0.996843	0.994224	0.999739		0.993629	0.998485	0.990481	0.999838		0.999991	0.989258	0.996335	0.99997
m921	1	521183	AT1G02510	0.991092	0.995684	0.995706	0.999696		0.999443	0.999633	0.999436	0.999661		0.998263	0.999877	0.987666	0.999936		0.995716	0.999809	0.998047	0.999651		0.998985	0.999752	0.99992	0.999871		0.999234	0.990294	0.999619	0.999709		0.966836	0.996843	0.994224	0.999739		0.993629	0.998485	0.990481	0.999838		0.999991	0.989258	0.996335	0.99997
m922	1	521480	AT1G02510	0.991092	0.997057	0.995706	0.999696		0.999443	0.999633	0.999436	0.999661		0.998263	0.999877	0.987666	0.999936		0.999828	0.999809	0.998047	0.999651		0.998327	0.999752	0.99992	0.999871		0.999234	0.990294	0.999619	0.999709		0.987738	0.996843	0.994224	0.999739		0.996205	0.998485	0.990481	0.999838		0.999991	0.989258	0.996335	0.99997
m923	1	521985	AT1G02520	0.992823	0.995684	0.997123	0.999696		0.999443	0.999633	0.99913	0.999836		0.998263	0.999877	0.990189	0.999936		0.995716	0.999809	0.998047	0.999651		0.998375	0.999752	0.99992	0.999871		0.999234	0.990294	0.999619	0.999709		0.925855	0.996843	0.994224	0.999739		0.990559	0.993774	0.991399	0.999838		0.999991	0.989258	0.996335	0.99997
m924	1	522045	AT1G02520	0.997729	0.989915	0.995706	0.999696		0.99874	0.999633	0.998589	0.997853		0.998263	0.999877	0.999657	0.999936		0.997762	0.999809	0.998493	0.999651		0.999102	0.999752	0.99992	0.999871		0.999234	0.990294	0.999619	0.999709		0.992469	0.99928	0.994224	0.999739		0.990559	0.993332	0.992086	0.999838		0.999991	0.989258	0.998873	0.99997
m925	1	522223	AT1G02520	0.995019	0.995684	0.995706	0.999696		0.99874	0.999633	0.998589	0.997853		0.998263	0.999877	0.990189	0.999936		0.993188	0.999988	0.998047	0.999651		0.998361	0.999752	0.99992	0.999871		0.999234	0.997638	0.999619	0.999709		0.990496	0.996843	0.999055	0.999739		0.993629	0.993332	0.985934	0.999838		0.999991	0.993621	0.998725	0.99997
m926	1	522600	AT1G02520	0.991092	0.995684	0.995706	0.999696		0.999443	0.999633	0.99913	0.998669		0.998263	0.999877	0.987666	0.999936		0.995716	0.999809	0.998047	0.999651		0.998327	0.999752	0.99992	0.999871		0.999234	0.990294	0.999619	0.999709		0.976816	0.996843	0.993302	0.999739		0.990893	0.998485	0.985934	0.999838		0.999991	0.989258	0.996335	0.99997
m927	1	525870	AT1G02520	0.992823	0.975734	0.999953	0.999696		0.99874	0.999776	0.998589	0.997853		0.994182	0.999877	0.987666	0.999936		0.995716	0.999809	0.998047	0.999651		0.998375	0.999752	0.99992	0.999871		0.999234	0.997638	0.999619	0.999709		0.987738	0.996843	0.993302	0.999739		0.990559	0.986557	0.999241	0.999838		0.999991	0.994752	0.998465	0.99997
m928	1	525927	AT1G02520	0.991092	0.995684	0.999953	0.999696		0.99874	0.999633	0.998589	0.999136		0.998263	0.999877	0.997778	0.999936		0.995716	0.999809	0.998047	0.999651		0.953302	0.999752	0.99992	0.999871		0.999234	0.9953	0.999619	0.999709		0.999069	0.996843	0.993302	0.999739		0.993629	0.991351	0.990481	0.999838		0.999991	0.992452	0.996335	0.99997
m929	1	526370	AT1G02520	0.994603	0.995552	0.996924	0.999696		0.99874	0.999633	0.998589	0.997853		0.998263	0.999877	0.990189	0.999936		0.993188	0.999809	0.998047	0.999651		0.999952	0.999752	0.99992	0.999871		0.999234	0.997053	0.999619	0.999709		0.994843	0.996843	0.998208	0.999739		0.993629	0.991351	0.988207	0.999838		0.999991	0.993621	0.997995	0.99997
m930	1	527208	AT1G02520	0.999783	0.995684	0.999953	0.999696		0.999443	0.999633	0.998589	0.997853		0.998263	0.999877	0.998968	0.999936		0.999828	0.999809	0.998047	0.999651		0.994656	0.999752	0.99992	0.999871		0.999234	0.999719	0.999619	0.999709		0.99974	0.996843	0.993302	0.999739		0.994865	0.988156	0.985934	0.999838		0.999991	0.995677	0.996335	0.99997
m931	1	527584	AT1G02520	0.991092	0.99951	0.999953	0.999696		0.999443	0.999633	0.998589	0.997853		0.998717	0.999877	0.990189	0.999936		0.999828	0.999809	0.998047	0.999651		0.998327	0.999752	0.99992	0.999871		0.999234	0.9953	0.999619	0.999709		0.998796	0.998057	0.993302	0.999739		0.994865	0.989048	0.999866	0.999838		0.999991	0.993621	0.996335	0.99997
m932	1	528019	AT1G02520	0.991092	0.998896	0.997397	0.999696		0.99874	0.999633	0.998589	0.997853		0.998263	0.999877	0.990189	0.999936		0.999828	0.999908	0.998047	0.999651		0.998327	0.999752	0.99992	0.999871		0.999234	0.9953	0.999619	0.999709		0.997947	0.99927	0.993302	0.999739		0.99687	0.991351	0.990481	0.999838		0.999991	0.993621	0.997702	0.99997
m933	1	528433	AT1G02520	0.9949	0.995684	0.999445	0.999696		0.99981	0.999633	0.998589	0.997853		0.998263	0.999877	0.998497	0.999936		0.999828	0.999988	0.998047	0.999651		0.998327	0.999752	0.99992	0.999871		0.999234	0.999693	0.999619	0.999709		0.997947	0.99927	0.993302	0.999739		0.994865	0.989284	0.988207	0.999838		0.999991	0.994633	0.996335	0.99997
m934	1	528715	AT1G02520	0.991092	0.997177	0.999953	0.999696		0.999443	0.999633	0.998589	0.999624		0.998263	0.999877	0.990189	0.999936		0.999934	0.999809	0.998047	0.999651		0.998327	0.999752	0.99992	0.999871		0.999234	0.9953	0.999619	0.999709		0.999438	0.996843	0.993302	0.999739		0.999045	0.997885	0.986015	0.999838		0.999991	0.992452	0.997995	0.99997
m935	1	529253	AT1G02530	0.991264	0.990809	0.997397	0.999696		0.99874	0.999633	0.998589	0.998626		0.998263	0.999877	0.987666	0.999936		0.995716	0.999809	0.998047	0.999651		0.99857	0.999752	0.99992	0.999871		0.999234	0.997638	0.999619	0.999709		0.98901	0.996843	0.996699	0.999739		0.993629	0.989048	0.990481	0.999838		0.999991	0.994482	0.999416	0.99997
m936	1	529635	AT1G02530	0.991092	0.99951	0.995706	0.999696		0.965012	0.999633	0.999436	0.997853		0.998263	0.999877	0.999657	0.999936		0.995716	0.999809	0.998493	0.999651		0.953302	0.999752	0.99992	0.999871		0.999234	0.997638	0.999619	0.999709		0.997947	0.996843	0.993302	0.999739		0.995549	0.989048	0.985934	0.999838		0.999991	0.996475	0.996335	0.99997
m937	1	529667	AT1G02530	NA	NA	NA	NA		NA	NA	NA	NA		NA	NA	NA	NA		NA	NA	NA	NA		NA	NA	NA	NA		NA	NA	NA	NA		NA	NA	NA	NA		NA	NA	NA	NA		NA	NA	NA	NA
m938	1	529908	AT1G02530	0.991264	0.995684	0.999953	0.999696		0.999443	0.999633	0.998589	0.997853		0.998263	0.999877	0.990189	0.999936		0.999828	0.999809	0.998493	0.999651		0.998765	0.999752	0.99992	0.999871		0.999234	0.9953	0.999619	0.999709		0.994843	0.998057	0.993852	0.999739		0.994865	0.989048	0.990481	0.999838		0.999991	0.991164	0.999262	0.99997
m939	1	530008	AT1G02530	0.991092	0.966708	0.999953	0.999696		0.99874	NA	NA	NA		NA	NA	NA	NA		NA	NA	NA	NA		NA	NA	NA	NA		NA	NA	NA	NA		NA	NA	NA	NA		NA	NA	NA	NA		NA	NA	NA	NA
m940	1	530445	AT1G02530	0.991092	0.995684	0.999953	0.999696		0.999443	0.999633	0.998589	0.997853		0.998263	0.999877	0.990189	0.999936		0.999934	0.999809	0.998047	0.999651		0.999888	0.999752	0.99992	0.999871		0.999234	0.991994	0.999619	0.999709		0.997947	0.998057	0.993302	0.999739		0.994644	0.989284	0.990481	0.999838		0.999991	0.992385	0.997995	0.99997
m941	1	530553	AT1G02530	0.991092	0.995684	0.999953	0.999696		0.999443	0.999633	0.998589	0.997853		0.998263	0.999877	0.990189	0.999936		0.999934	0.999809	0.998047	0.999651		0.999888	0.999752	0.99992	0.999871		0.999234	0.991994	0.999619	0.999709		0.997947	0.998057	0.993302	0.999739		0.994644	0.989284	0.990481	0.999838		0.999991	0.992385	0.997995	0.99997
m942	1	530821	AT1G02530	0.991092	0.995684	0.995706	0.999696		0.99874	0.999633	0.998589	0.997853		0.998263	0.999877	0.990189	0.999936		0.999934	0.999809	0.998493	0.999651		0.998765	0.999752	0.99992	0.999871		0.999234	0.9953	0.999619	0.999709		0.997947	0.998057	0.993302	0.999739		0.993629	0.993774	0.990301	0.999838		0.999991	0.993621	0.99939	0.99997
m943	1	530910	AT1G02530	0.995019	0.923135	0.999953	0.999696		0.980717	0.999633	0.998589	0.997853		0.998263	0.999877	0.990189	0.999936		0.996793	0.999809	0.998047	0.999651		0.998327	0.999752	0.99992	0.999871		0.999234	0.995799	0.999619	0.996443		0.999659	0.996843	0.99628	0.999739		0.99094	0.989048	0.990806	0.999838		0.999991	0.993621	0.998873	0.99997
m944	1	531014	AT1G02530	0.991092	0.995684	0.999953	0.999696		0.999443	0.999633	0.998589	0.997853		0.998263	0.999877	0.990189	0.999936		0.999934	0.999809	0.998047	0.999651		0.999888	0.999752	0.99992	0.999871		0.999234	0.991994	0.999619	0.999709		0.997947	0.998057	0.993302	0.999739		0.994644	0.989284	0.990481	0.999838		0.999991	0.992385	0.997995	0.99997
m945	1	531179	AT1G02530	0.991092	0.995684	0.999953	0.999696		0.99874	0.999633	0.998589	0.999136		0.998263	0.999877	0.997778	0.999936		0.995716	0.999809	0.998047	0.999651		0.953302	0.999752	0.99992	0.999871		0.999234	0.9953	0.999619	0.999709		0.999069	0.996843	0.993302	0.999739		0.993629	0.991351	0.990481	0.999838		0.999991	0.992452	0.996335	0.99997
m946	1	531247	AT1G02530	0.99937	0.983221	0.995706	0.999696		0.975563	0.999633	0.998589	0.997853		0.994182	0.999877	0.990189	0.999936		0.999828	0.999809	0.998493	0.999651		0.998327	0.999752	0.99992	0.999871		0.999234	0.997638	0.999619	0.999709		0.994357	0.996843	0.993302	0.999739		0.994773	0.988156	0.999866	0.999838		0.999991	0.997396	0.997602	0.99997
m947	1	531523	AT1G02530	0.984448	0.994065	0.995706	0.999696		0.99981	NA	0.998589	0.998294		NA	NA	0.990189	0.999936		0.999828	NA	0.999011	0.999651		0.998327	NA	0.99992	0.999871		0.999234	NA	0.999619	0.999709		0.967085	NA	0.93389	0.999739		0.991954	NA	NA	NA		0.999991	NA	0.996335	0.99997
m948	1	531716	AT1G02530	0.991092	0.995684	0.999953	0.999696		0.99874	0.999633	0.998589	0.999136		0.998263	0.999877	0.997778	0.999936		0.995716	0.999809	0.998047	0.999651		0.953302	0.999752	0.99992	0.999871		0.999234	0.9953	0.999619	0.999709		0.999069	0.996843	0.993302	0.999739		0.993629	0.991351	0.990481	0.999838		0.999991	0.992452	0.996335	0.99997
m949	1	531836	AT1G02530	0.995135	0.994785	0.997397	0.999696		0.999443	0.946895	0.998589	0.997853		0.998263	0.999877	0.997003	0.999936		0.999828	0.999809	0.998047	0.979366		0.985465	0.999752	0.99992	0.999871		0.999234	0.995799	0.999619	0.999709		0.987738	0.996843	0.997198	0.999739		0.999921	0.995683	0.985934	0.999838		0.999991	0.994752	0.997995	0.99997
m950	1	531856	AT1G02530	0.991092	0.995684	0.999953	0.999696		0.999443	0.999633	0.998589	0.997853		0.998263	0.999877	0.990189	0.999936		0.999934	0.999809	0.998047	0.999651		0.999888	0.999752	0.99992	0.999871		0.999234	0.991994	0.999619	0.999709		0.997947	0.998057	0.993302	0.999739		0.994644	0.989284	0.990481	0.999838		0.999991	0.992385	0.997995	0.99997
m951	1	532048	AT1G02530	0.991264	0.99951	0.997397	0.999696		0.99874	0.999633	0.998589	0.997853		0.998263	0.999877	0.990189	0.999936		0.999828	0.999809	0.998047	0.999651		0.998327	0.92414	0.99992	0.999871		0.999234	0.996729	0.999619	0.999709		0.997947	0.998162	0.993302	0.999739		0.995556	0.989048	0.998657	0.999838		0.999991	0.996687	0.997702	0.99997
m952	1	532225	AT1G02530	0.991264	0.998058	0.996924	0.999696		0.99874	0.999633	0.998589	0.997853		0.998263	0.999877	0.997778	0.999936		0.995723	0.999809	0.998047	0.999651		0.971738	0.999752	0.99992	0.999871		0.999234	0.990294	0.999619	0.996443		0.999533	0.996843	0.993852	0.999739		0.998048	0.989048	0.985934	0.999838		0.999991	0.990187	0.997995	0.99997
m953	1	532428	AT1G02530	0.991092	0.995684	0.999953	0.999696		0.99874	0.999633	0.998589	0.999136		0.998263	0.999877	0.997778	0.999936		0.995716	0.999809	0.998047	0.999651		0.953302	0.999752	0.99992	0.999871		0.999234	0.9953	0.999619	0.999709		0.999069	0.996843	0.993302	0.999739		0.993629	0.991351	0.990481	0.999838		0.999991	0.992452	0.996335	0.99997
m954	1	532586	AT1G02530	0.991092	0.995684	0.999953	0.999696		0.99874	0.999633	0.998589	0.999136		0.998263	0.999877	0.997778	0.999936		0.995716	0.999809	0.998047	0.999651		0.953302	0.999752	0.99992	0.999871		0.999234	0.9953	0.999619	0.999709		0.999069	0.996843	0.993302	0.999739		0.993629	0.991351	0.990481	0.999838		0.999991	0.992452	0.996335	0.99997
m955	1	533517	AT1G02530	0.991092	0.995684	0.997397	0.999696		0.99874	0.999776	0.99913	0.997853		0.998263	0.999877	0.993478	0.999936		0.997762	0.999809	0.998493	0.999651		0.998327	0.999752	0.99992	0.999871		0.999234	0.990294	0.999619	0.999709		0.992469	0.996843	0.993302	0.999739		0.993629	0.993332	0.989409	0.999838		0.999991	0.989258	0.996335	0.99997
m956	1	534195	AT1G02530	0.991092	0.989915	0.999953	0.999696		0.99874	0.999633	0.998589	0.997853		0.998263	0.999877	0.996437	0.999936		0.997877	0.999809	0.998493	0.999651		0.998642	0.999752	0.99992	0.999871		0.999234	0.996729	0.999619	0.999709		0.999965	0.999591	0.996699	0.999739		0.994865	0.991351	0.990481	0.999838		0.999991	0.993993	0.997995	0.99997
m957	1	534357	AT1G02530	0.991092	0.995684	0.999953	0.999696		0.979132	0.999633	0.999906	0.997853		0.998263	0.999877	0.997778	0.999936		0.993188	0.999809	0.998047	0.999651		0.969291	0.999752	0.99992	0.999871		0.999234	0.9953	0.999619	0.999709		0.997947	0.996843	0.993302	0.999739		0.993629	0.997885	0.995778	0.999838		0.999991	0.992026	0.996335	0.99997
m958	1	534432	AT1G02530	0.991092	0.99842	0.999953	0.999696		0.99874	0.999633	0.998589	0.997853		0.998263	0.999877	0.997971	0.999936		0.999828	0.999809	0.998047	0.999651		0.969291	0.999752	0.99992	0.999871		0.999234	0.99765	0.999619	0.999709		0.994843	0.998057	0.993302	0.999739		0.990559	0.989048	0.988456	0.999838		0.999991	0.997396	0.996335	0.99997
m959	1	534798	NA	0.991092	0.995684	0.999953	0.999696		0.999443	0.999633	0.998589	0.997853		0.998263	0.999877	0.990189	0.999936		0.999934	0.999809	0.998047	0.999651		0.999888	0.999752	0.99992	0.999871		0.999234	0.991994	0.999619	0.999709		0.997947	0.998057	0.993302	0.999739		0.994644	0.989284	0.990481	0.999838		0.999991	0.992385	0.997995	0.99997
m960	1	534863	AT1G02540	0.991092	0.995684	0.999953	0.999696		0.999443	0.999633	0.998589	0.997853		0.998263	0.999877	0.990189	0.999936		0.999934	0.999809	0.998047	0.999651		0.999888	0.999752	0.99992	0.999871		0.999234	0.991994	0.999619	0.999709		0.997947	0.998057	0.993302	0.999739		0.994644	0.989284	0.990481	0.999838		0.999991	0.992385	0.997995	0.99997
m961	1	535460	AT1G02540	0.991092	0.995684	0.999953	0.999696		0.999443	0.999633	0.998589	0.997853		0.998263	0.999877	0.990189	0.999936		0.999934	0.999809	0.998047	0.999651		0.999888	0.999752	0.99992	0.999871		0.999234	0.991994	0.999619	0.999709		0.997947	0.998057	0.993302	0.999739		0.994644	0.989284	0.990481	0.999838		0.999991	0.992385	0.997995	0.99997
m962	1	536564	AT1G02550	0.991092	0.995684	0.999953	0.999696		0.99981	0.999633	0.998589	0.997853		0.998263	0.999877	0.990189	0.999936		0.999934	0.999809	0.998047	0.999651		0.998327	0.995103	0.99992	0.999871		0.999234	0.9953	0.999619	0.999709		0.997947	0.996843	0.993302	0.999739		0.993629	0.989048	0.990301	0.999838		0.999991	0.993993	0.996335	0.99997
m963	1	538503	AT1G02560	0.991264	0.979708	0.997123	0.999696		0.999443	0.999633	0.998589	0.997853		0.999161	0.999877	0.997778	0.999936		0.997762	0.999809	0.998047	0.999651		0.998327	0.999752	0.99992	0.999871		0.999234	0.990294	0.999619	0.999709		0.996528	0.996843	0.993302	0.999739		0.993629	0.998485	0.999223	0.999838		0.999991	0.990187	0.996335	0.99997
m964	1	539103	AT1G02560	0.995019	0.989203	0.999953	0.999696		0.99874	0.999633	0.998589	0.997853		0.999583	0.999877	0.997778	0.999936		0.997762	0.999809	0.998047	0.999651		0.998642	0.999752	0.99992	0.999871		0.999234	0.990294	0.999619	0.999709		0.995806	0.997141	0.993302	0.999739		0.99593	0.995935	0.990418	0.999838		0.999991	0.990187	0.997995	0.99997
m965	1	539464	AT1G02560	NA	NA	NA	NA		NA	NA	NA	NA		NA	NA	NA	NA		NA	NA	NA	NA		NA	NA	NA	NA		NA	NA	NA	NA		NA	NA	NA	NA		NA	NA	NA	NA		NA	NA	NA	NA
m966	1	539658	AT1G02560	0.991264	0.959733	0.997123	0.999696		0.999443	0.999633	0.998589	0.997853		0.999583	0.999877	0.997778	0.999936		0.999828	0.999809	0.998047	0.999651		0.998327	0.999752	0.99992	0.999871		0.999234	0.990294	0.999619	0.999709		0.99969	0.996843	0.993302	0.999739		0.993629	0.99289	0.990481	0.999838		0.999991	0.989258	0.996335	0.99997
m967	1	539733	AT1G02560	0.991264	0.979708	0.997123	0.999696		0.999443	0.999633	0.998589	0.997853		0.999161	0.999877	0.997778	0.999936		0.997762	0.999809	0.998047	0.999651		0.998327	0.999752	0.99992	0.999871		0.999234	0.990294	0.999619	0.999709		0.996528	0.996843	0.993302	0.999739		0.993629	0.998485	0.999223	0.999838		0.999991	0.990187	0.996335	0.99997
m968	1	540058	AT1G02560	0.994226	0.992262	0.999953	0.999696		0.999443	0.999633	0.998589	0.997853		0.999583	0.999877	0.997778	0.999936		0.999828	0.999809	0.998047	0.999651		0.998327	0.999752	0.99992	0.999871		0.999234	0.9953	0.999619	0.999709		0.997203	0.999802	0.993302	0.999739		0.990559	0.997757	0.999223	0.999838		0.999991	0.990187	0.996335	0.99997
m969	1	541751	AT1G02570	0.991264	0.994785	0.998498	0.999696		0.99874	0.999633	0.998589	0.997853		0.998717	0.999877	0.997778	0.999936		0.997762	0.999809	0.998047	0.999651		0.998327	0.999752	0.99992	0.999871		0.999234	0.990294	0.999619	0.999709		0.993561	0.99927	0.993302	0.999739		0.998089	0.998485	0.999223	0.999838		0.999991	0.990187	0.996335	0.99997
m970	1	543148	AT1G02575	0.991092	0.984123	0.995706	0.999696		0.999443	0.999633	0.998589	0.997853		0.998717	0.999877	0.998968	0.999936		0.995716	0.999809	0.998047	0.999651		0.998361	0.999752	0.99992	0.999871		0.999234	0.990294	0.999619	0.999709		0.999964	0.996843	0.993302	0.999739		0.993629	0.991351	0.991399	0.999838		0.999991	0.990111	0.997995	0.99997
m971	1	544068	AT1G02580	0.991264	0.979708	0.999953	0.999696		0.99874	0.999633	0.99913	0.997853		0.998263	0.999877	0.995318	0.999936		0.999828	0.999809	0.998047	0.999651		0.998327	0.936696	0.99992	0.999871		0.999234	0.996361	0.999619	0.999709		0.996745	0.999591	0.993302	0.999739		0.993629	0.998485	0.985934	0.999838		0.999991	0.993621	0.999487	0.99997
m972	1	544813	AT1G02580	0.995019	0.998896	0.998361	0.999696		0.99874	0.999633	0.998589	0.997853		0.998263	0.999877	0.998963	0.795973		0.999934	0.999809	0.998047	0.999651		0.998327	0.883592	0.99992	0.999871		0.999234	0.997638	0.999619	0.999709		0.993611	0.996843	0.999198	0.999739		0.993629	0.989048	0.986517	0.999838		0.999991	0.995753	0.997542	0.99997
m973	1	545171	AT1G02580	0.991092	0.992193	0.995706	0.999696		0.99874	0.999633	0.998589	0.997853		0.998263	0.999877	0.997778	0.999936		0.995716	0.999809	0.998047	0.999651		0.998327	0.999752	0.99992	0.999871		0.999234	0.9953	0.999619	0.999709		0.997947	0.999802	0.993302	0.999739		0.994865	0.989048	0.987679	0.999838		0.999991	0.992385	0.996335	0.99997
m974	1	545770	AT1G02580	0.991264	0.985162	0.995706	0.999696		0.99874	NA	NA	NA		NA	NA	NA	NA		NA	NA	NA	NA		NA	NA	NA	NA		NA	NA	NA	NA		NA	NA	NA	NA		NA	NA	NA	NA		NA	NA	NA	NA
m975	1	545856	AT1G02580	0.995019	0.999161	0.999953	0.999696		0.99874	0.999633	0.998589	0.997853		0.998263	0.999877	0.997355	0.90487		0.999828	0.999809	0.998047	0.999651		0.998327	0.999752	0.99992	0.999871		0.999234	0.9953	0.999619	0.999709		0.994357	0.997209	0.993302	0.999739		0.999921	0.988156	0.993762	0.999838		0.999991	0.993993	0.996335	0.99997
m976	1	547263	AT1G02580	0.996524	0.995684	0.997397	0.999696		0.99874	0.999633	0.998589	0.997853		0.99758	0.999877	0.997183	0.999936		0.997762	0.999809	0.99857	0.999651		0.998327	0.999752	0.99992	0.999871		0.999234	0.9953	0.999619	0.999709		0.994843	0.99927	0.993302	0.999739		0.99781	0.999039	0.998657	0.999838		0.999991	0.993014	0.996335	0.99997
m977	1	548319	AT1G02580	0.991092	0.979708	0.995887	0.999696		0.99874	0.999633	0.998589	0.997853		0.998263	0.999877	0.995368	0.999936		0.993188	0.999809	0.998047	0.999651		0.999952	0.999752	0.99992	0.999871		0.999234	0.990294	0.999619	0.999709		0.996745	0.996843	0.993302	0.999739		0.993629	0.998485	0.997458	0.999838		0.999991	0.989258	0.998725	0.99997
m978	1	548483	AT1G02580	0.995135	0.995684	0.998223	0.999696		0.999443	0.999633	0.998589	0.997853		0.998263	0.999877	0.9993	0.999936		0.999828	0.999809	0.999011	0.999651		0.998327	0.999752	0.99992	0.999871		0.999234	0.990294	0.999619	0.999709		0.999653	0.999802	0.993302	0.999739		0.990559	0.999018	0.986583	0.999838		0.999991	0.990187	0.996335	0.99997
m979	1	548499	AT1G02580	0.991092	0.998058	0.995706	0.999696		0.999443	0.999633	0.99913	0.997853		0.998263	0.999877	0.998255	0.999936		0.993188	0.999809	0.998047	0.988907		0.998327	0.999752	0.99992	0.999871		0.999234	0.990294	0.999619	0.999709		0.997947	0.996843	0.993302	0.999739		0.993629	0.993774	0.999223	0.999838		0.999991	0.990187	0.999197	0.99997
m980	1	548999	AT1G02580	0.991092	0.999801	0.995706	0.999696		0.99874	0.999633	0.998589	0.997853		0.998263	0.999877	0.990189	0.999936		0.997762	0.999809	0.998493	0.999651		0.998327	0.999752	0.99992	0.999871		0.999234	0.990294	0.999619	0.999709		0.983835	0.996843	0.994775	0.999739		0.990559	0.986557	0.988456	0.999838		0.999991	0.989258	0.996335	0.99997
m981	1	551983	NA	0.997008	0.994065	0.999953	0.999696		0.99874	0.999633	0.998589	0.997853		0.999583	0.999877	0.997003	0.795973		0.997762	0.999809	0.998176	0.999651		0.985465	0.999752	0.99992	0.999871		0.999234	0.996729	0.999619	0.999709		0.994013	0.996843	0.993302	0.999739		0.990893	0.986557	0.999866	0.999838		0.999991	0.999742	0.999416	0.99997
m982	1	552777	AT1G02590	0.991092	0.995684	0.997123	0.999696		0.99874	0.999633	0.998589	0.997853		0.998263	0.999877	0.987666	0.999936		0.999828	0.999809	0.998047	0.975733		0.998327	0.999752	0.99992	0.999871		0.999234	0.9953	0.999619	0.997374		0.997947	0.999387	0.993302	0.999739		0.994865	0.989048	0.999241	0.999838		0.999991	0.993621	0.998873	0.99997
m983	1	552796	AT1G02590	0.958449	0.99543	0.995706	0.999696		0.999443	0.999633	0.998589	0.997853		0.994182	0.89934	0.987666	0.999936		0.999828	0.999809	0.999011	0.999651		0.999345	0.999752	0.99992	0.999871		0.999234	0.990294	0.999619	0.999709		0.987738	0.996843	0.994394	0.999739		0.990559	0.989048	0.990481	0.999838		0.999991	0.989258	0.996335	0.99997
m984	1	552933	AT1G02590	0.995019	0.998896	0.995706	0.999696		0.99874	0.999633	0.998589	0.997853		0.988886	0.999877	0.990189	0.999936		0.999828	0.999809	0.998493	0.999651		0.998327	0.999752	0.99992	0.999871		0.999234	0.995799	0.999619	0.999709		0.994843	0.996843	0.993302	0.999739		0.990559	0.988156	0.999866	0.999838		0.999991	0.996284	0.996335	0.99997
m985	1	552985	AT1G02590	0.991092	0.997256	0.999953	0.999696		0.99874	0.999633	0.998589	0.989862		0.998263	0.999877	0.990189	0.999936		0.997762	0.999809	0.998047	0.975733		0.998413	0.999752	0.99992	0.999871		0.999234	0.990294	0.999619	0.999709		0.996745	0.99927	0.993302	0.999739		0.993629	0.989048	0.999038	0.999838		0.999991	0.990111	0.997602	0.99997
m986	1	553285	AT1G02610	0.995019	0.995684	0.998361	0.999696		0.999443	0.999633	0.998589	0.997853		0.998263	0.999877	0.990189	0.999936		0.997175	0.999809	0.998047	0.97794		0.998642	0.999752	0.99992	0.999871		0.999234	0.997638	0.999619	0.999709		0.994276	0.998057	0.993302	0.999739		0.99593	0.998485	0.994759	0.999838		0.999991	0.996351	0.996335	0.99997
m987	1	553789	AT1G02610	0.991264	0.995684	0.997123	0.999696		0.999443	0.999633	0.998589	0.997853		0.998263	0.999877	0.990189	0.999936		0.986986	0.999809	0.998047	0.999651		0.998327	0.999752	0.99992	0.999871		0.999234	0.9953	0.999619	0.999709		0.998922	0.998162	0.993302	0.999739		0.993629	0.998485	0.992086	0.999838		0.999991	0.990187	0.998378	0.99997
m988	1	553991	AT1G02610	0.997042	0.998896	0.995706	0.999696		0.999913	0.999633	0.998589	0.997853		0.998717	0.999877	0.990189	0.999936		0.991756	0.999809	0.998047	0.999651		0.998327	0.999752	0.99992	0.999871		0.999234	0.995834	0.999619	0.999709		0.991626	0.996843	0.999055	0.999739		0.993629	0.993332	0.990481	0.999838		0.999991	0.992026	0.996335	0.99997
m989	1	554693	AT1G02610	0.995019	0.99842	0.995706	0.999696		0.99874	0.999633	0.99913	0.997853		0.999583	0.999877	0.990189	0.999936		0.996051	0.999809	0.998047	0.999651		0.998985	0.979281	0.99992	0.999871		0.999234	0.996729	0.999619	0.996443		0.994843	0.996843	0.993852	0.999739		0.994644	0.989048	0.985934	0.999838		0.999991	0.995753	0.996335	0.99997
m990	1	555109	AT1G02610	0.99937	0.992956	0.995706	0.999696		0.968669	0.999633	0.998589	0.997853		0.998717	0.999877	0.998867	0.999936		0.999828	0.999809	0.998493	0.999651		0.998642	0.999752	0.99992	0.999871		0.999234	0.9953	0.999619	0.999709		0.994013	0.996843	0.993302	0.999739		0.994546	0.989048	0.988207	0.999838		0.999991	0.992385	0.997995	0.99997
m991	1	555609	AT1G02610	NA	NA	NA	NA		NA	NA	NA	NA		NA	NA	NA	NA		NA	NA	NA	NA		NA	NA	NA	NA		NA	NA	NA	NA		NA	NA	NA	NA		NA	NA	NA	NA		NA	NA	NA	NA
m992	1	557507	AT1G02620	0.997042	0.995684	0.995706	0.999696		0.916739	0.999633	0.998589	0.997853		0.999731	0.999877	0.990189	0.999936		0.997762	0.999809	0.998047	0.999651		0.998327	0.999752	0.99992	0.999871		0.999234	0.997869	0.999619	0.999709		0.993611	0.997531	0.993302	0.999739		0.993629	0.988156	0.985934	0.999838		0.999991	0.995753	0.997995	0.99997
m993	1	557564	AT1G02620	0.991264	0.99951	0.999333	0.999696		0.99874	0.999633	0.998589	0.997853		0.998717	0.999877	0.997778	0.999936		0.999934	0.999809	0.998047	0.999651		0.998327	0.999752	0.99992	0.999871		0.999234	0.9953	0.999619	0.996443		0.967199	0.996843	0.993302	0.999739		0.990559	0.991283	0.990481	0.999838		0.999991	0.992385	0.996335	0.99997
m994	1	557774	AT1G02620	0.997042	0.984803	0.995706	0.999696		0.999443	0.643919	0.998589	0.946563		0.999583	0.999877	0.9993	0.999936		0.995716	0.999809	0.998047	0.983669		0.998327	0.999752	0.99992	0.889974		0.999234	0.99763	0.999619	0.999709		0.994843	0.999387	0.994224	0.999739		0.979398	0.991351	0.985934	0.999838		0.999991	0.999987	0.997602	0.99997
m995	1	558220	NA	0.991264	0.984123	0.995706	0.999696		0.999443	0.999633	0.998589	0.997853		0.999161	0.999877	0.997778	0.999936		0.997762	0.999809	0.998493	0.999651		0.998327	0.999752	0.99992	0.999871		0.999234	0.997053	0.999619	0.999709		0.992469	0.999591	0.998785	0.999739		0.990559	0.998485	0.985934	0.999838		0.999991	0.993873	0.998725	0.99997
m996	1	558379	NA	0.999783	0.995684	0.997397	0.999696		0.99874	0.999633	0.999436	0.997853		0.998263	0.999877	0.997778	0.999936		0.999934	0.999809	0.998047	0.999651		0.998327	0.999752	0.99992	0.999871		0.999234	0.9953	0.999619	0.996443		0.987738	0.99927	0.993302	0.999739		0.990559	0.988384	0.991667	0.999838		0.999991	0.993621	0.996335	0.99997
m997	1	561585	AT1G02630	0.996543	0.995684	0.995706	0.999696		0.99874	0.7971	0.99913	0.490747		0.999583	0.999877	0.997783	0.999936		0.997762	0.999809	0.998047	0.958868		0.998327	0.999752	0.99992	0.6642		0.999234	0.997638	0.999619	0.999709		0.998841	0.996843	0.996699	0.999739		0.993629	0.988156	0.998657	0.999838		0.999991	0.994752	0.997995	0.99997
m998	1	562011	AT1G02630	0.999499	0.998896	0.997635	0.999696		0.978412	NA	NA	NA		NA	NA	NA	NA		NA	NA	NA	NA		NA	NA	NA	NA		NA	NA	NA	NA		NA	NA	NA	NA		NA	NA	NA	NA		NA	NA	NA	NA
m999	1	562625	AT1G02640	0.991264	0.936646	0.995706	0.999696		0.999443	0.999633	0.998589	0.997853		0.998717	0.999877	0.990189	0.999936		0.999828	0.999809	0.998047	0.999651		0.998327	0.999752	0.99992	0.999871		0.999234	0.996729	0.999619	0.999709		0.994276	0.996843	0.993302	0.999739		0.994773	0.997816	0.985934	0.999838		0.999991	0.999478	0.996335	0.99997
m1000	1	562761	AT1G02640	0.995135	0.995684	0.998361	0.999696		0.99981	0.999633	0.998589	0.997853		0.998263	0.999877	0.997778	0.999936		0.999828	0.999809	0.998047	0.999651		0.998327	0.999752	0.99992	0.966211		0.999234	0.9953	0.999619	0.999709		0.997947	0.996843	0.993734	0.999739		0.990559	0.988384	0.998657	0.999838		0.999991	0.992452	0.996335	0.99997
m1001	1	562975	AT1G02640	0.995019	0.999161	0.995706	0.999696		0.979717	0.999633	0.999436	0.997853		0.998263	0.999877	0.990189	0.999936		0.999828	0.999809	0.998047	0.999651		0.998327	0.940898	0.99992	0.999871		0.999234	0.995799	0.999619	0.999709		0.991318	0.996843	0.998917	0.999739		0.997335	0.989048	0.985934	0.999838		0.999991	0.992452	0.997995	0.99997
m1002	1	564476	AT1G02640	0.999499	0.989915	0.995706	0.999696		0.994319	0.999633	0.99913	0.997853		0.998263	0.999877	0.990189	0.999936		0.999168	0.999809	0.998047	0.999651		0.975716	0.999752	0.99992	0.999871		0.999234	0.9953	0.999619	0.999709		0.987738	0.996843	0.993852	0.999739		0.994773	0.997885	0.985934	0.999838		0.999991	0.991853	0.998873	0.99997
m1003	1	565080	AT1G02640	0.999499	0.989203	0.998361	0.999696		0.999443	0.947485	0.998589	0.997853		0.999583	0.999877	0.997778	0.999936		0.995716	0.999809	0.999011	0.999651		0.998642	0.999752	0.99992	0.999871		0.999234	0.996729	0.999619	0.999709		0.986613	0.996843	0.993302	0.999739		0.994644	0.986557	0.992086	0.999838		0.999991	0.994752	0.996335	0.99997
m1004	1	565302	AT1G02640	0.991092	0.995684	0.997397	0.999696		0.996505	0.999633	0.99913	0.997853		0.998263	0.999877	0.997778	0.999936		0.986986	0.999809	0.998047	0.999651		0.998327	0.999752	0.99992	0.999871		0.999234	0.9953	0.999619	0.999709		0.977314	0.999802	0.993302	0.999739		0.994644	0.998485	0.991399	0.999838		0.999991	0.992452	0.996335	0.99997
m1005	1	566941	AT1G02640	0.991092	0.995684	0.995706	0.999696		0.999443	0.999633	0.998589	0.997853		0.998263	0.999877	0.990189	0.999936		0.996051	0.999809	0.998047	0.999651		0.969291	0.999752	0.99992	0.976698		0.999234	0.997053	0.999619	0.999709		0.987363	0.998057	0.993302	0.999739		0.990559	0.989048	0.985934	0.999838		0.999991	0.998526	0.999262	0.99997
m1006	1	567457	AT1G02640	0.991092	0.994065	0.995706	0.999696		0.999254	0.999633	0.998589	0.997853		0.998263	0.999877	0.990189	0.999936		0.997762	0.999809	0.998047	0.999651		0.996425	0.999752	0.99992	0.976698		0.999234	0.997053	0.999619	0.999709		0.993561	0.998057	0.993302	0.999739		0.994551	0.989048	0.985934	0.999838		0.999991	0.998526	0.999262	0.99997
m1007	1	568429	AT1G02650	0.997042	0.99315	0.995706	0.999696		0.99874	0.999633	0.998589	0.999136		0.998263	0.999877	0.990189	0.999936		0.995716	0.999809	0.998047	0.999651		0.953302	0.999752	0.99992	0.999871		0.999234	0.996754	0.999619	0.999709		0.997947	0.999591	0.995992	0.999739		0.993629	0.999018	0.985934	0.999838		0.999991	0.996458	0.996335	0.99997
m1008	1	568766	AT1G02650	0.991092	0.995684	0.995706	0.999696		0.99874	0.999633	0.998589	0.999281		0.998263	0.999877	0.990189	0.999936		0.997762	0.999809	0.999011	0.999651		0.998327	0.999752	0.99992	0.999871		0.999234	0.9953	0.999619	0.999709		0.987738	0.996843	0.993302	0.999739		0.994865	0.998485	0.997526	0.999838		0.999991	0.994752	0.996335	0.99997
m1009	1	568924	AT1G02650	0.995019	0.99951	0.999953	0.999696		0.99981	0.999633	0.998589	0.997853		0.998263	0.999877	0.991132	0.999936		0.9995	0.999809	0.998493	0.999651		0.998327	0.999752	0.99992	0.999871		0.999234	0.995799	0.999619	0.999709		0.994013	0.996843	0.993302	0.999739		0.999045	0.986557	0.990418	0.999838		0.999991	0.993621	0.996335	0.99997
m1010	1	569727	AT1G02650	0.996543	0.995684	0.995706	0.999696		0.99874	0.999633	0.998589	0.997853		0.999161	0.999877	0.997778	0.999936		0.997762	0.999809	0.998047	0.999651		0.998327	0.999752	0.99992	0.999563		0.999234	0.995799	0.999619	0.999709		0.947927	0.996843	0.996109	0.999739		0.993629	0.999018	0.997458	0.999838		0.999991	0.993993	0.998725	0.99997
m1011	1	569745	AT1G02650	0.995135	0.99951	0.999953	0.999696		0.99874	NA	NA	NA		0.999161	NA	NA	NA		0.997175	NA	NA	NA		0.997521	NA	NA	NA		0.999234	NA	NA	NA		0.988089	NA	NA	NA		0.990559	NA	NA	NA		0.999991	NA	NA	NA
m1012	1	569781	AT1G02650	0.991092	0.998058	0.997397	0.999696		0.999443	0.999633	0.998589	0.997853		0.998263	0.999877	0.997778	0.807783		0.997762	0.999809	0.998047	0.999651		0.998327	0.999752	0.99992	0.999871		0.999234	0.995799	0.999619	0.999709		0.977182	0.996843	0.994702	0.999739		0.993629	0.998485	0.990481	0.999838		0.999991	0.993621	0.998725	0.99997
m1013	1	570322	AT1G02650	0.991092	0.995684	0.999953	0.999696		0.99874	0.999633	0.99913	0.997853		0.998717	0.999877	0.997778	0.999936		0.995723	0.999809	0.998047	0.999651		0.998327	0.999752	0.99992	0.999871		0.999234	0.990294	0.999619	0.999709		0.994013	0.996843	0.993302	0.999739		0.994644	0.997885	0.997505	0.999838		0.999991	0.989258	0.996335	0.99997
m1014	1	571205	NA	0.991264	0.998896	0.995706	0.999696		0.979132	0.999633	0.999092	0.997853		0.999583	0.999877	0.997778	0.999936		0.995716	0.999809	0.998047	0.999651		0.998327	0.999752	0.99992	0.999871		0.999234	0.996729	0.999619	0.999709		0.995015	0.996843	0.993302	0.999739		0.999921	0.989048	0.985934	0.999838		0.999991	0.998342	0.996335	0.99997
m1015	1	572053	AT1G02660	0.995135	0.998858	0.997397	0.999696		0.999443	0.999633	0.998589	0.997853		0.998263	0.999877	0.999169	0.999936		0.999934	0.999809	0.998047	0.999651		0.998361	0.999752	0.99992	0.962383		0.999234	0.990294	0.999619	0.999709		0.992663	0.996843	0.998785	0.999739		0.990559	0.989048	0.985934	0.999838		0.999991	0.989258	0.996335	0.99997
m1016	1	572161	AT1G02660	0.991092	0.995684	0.995706	0.999696		0.99874	0.999633	0.998589	0.999359		0.999583	0.999877	0.997335	0.999936		0.999182	0.999809	0.998047	0.999651		0.998327	0.999752	0.99992	0.999871		0.999234	0.9953	0.999619	0.999709		0.994013	0.996843	0.993302	0.999739		0.993629	0.989048	0.985934	0.999838		0.999991	0.99245	0.996335	0.99997
m1017	1	572328	AT1G02660	0.991092	0.994065	0.995706	0.999696		0.999443	0.999633	0.998589	0.997853		0.998263	0.999877	0.997335	0.999936		0.993188	0.999809	0.998562	0.999651		0.998327	0.999752	0.99992	0.999871		0.999234	0.990294	0.999619	0.999709		0.994276	0.996843	0.994394	0.999739		0.996889	0.991351	0.985934	0.999838		0.999991	0.992452	0.996335	0.99997
m1018	1	572586	AT1G02660	0.991092	0.995684	0.997397	0.999696		0.999443	0.999633	0.998589	0.997853		0.999583	0.999877	0.997778	0.999936		0.997762	0.999809	0.998837	0.999651		0.998375	0.999752	0.99992	0.999871		0.999234	0.990294	0.999619	0.999709		0.987738	0.99927	0.993302	0.999739		0.993629	0.989284	0.990481	0.999838		0.999991	0.990187	0.996335	0.99997
m1019	1	572643	AT1G02660	0.991264	0.998896	0.995706	0.999696		0.999443	0.999633	0.998589	0.997853		0.998263	0.999877	0.997778	0.999936		0.995716	0.999809	0.998047	0.999651		0.998327	0.999752	0.99992	0.999871		0.999234	0.9953	0.999619	0.999709		0.997947	0.999591	0.993302	0.999739		0.993629	0.997885	0.990481	0.999838		0.999991	0.990187	0.996335	0.99997
m1020	1	572773	AT1G02660	0.991092	0.995684	0.995706	0.999696		0.999989	0.999633	0.998589	0.997853		0.999583	0.999877	0.997778	0.999936		0.997762	0.999809	0.998493	0.999651		0.998327	0.999752	0.99992	0.999871		0.999234	0.990294	0.999619	0.999709		0.994843	0.998057	0.993302	0.999739		0.994269	0.991351	0.985934	0.999838		0.999991	0.990187	0.996335	0.99997
m1021	1	573738	AT1G02660	0.997008	0.995684	0.999953	0.999696		0.999443	0.999633	0.99913	0.997853		0.998263	0.999877	0.997778	0.999936		0.997762	0.999809	0.998047	0.999651		0.998327	0.999752	0.99992	0.999871		0.999234	0.9953	0.999619	0.999709		0.997947	0.996843	0.998208	0.999739		0.994773	0.991137	0.985934	0.999838		0.999991	0.992385	0.997995	0.99997
m1022	1	574162	AT1G02660	0.993955	0.99951	0.999953	0.999696		0.999443	0.999633	0.998589	0.997853		0.998263	0.999877	0.990189	0.999936		0.999828	0.999809	0.998047	0.999651		0.998327	0.976152	0.99992	0.999871		0.999234	0.990294	0.999619	0.999709		0.979335	0.998057	0.998917	0.999739		0.990559	0.989048	0.985934	0.999838		0.999991	0.989258	0.996335	0.99997
m1023	1	575678	AT1G02660	0.991092	0.994507	0.997397	0.999696		0.99981	0.999633	0.998589	0.997853		0.998263	0.999877	0.997335	0.999936		0.997762	0.999809	0.998493	0.999651		0.998327	0.999752	0.99992	0.999871		0.999234	0.990294	0.999619	0.999709		0.994013	0.996843	0.993302	0.999739		0.993629	0.989048	0.990481	0.999838		0.999991	0.989258	0.996335	0.99997
m1024	1	577323	AT1G02670	0.999714	0.995684	0.997123	0.999696		0.99981	0.999633	0.998589	0.997853		0.998263	0.999877	0.990189	0.999936		0.995716	0.999809	0.998047	0.999651		0.93026	0.999752	0.99992	0.999871		0.999234	0.990294	0.999619	0.999709		0.931946	0.996843	0.993654	0.999739		0.994865	0.989048	0.985934	0.999838		0.999991	0.989258	0.996335	0.99997
m1025	1	577493	AT1G02670	0.995019	0.998896	0.995887	0.999696		0.968578	0.999633	0.998589	0.997853		0.998263	0.999877	0.987666	0.999936		0.997762	0.999809	0.998047	0.999651		0.975716	0.999752	0.99992	0.998553		0.999234	0.996729	0.999619	0.999709		0.992469	0.996843	0.997706	0.999739		0.993629	0.998485	0.985934	0.999838		0.999991	0.996458	0.998725	0.99997
m1026	1	577897	AT1G02670	NA	NA	NA	NA		NA	NA	NA	NA		NA	NA	NA	NA		NA	NA	NA	NA		NA	NA	NA	NA		NA	NA	NA	NA		NA	NA	NA	NA		NA	NA	NA	NA		NA	NA	NA	NA
m1027	1	578991	AT1G02670	0.997008	0.998896	0.995706	0.999696		0.99874	0.999633	0.999518	0.997853		0.998263	0.999877	0.987666	0.999936		0.997762	0.999809	0.998047	0.999651		0.956154	0.999752	0.99992	0.855756		0.999234	0.996729	0.999619	0.999709		0.995794	0.996843	0.996533	0.999739		0.990559	0.991351	0.991399	0.999838		0.999991	0.995753	0.999957	0.99997
m1028	1	579884	AT1G02670	0.992823	0.995801	0.999953	0.999696		0.99874	0.999633	0.998589	0.997853		0.998263	0.999877	0.997778	0.999936		0.995716	0.999809	0.998047	0.97794		0.994656	0.999752	0.99992	0.999871		0.999234	0.996729	0.999619	0.999709		0.947927	0.996843	0.998208	0.999739		0.984474	0.995935	0.998027	0.999838		0.999991	0.99245	0.997995	0.99997
m1029	1	580914	AT1G02680	0.991264	0.995684	0.999953	0.999696		0.99874	0.999633	0.998589	0.997853		0.998717	0.999877	0.997778	0.989764		0.995716	0.999809	0.998047	0.983078		0.969291	0.999752	0.99992	0.999871		0.999234	0.997053	0.999619	0.999709		0.954798	0.996843	0.993302	0.999739		0.993629	0.998485	0.985934	0.999838		0.999991	0.993621	0.996348	0.99997
m1030	1	581414	AT1G02680	0.991092	0.998896	0.999953	0.999696		0.99874	0.999633	0.998589	0.997853		0.998263	0.999877	0.990189	0.999936		0.999828	0.999809	0.998493	0.999651		0.998361	0.999752	0.99992	0.999871		0.999234	0.993378	0.999619	0.999709		0.994843	0.996843	0.993302	0.999739		0.990559	0.989048	0.991076	0.999838		0.999991	0.990571	0.996335	0.99997
m1031	1	581476	AT1G02680	0.998516	0.99951	0.995706	0.999696		0.99874	0.999633	0.998589	0.999281		0.998263	0.999877	0.990189	0.999936		0.997762	0.999809	0.998047	0.999651		0.998327	0.999752	0.99992	0.999871		0.999234	0.993378	0.999619	0.999709		0.979335	0.996843	0.993852	0.999739		0.934986	0.993332	0.999866	0.999838		0.999991	0.990187	0.996335	0.99997
m1032	1	581634	AT1G02680	0.995019	0.995684	0.997123	0.999696		0.999443	0.999633	0.998589	0.997853		0.998263	0.999877	0.990189	0.999936		0.997175	0.999809	0.998047	0.999651		0.969291	0.999752	0.99992	0.999871		0.999234	0.996729	0.999619	0.999709		0.930349	0.996843	0.993302	0.999739		0.990559	0.991351	0.988246	0.999838		0.999991	0.997605	0.996335	0.99997
m1033	1	581969	AT1G02680	0.991092	0.995684	0.997397	0.999696		0.999443	0.999633	0.998589	0.997853		0.998717	0.999877	0.994381	0.999936		0.999828	0.999809	0.998047	0.999651		0.998327	0.999752	0.99992	0.999871		0.999234	0.990294	0.999619	0.999709		0.995794	0.996843	0.993302	0.999739		0.993629	0.99175	0.99288	0.999838		0.999991	0.990187	0.996335	0.99997
m1034	1	582136	AT1G02680	0.999499	0.995684	0.999953	0.999696		0.999254	0.999633	0.998589	0.997853		0.998263	0.999877	0.987666	0.999936		0.999828	0.999809	0.998047	0.999651		0.998327	0.999752	0.99992	0.999871		0.999234	0.9953	0.999619	0.999709		0.987738	0.996843	0.999184	0.999739		0.993629	0.989048	0.999609	0.999838		0.999991	0.990187	0.996335	0.99997
m1035	1	582166	AT1G02680	0.996524	0.979708	0.995706	0.999696		0.999443	0.999633	0.998589	0.999671		0.998263	0.999877	0.987666	0.999936		0.999828	0.999809	0.998047	0.999651		0.998327	0.999752	0.99992	0.999871		0.999234	0.996729	0.999619	0.999709		0.987738	0.996843	0.99628	0.999739		0.990559	0.989048	0.999241	0.999838		0.999991	0.993621	0.996335	0.99997
m1036	1	583573	AT1G02690	0.9987	0.99951	0.999953	0.999696		0.99874	0.999633	0.998589	0.997853		0.998263	0.999877	0.987666	0.999936		0.997175	0.999809	0.998493	0.999651		0.998361	0.999752	0.99992	0.999871		0.999234	0.9953	0.999619	0.999709		0.994013	0.996843	0.993302	0.999739		0.990893	0.989048	0.985934	0.999838		0.999991	0.992385	0.997995	0.99997
m1037	1	584008	AT1G02690	0.9987	0.99951	0.999953	0.999696		0.99874	0.999633	0.998589	0.997853		0.998263	0.999877	0.987666	0.999936		0.997175	0.999809	0.998493	0.999651		0.998361	0.999752	0.99992	0.999871		0.999234	0.9953	0.999619	0.999709		0.994013	0.996843	0.993302	0.999739		0.990893	0.989048	0.985934	0.999838		0.999991	0.992385	0.997995	0.99997
m1038	1	584156	AT1G02690	0.996543	0.995684	0.995706	0.999696		0.999443	0.949204	0.998589	0.997853		0.998263	0.999877	0.998924	0.999936		0.993188	0.999809	0.998047	0.908833		0.975716	0.999752	0.99992	0.858624		0.999234	0.9953	0.999619	0.999709		0.993611	0.997531	0.993302	0.999739		0.993629	0.989048	0.985934	0.999838		0.999991	0.992385	0.997602	0.99997
m1039	1	584213	AT1G02690	0.997197	0.994065	0.995706	0.999696		0.999443	0.999633	0.99913	0.997853		0.992327	0.999877	0.987666	0.999936		0.997175	0.999809	0.998047	0.999651		0.975716	0.999752	0.99992	0.864423		0.999234	0.997053	0.999619	0.999709		0.997947	0.996843	0.999678	0.999739		0.987968	0.998485	0.990481	0.999838		0.999991	0.997605	0.998465	0.99997
m1040	1	585048	AT1G02690	0.991264	0.995684	0.99944	0.999696		0.999443	0.999633	0.998589	0.997853		0.999583	0.999877	0.990779	0.999936		0.998691	0.999809	0.999011	0.999651		0.998327	0.999752	0.99992	0.999871		0.999234	0.990294	0.999619	0.999709		0.996409	0.996843	0.993302	0.999739		0.993629	0.989048	0.995948	0.999838		0.999991	0.989258	0.996335	0.99997
m1041	1	585995	AT1G02690	0.9949	0.995684	0.995706	0.999696		0.99874	0.999633	0.998589	0.99827		0.998263	0.999877	0.993478	0.999936		0.997762	0.999809	0.998047	0.999651		0.998327	0.999752	0.99992	0.999871		0.999234	0.9953	0.999619	0.999709		0.997947	0.996843	0.993852	0.999739		0.993629	0.994049	0.999241	0.999838		0.999991	0.992385	0.996335	0.99997
m1042	1	586205	AT1G02690	0.991092	0.995684	0.997397	0.999696		0.999913	0.999633	0.998589	0.997853		0.998717	0.999877	0.997335	0.999936		0.999828	0.999809	0.998493	0.999651		0.998327	0.999752	0.99992	0.999871		0.999234	0.990294	0.999619	0.999709		0.987738	0.99927	0.993302	0.999739		0.993629	0.989048	0.990481	0.999838		0.999991	0.989258	0.996335	0.99997
m1043	1	586899	AT1G02690	0.994527	0.990658	0.995706	0.999696		0.99981	0.999633	0.998589	0.997853		0.998263	0.999877	0.997778	0.999936		0.991756	0.999809	0.998047	0.975733		0.987567	0.999752	0.99992	0.999871		0.999234	0.996729	0.999619	0.999709		0.987738	0.99927	0.999055	0.999739		0.993629	0.989048	0.985934	0.999924		0.999991	0.996458	0.996335	0.99997
m1044	1	586941	AT1G02690	0.991264	0.983707	0.999953	0.999696		0.999443	0.999633	0.998589	0.997853		0.999583	0.999877	0.997778	0.999936		0.993188	0.999809	0.998047	0.999651		0.971738	0.999752	0.99992	0.999871		0.999234	0.9953	0.999619	0.999709		0.763826	0.99927	0.998437	0.999739		0.994773	0.999018	0.990481	0.999838		0.999991	0.991164	0.998873	0.99997
m1045	1	587094	AT1G02690	0.991264	0.994065	0.997397	0.999696		0.99874	0.999633	0.998589	0.997853		0.998263	0.999877	0.997778	0.999936		0.911959	0.999809	0.998047	0.999651		0.996425	0.999752	0.99992	0.999871		0.999234	0.990294	0.999619	0.999709		0.681678	0.998057	0.99893	0.999739		0.993629	0.986557	0.996989	0.999838		0.999991	0.989258	0.997995	0.99997
m1046	1	587232	AT1G02700	0.991264	0.999801	0.999953	0.999696		0.999443	0.999633	0.998589	0.997853		0.998263	0.999877	0.997335	0.999936		0.999934	0.999809	0.998047	0.999651		0.998375	0.728422	0.99992	0.999871		0.999234	0.990294	0.999619	0.999709		0.953718	0.998057	0.998785	0.999739		0.994773	0.986557	0.985934	0.999838		0.999991	0.989258	0.996335	0.99997
m1047	1	588464	AT1G02700	0.991092	0.995684	0.997397	0.999696		0.999913	0.999633	0.998589	0.997853		0.998717	0.999877	0.997335	0.999936		0.999828	0.999809	0.998493	0.999651		0.998327	0.999752	0.99992	0.999871		0.999234	0.990294	0.999619	0.999709		0.987738	0.99927	0.993302	0.999739		0.993629	0.989048	0.990481	0.999838		0.999991	0.989258	0.996335	0.99997
m1048	1	589142	AT1G02700	0.991092	0.995684	0.998198	0.999696		0.99981	0.999633	0.998589	0.997853		0.998263	0.999877	0.993478	0.999936		0.999828	0.999809	0.999011	0.999651		0.998327	0.999752	0.99992	0.998553		0.999234	0.990294	0.999619	0.999709		0.987738	0.998057	0.993302	0.999739		0.993629	0.991283	0.990481	0.999838		0.999991	0.989258	0.996335	0.99997
m1049	1	589688	NA	0.992823	0.99951	0.999953	0.999696		0.99874	0.999633	0.998589	0.997853		0.998263	0.999877	0.997335	0.999936		0.999828	0.999809	0.998047	0.999651		0.998327	0.999752	0.99992	0.811194		0.999234	0.997638	0.999619	0.999709		0.963816	0.999802	0.993302	0.999739		0.990559	0.997816	0.99394	0.999838		0.999991	0.997236	0.997995	0.99997
m1050	1	590536	AT1G02710	0.991092	0.995684	0.995706	0.999696		0.979132	0.999633	0.998589	0.998669		0.999161	0.999877	0.997778	0.999936		0.997762	0.999809	0.998047	0.999651		0.999102	0.999752	0.99992	0.999871		0.999234	0.9953	0.999619	0.999709		0.987738	0.996843	0.993302	0.999739		0.993629	0.989048	0.991399	0.999838		0.999991	0.990187	0.996335	0.99997
m1051	1	590666	AT1G02710	0.991092	0.984123	0.995706	0.999696		0.99874	0.999633	0.99913	0.997853		0.998263	0.999877	0.990189	0.999936		0.995716	0.999809	0.998601	0.999651		0.969291	0.999752	0.99992	0.999871		0.999234	0.9953	0.999619	0.999709		0.999069	0.999445	0.993852	0.999739		0.993629	0.989048	0.995948	0.999838		0.999991	0.992452	0.996335	0.99997
m1052	1	590903	AT1G02710	0.995898	0.998896	0.999508	0.999696		0.99874	0.999633	0.998891	0.997853		0.998263	0.999877	0.997778	0.999936		0.999934	0.999809	0.998047	0.999651		0.998327	0.999752	0.99992	0.999871		0.999234	0.990294	0.999619	0.999709		0.966836	0.996843	0.993302	0.999739		0.999921	0.989048	0.990481	0.999838		0.999991	0.989258	0.996335	0.99997
m1053	1	591584	AT1G02710	0.995019	0.995684	0.998198	0.999696		0.99874	0.999633	0.998589	0.997853		0.998263	0.999877	0.990189	0.999936		0.999025	0.999809	0.999011	0.999651		0.998327	0.999752	0.99992	0.999871		0.999234	0.9953	0.999619	0.996443		0.979831	0.996843	0.993302	0.999739		0.993629	0.999768	0.992955	0.999838		0.999991	0.992452	0.996335	0.99997
m1054	1	592597	AT1G02720	0.995135	0.997714	0.995706	0.999696		0.968796	0.999633	0.998589	0.998669		0.999186	0.999877	0.997778	0.999936		0.99635	0.999809	0.998047	0.999651		0.998327	0.995103	0.99992	0.999871		0.999234	0.995132	0.999619	0.999709		0.997947	0.996843	0.993852	0.999739		0.996458	0.998228	0.999223	0.999838		0.999991	0.992385	0.996335	0.99997
m1055	1	592867	AT1G02720	0.995019	0.997256	0.995706	0.999696		0.999443	0.999633	0.998589	0.997853		0.998263	0.999877	0.990189	0.999936		0.999025	0.98426	0.998493	0.999651		0.998361	0.515753	0.99992	0.999228		0.999234	0.995799	0.999619	0.999709		0.994013	0.996843	0.993852	0.999739		0.993629	0.988384	0.99288	0.999838		0.999991	0.992385	0.997995	0.99997
m1056	1	592984	AT1G02720	0.991092	0.99951	0.99928	0.999696		0.999443	0.999633	0.998589	0.997853		0.998263	0.999877	0.995687	0.773135		0.995716	0.999809	0.998047	0.999651		0.998327	0.999752	0.99992	0.999871		0.999234	0.990294	0.999619	0.996443		0.987738	0.996843	0.995402	0.999739		0.990559	0.986557	0.985934	0.999838		0.999991	0.989258	0.996335	0.99997
m1057	1	593706	AT1G02720	0.992823	0.999801	0.995706	0.999696		0.987146	0.999633	0.998589	0.997853		0.999583	0.999877	0.990189	0.999936		0.993188	0.999809	0.998047	0.999651		0.998327	0.999752	0.99992	0.999871		0.999234	0.990294	0.999619	0.999709		0.992469	0.996843	0.993302	0.999739		0.993629	0.989048	0.995778	0.999838		0.999991	0.989258	0.998725	0.99997
m1058	1	593807	AT1G02720	0.991092	0.99951	0.999953	0.999696		0.999443	0.999633	0.998589	0.997853		0.999731	0.999877	0.990189	0.999936		0.999828	0.999809	0.998047	0.999651		0.998327	0.999752	0.99992	0.999871		0.999234	0.990294	0.999619	0.999709		0.997947	0.996843	0.993302	0.999739		0.996212	0.989048	0.985934	0.999838		0.999991	0.989258	0.996335	0.99997
m1059	1	593981	AT1G02720	0.999499	0.995684	0.995706	0.999696		0.999443	0.999633	0.998589	0.997853		0.998263	0.999877	0.997778	0.999936		0.999828	0.999809	0.998493	0.999651		0.998765	0.999752	0.99992	0.97095		0.999234	0.992226	0.999619	0.999709		0.998796	0.997328	0.994394	0.999739		0.994865	0.986907	0.990481	0.999838		0.999991	0.990187	0.996335	0.99997
m1060	1	594036	AT1G02720	0.991264	0.99601	0.996323	0.999696		0.99874	0.999633	0.99913	0.997853		0.998263	0.999877	0.987666	0.999936		0.995716	0.999809	0.998652	0.978779		0.998327	0.999752	0.99992	0.999871		0.999234	0.990294	0.999619	0.999709		0.997947	0.996843	0.993302	0.999739		0.993629	0.989048	0.991344	0.999838		0.999991	0.989258	0.996335	0.99997
m1061	1	594051	AT1G02720	0.995135	0.983707	0.995706	0.999696		0.999443	0.999633	0.998589	0.997853		0.998263	0.999877	0.997778	0.999936		0.999828	0.999809	0.998047	0.999651		0.998375	0.999752	0.99992	0.999871		0.999234	0.990294	0.999619	0.999709		0.994843	0.996843	0.994327	0.999739		0.99094	0.998022	0.985934	0.999838		0.999991	0.990261	0.997702	0.99997
m1062	1	594166	AT1G02720	0.997042	0.99601	0.995706	0.999696		0.99874	0.999633	0.99913	0.997853		0.998263	0.999877	0.997778	0.999936		0.999828	0.999809	0.998493	0.999651		0.998642	0.999752	0.99992	0.999871		0.999234	0.995799	0.999619	0.999709		0.994843	0.996843	0.993302	0.999739		0.997351	0.988156	0.999866	0.999838		0.999991	0.992452	0.999416	0.99997
m1063	1	594258	NA	0.997012	0.995684	0.997397	0.999696		0.999443	0.999633	0.998589	0.997853		0.994182	0.987571	0.990189	0.999936		0.999934	0.999809	0.998047	0.999651		0.998375	0.999752	0.99992	0.999871		0.999234	0.990294	0.999619	0.999709		0.997947	0.996843	0.999397	0.999739		0.994644	0.997885	0.985934	0.999838		0.999991	0.989258	0.999965	0.99997
m1064	1	594446	NA	0.996524	0.995684	0.995706	0.999696		0.999443	0.999633	0.998589	0.997853		0.999161	0.999877	0.997778	0.999936		0.999828	0.999809	0.998493	0.999651		0.998375	0.999752	0.99992	0.999871		0.999234	0.9953	0.999619	0.999709		0.997947	0.997531	0.994042	0.999739		0.999921	0.986557	0.999241	0.999838		0.999991	0.990187	0.998725	0.99997
m1065	1	594718	AT1G02730	0.995621	0.984123	0.995706	0.99991		0.999443	0.999633	0.998589	0.997853		0.998263	0.999877	0.997778	0.999936		0.999828	0.999809	0.998047	0.999651		0.998327	0.999752	0.99992	0.999871		0.999234	0.990294	0.999619	0.999709		0.99969	0.996843	0.993852	0.999739		0.996458	0.993774	0.985934	0.999838		0.999991	0.990187	0.998873	0.99997
m1066	1	596257	AT1G02730	0.995019	0.979708	0.995706	0.999696		0.999443	0.999633	0.998589	0.997853		0.998263	0.999877	0.997778	0.999936		0.997762	0.999809	0.998047	0.999651		0.998361	0.999752	0.99992	0.999871		0.999234	0.990294	0.999619	0.999709		0.999355	0.996843	0.994327	0.999739		0.996458	0.998022	0.985934	0.999838		0.999991	0.990261	0.997702	0.99997
m1067	1	596314	AT1G02730	0.995019	0.974821	0.995706	0.999696		0.999443	0.999633	0.998589	0.997853		0.998263	0.999877	0.997778	0.999936		0.997762	0.999809	0.998047	0.999651		0.998361	0.999752	0.99992	0.999871		0.999234	0.990294	0.999619	0.999709		0.999355	0.996843	0.994327	0.999739		0.996458	0.998022	0.985934	0.999838		0.999991	0.990261	0.997702	0.99997
m1068	1	596487	AT1G02730	0.995019	0.979708	0.995706	0.999696		0.999443	0.999633	0.998589	0.997853		0.998263	0.999877	0.997778	0.999936		0.997762	0.999809	0.998047	0.999651		0.998361	0.999752	0.99992	0.999871		0.999234	0.990294	0.999619	0.999709		0.999355	0.996843	0.994327	0.999739		0.996458	0.998022	0.985934	0.999838		0.999991	0.990261	0.997702	0.99997
m1069	1	597037	AT1G02730	0.991264	0.996028	0.995706	0.999696		0.999443	0.999633	0.998589	0.997853		0.998263	0.999877	0.997778	0.999936		0.994065	0.999809	0.998047	0.999651		0.971738	0.999752	0.99992	0.999871		0.999234	0.990294	0.999619	0.99757		0.987738	0.996843	0.99628	0.999739		0.993629	0.988156	0.985934	0.999838		0.999991	0.989258	0.996335	0.99997
m1070	1	597076	AT1G02730	0.999499	0.995684	0.999953	0.999696		0.999443	0.999633	0.998589	0.997911		0.998717	0.999877	0.997778	0.999936		0.999828	0.999809	0.998047	0.999651		0.998327	0.999752	0.99992	0.999871		0.999234	0.9953	0.999619	0.999709		0.987738	0.996843	0.998208	0.999739		0.990559	0.998485	0.985934	0.999838		0.999991	0.992452	0.996335	0.99997
m1071	1	597319	AT1G02730	0.996021	0.994065	0.995706	0.999696		0.999443	0.999633	0.999325	0.997853		0.998263	0.999877	0.990189	0.999936		0.999828	0.999809	0.998047	0.999651		0.998327	0.999752	0.99992	0.999871		0.999234	0.996729	0.999619	0.999709		0.994843	0.996843	0.997243	0.999739		0.990559	0.99667	0.985934	0.999838		0.999991	0.994752	0.996335	0.99997
m1072	1	597595	AT1G02730	0.999499	0.992262	0.995706	0.999696		0.99874	0.999633	0.99913	0.997853		0.998717	0.999877	0.990189	0.999936		0.999828	0.935241	0.998047	0.999651		0.998327	0.999752	0.99992	0.999871		0.999234	0.9953	0.999619	0.999709		0.995122	0.99927	0.993852	0.999739		0.994773	0.989048	0.998982	0.999838		0.999991	0.992452	0.998725	0.99997
m1073	1	597988	AT1G02730	0.996524	0.995684	0.995706	0.999696		0.99874	0.999633	0.998589	0.997853		0.999583	0.999877	0.990189	0.999936		0.993188	0.999809	0.998047	0.999651		0.998327	0.999752	0.99992	0.999871		0.999234	0.990294	0.999619	0.999709		0.987738	0.996843	0.993302	0.999739		0.999045	0.986557	0.990418	0.999838		0.999991	0.989258	0.997602	0.99997
m1074	1	598774	AT1G02730	0.991264	0.995684	0.999953	0.999696		0.99874	0.999633	0.99913	0.997853		0.998717	0.999877	0.990189	0.999936		0.999828	0.999809	0.998047	0.999651		0.998327	0.999752	0.99992	0.999871		0.999234	0.990294	0.999619	0.999709		0.992663	0.996843	0.999415	0.999739		0.993629	0.993332	0.992086	0.999838		0.999991	0.989258	0.998725	0.99997
m1075	1	599420	AT1G02740	NA	NA	NA	NA		NA	NA	NA	NA		NA	NA	NA	NA		NA	NA	NA	NA		NA	NA	NA	NA		NA	NA	NA	NA		NA	NA	NA	NA		NA	NA	NA	NA		NA	NA	NA	NA
m1076	1	599461	AT1G02740	0.995019	0.995684	0.995706	0.999696		0.99874	0.998393	0.99913	0.999281		0.998263	0.977594	0.997778	0.999936		0.999828	0.891187	0.998047	0.999651		0.998361	0.999752	0.99992	0.999871		0.999234	0.9953	0.999619	0.999709		0.997947	0.996843	0.998917	0.999739		0.999921	0.998485	0.985934	0.999838		0.999991	0.992452	0.998873	0.99997
m1077	1	599650	AT1G02740	0.996543	0.998058	0.995706	0.999696		0.999443	0.999633	0.999436	0.997853		0.999583	0.999877	0.996979	0.999936		0.999934	0.972958	0.998493	0.999651		0.998361	0.999752	0.99992	0.999871		0.999234	0.9953	0.999619	0.996443		0.999273	0.999802	0.995992	0.999739		0.999402	0.986557	0.995185	0.999838		0.999991	0.992385	0.998725	0.99997
m1078	1	599730	AT1G02740	0.994226	0.995684	0.995706	0.999696		0.99981	0.999633	0.998589	0.997853		0.999853	0.999877	0.992772	0.999936		0.999934	0.991428	0.998493	0.999651		0.998327	0.999752	0.99992	0.999871		0.999234	0.9953	0.999619	0.999709		0.994013	0.998057	0.993918	0.999739		0.996458	0.989048	0.99988	0.999838		0.999991	0.990187	0.999838	0.99997
m1079	1	600201	AT1G02740	0.991264	0.995684	0.995706	0.999696		0.999443	0.999633	0.998589	0.997853		0.998717	0.999877	0.997778	0.999936		0.999828	0.999809	0.998493	0.999706		0.998327	0.908051	0.99992	0.999871		0.999234	0.9953	0.999619	0.999709		0.979831	0.996843	0.99628	0.999739		0.990559	0.993332	0.985934	0.999838		0.999991	0.992385	0.996335	0.99997
m1080	1	600306	AT1G02740	NA	NA	NA	NA		NA	NA	NA	NA		NA	NA	NA	NA		NA	NA	NA	NA		NA	NA	NA	NA		NA	NA	NA	NA		NA	NA	NA	NA		NA	NA	NA	NA		NA	NA	NA	NA
m1081	1	600902	AT1G02740	0.992823	0.995684	0.999953	0.999696		0.99874	0.999633	0.998589	0.997853		0.998263	0.999877	0.991524	0.452145		0.995716	0.999809	0.998047	0.975733		0.931635	0.999752	0.99992	0.999871		0.999234	0.991345	0.999619	0.996443		0.997947	0.996843	0.993302	0.999739		0.990559	0.991351	0.999241	0.999838		0.999991	0.992385	0.997995	0.99997
m1082	1	602162	AT1G02750	0.991264	0.994065	0.995706	0.999696		0.999443	0.999633	0.99913	0.997853		0.999186	0.999877	0.994951	0.999936		0.999828	0.999809	0.998837	0.999651		0.998765	0.999752	0.99992	0.999871		0.999234	0.9953	0.999619	0.996443		0.99969	0.999213	0.997904	0.999739		0.999921	0.986557	0.999866	0.999838		0.999991	0.992385	0.998873	0.99997
m1083	1	603851	AT1G02750	0.998516	0.999161	0.995706	0.999696		0.99874	0.999633	0.998589	0.999624		0.999161	0.999877	0.990189	0.999936		0.999828	0.999809	0.998047	0.999651		0.998327	0.999752	0.99992	0.999871		0.999234	0.990294	0.999619	0.999709		0.994843	0.996843	0.993302	0.999739		0.997558	0.99667	0.999223	0.999838		0.999991	0.990187	0.998465	0.99997
m1084	1	603880	AT1G02750	0.99736	0.995684	0.995706	0.999696		0.99874	0.999633	0.998589	0.997853		0.999583	0.999877	0.997778	0.999936		0.999828	0.999809	0.998047	0.999651		0.998327	0.999752	0.99992	0.999871		0.999234	0.990294	0.999619	0.999709		0.997947	0.996843	0.997088	0.999739		0.993629	0.998485	0.990481	0.999838		0.999991	0.990187	0.997515	0.99997
m1085	1	603998	AT1G02750	0.995135	0.998896	0.995706	0.999696		0.99874	0.999633	0.998589	0.997853		0.999807	0.999877	0.997778	0.999936		0.999934	0.999809	0.998493	0.999651		0.998327	0.999752	0.99992	0.999871		0.999234	0.9953	0.999619	0.999709		0.980744	0.999387	0.993918	0.999739		0.990559	0.995935	0.985934	0.999838		0.999991	0.993621	0.996335	0.99997
m1086	1	604028	AT1G02750	0.997042	0.995684	0.995706	0.999696		0.99874	0.999633	0.998589	0.997853		0.998263	0.999877	0.997783	0.999936		0.999828	0.999809	0.998047	0.999651		0.998327	0.999752	0.99992	0.999871		0.999234	0.990294	0.999619	0.996443		0.997947	0.996843	0.993852	0.999739		0.993629	0.997816	0.985934	0.999838		0.999991	0.990187	0.997995	0.99997
m1087	1	604589	NA	NA	NA	NA	NA		NA	NA	NA	NA		NA	NA	NA	NA		NA	NA	NA	NA		NA	NA	NA	NA		NA	NA	NA	NA		NA	NA	NA	NA		NA	NA	NA	NA		NA	NA	NA	NA
m1088	1	604664	NA	0.997042	0.995684	0.995706	0.999696		0.99874	0.983616	0.99913	0.997853		0.998717	0.999877	0.997778	0.999936		0.999934	0.995981	0.998493	0.999651		0.998327	0.999752	0.99992	0.999871		0.999234	0.9953	0.999619	0.999709		0.997947	0.996843	0.993852	0.999739		0.998582	0.986557	0.999772	0.999838		0.999991	0.992385	0.999233	0.99997
m1089	1	604849	NA	0.999783	0.993707	0.995706	0.999696		0.999443	0.999633	0.99913	0.997853		0.999161	0.999877	0.997973	0.999936		0.999442	0.999809	0.999249	0.999651		0.998327	0.999752	0.99992	0.923816		0.999234	0.990294	0.999619	0.999709		0.997324	0.996843	0.993852	0.999739		0.994316	0.991351	0.994791	0.999838		0.999991	0.991164	0.996335	0.99997
m1090	1	605032	AT1G02770	NA	NA	NA	NA		NA	NA	NA	NA		NA	NA	NA	NA		NA	NA	NA	NA		NA	NA	NA	NA		NA	NA	NA	NA		NA	NA	NA	NA		NA	NA	NA	NA		NA	NA	NA	NA
m1091	1	605176	AT1G02770	0.99212	0.995684	0.995706	0.999696		0.99874	0.999633	0.998589	0.997853		0.998263	0.999877	0.990189	0.999936		0.997762	0.999809	0.998493	0.999651		0.998413	0.999752	0.99992	0.999871		0.999234	0.9953	0.999619	0.996443		0.994013	0.999802	0.993302	0.999739		0.997516	0.999018	0.997472	0.999838		0.999991	0.992452	0.997602	0.99997
m1092	1	605713	AT1G02770	0.991264	0.999235	0.997123	0.999696		0.999913	0.999633	0.998589	0.997853		0.9995	0.999877	0.997778	0.999936		0.997762	0.999809	0.998493	0.999651		0.998327	0.999752	0.99992	0.999871		0.999234	0.990294	0.999619	0.999709		0.947927	0.996843	0.993302	0.999739		0.973541	0.989048	0.985934	0.999838		0.999991	0.989258	0.996335	0.99997
m1093	1	606019	AT1G02770	0.998629	0.99315	0.997397	0.999696		0.99981	0.999633	0.999436	0.997853		0.998263	0.999877	0.997778	0.999936		0.999934	0.999809	0.998562	0.999651		0.998327	0.999752	0.99992	0.999871		0.999234	0.996729	0.999619	0.999709		0.979831	0.996843	0.993302	0.999739		0.990559	0.989225	0.985934	0.999838		0.999991	0.995753	0.996335	0.99997
m1094	1	606267	AT1G02770	0.997042	0.995684	0.999953	0.999696		0.999298	0.999633	0.99913	0.998434		0.999583	0.999877	0.998968	0.999936		0.999828	0.999809	0.998493	0.999651		0.998327	0.959763	0.99992	0.999871		0.999234	0.995799	0.999619	0.999709		0.987738	0.996843	0.993302	0.999739		0.995549	0.991351	0.995265	0.999838		0.999991	0.995753	0.996335	0.99997
m1095	1	606437	AT1G02770	0.997008	0.995684	0.997123	0.999696		0.99874	0.999633	0.998589	0.471505		0.998263	0.999877	0.990189	0.999936		0.998599	0.999809	0.998493	0.970925		0.998327	0.999752	0.99992	0.999871		0.999234	0.999849	0.999619	0.990001		0.979335	0.998861	0.999679	0.999739		0.990559	0.991351	0.985934	0.999838		0.999991	0.998202	0.997995	0.99997
m1096	1	606579	AT1G02770	0.995019	0.994507	0.998361	0.999696		0.99874	0.999633	0.998589	0.999281		0.998263	0.999877	0.997778	0.999936		0.999828	0.999809	0.998047	0.999651		0.998327	0.999752	0.99992	0.999871		0.999234	0.9953	0.999619	0.999709		0.986222	0.996843	0.993302	0.999739		0.990559	0.992705	0.985934	0.999838		0.999991	0.990187	0.86263	0.99997
m1097	1	606634	AT1G02770	0.991264	0.987958	0.997123	0.999696		0.99874	0.999633	0.99913	0.997853		0.998263	0.999877	0.9993	0.999936		0.999828	0.999809	0.998047	0.999651		0.998327	0.999752	0.99992	0.999871		0.999234	0.995799	0.999619	0.999709		0.958127	0.996843	0.993302	0.999739		0.994644	0.998485	0.985934	0.999838		0.999991	0.992385	0.919452	0.99997
m1098	1	606705	AT1G02770	0.991092	0.995684	0.999953	0.999696		0.99981	0.999633	0.998589	0.999671		0.998263	0.999877	0.998968	0.999936		0.995716	0.999809	0.998047	0.999651		0.998327	0.999752	0.99992	0.92061		0.999234	0.996729	0.999619	0.999709		0.994013	0.997209	0.993302	0.999739		0.993629	0.997008	0.990481	0.999838		0.999991	0.993067	0.996335	0.99997
m1099	1	606764	AT1G02770	0.991264	0.979708	0.995706	0.999696		0.999443	0.999633	0.998891	0.997853		0.998263	0.999877	0.998968	0.999936		0.997762	0.999809	0.998047	0.999651		0.998361	0.999752	0.99992	0.999871		0.999234	0.990294	0.999619	0.999709		0.990206	0.996843	0.993302	0.999739		0.996212	0.989048	0.998657	0.999838		0.999991	0.989258	0.996335	0.99997
m1100	1	607355	AT1G02770	0.995019	0.992956	0.995706	0.999696		0.99874	0.999633	0.998589	0.998125		0.998717	0.999877	0.998968	0.999936		0.999828	0.999809	0.998047	0.999651		0.998327	0.999752	0.99992	0.999871		0.999234	0.990294	0.999619	0.996443		0.995133	0.996843	0.994394	0.999739		0.990278	0.991351	0.990481	0.999838		0.999991	0.990187	0.996335	0.99997
m1101	1	607398	AT1G02770	0.991264	0.995684	0.995706	0.999696		0.999443	0.999633	0.998589	0.997853		0.998263	0.999877	0.993478	0.999936		0.995716	0.999809	0.998047	0.999651		0.998327	0.999752	0.99992	0.999871		0.999234	0.9953	0.999619	0.999709		0.987738	0.996843	0.993302	0.999739		0.993629	0.998166	0.993418	0.999838		0.999991	0.992452	0.996335	0.99997
m1102	1	607559	AT1G02770	0.996524	0.995684	0.995706	0.999696		0.999443	0.999633	0.99913	0.997853		0.998263	0.999877	0.990189	0.999936		0.999828	0.999809	0.998047	0.999651		0.998327	0.999752	0.99992	0.999871		0.999234	0.990294	0.999619	0.996443		0.994843	0.996843	0.993302	0.999739		0.988877	0.998485	0.985934	0.999838		0.999991	0.990187	0.996335	0.99997
m1103	1	607706	AT1G02770	0.991092	0.998058	0.995706	0.999696		0.99874	0.999633	0.998589	0.999367		0.999583	0.999877	0.990189	0.999936		0.999828	0.999809	0.998047	0.999651		0.998413	0.999752	0.99992	0.999871		0.999234	0.990294	0.999619	0.999709		0.993611	0.996843	0.993302	0.999739		0.998988	0.99667	0.985934	0.999838		0.999991	0.989258	0.335964	0.99997
m1104	1	607865	AT1G02780	0.991264	0.99951	0.995706	0.999696		0.99874	0.999633	0.998589	0.997853		0.998263	0.999877	0.997783	0.999936		0.997762	0.999809	0.998047	0.999651		0.998327	0.999752	0.99992	0.999871		0.999234	0.995799	0.999619	0.999709		0.998351	0.996843	0.993302	0.999739		0.999921	0.989048	0.998657	0.999838		0.999991	0.993621	0.915147	0.99997
m1105	1	608068	AT1G02780	0.991264	0.995684	0.995706	0.999696		0.99874	0.999633	0.998589	0.997853		0.998263	0.999877	0.997355	0.999936		0.999934	0.999809	0.998047	0.999651		0.998327	0.999752	0.99992	0.999871		0.999234	0.9953	0.999619	0.999709		0.990496	0.996843	0.993302	0.999739		0.996212	0.997008	0.985934	0.999838		0.999991	0.990187	0.0171986	0.99997
m1106	1	608512	AT1G02780	0.991092	0.995684	0.995706	0.999696		0.999443	0.999633	0.998589	0.997853		0.998263	0.999877	0.998968	0.999936		0.995716	0.999809	0.998047	0.999651		0.998327	0.999752	0.99992	0.999871		0.999234	0.997053	0.999619	0.999709		0.994354	0.996843	0.993302	0.999739		0.993629	0.989048	0.998657	0.999838		0.999991	0.997396	0.513396	0.99997
m1107	1	608689	AT1G02780	0.991092	0.995684	0.995706	0.999696		0.999254	0.999633	0.998589	0.999011		0.998717	0.999877	0.997778	0.999936		0.995716	0.999809	0.998047	0.999651		0.998327	0.999752	0.99992	0.999871		0.999234	0.99986	0.999619	0.999709		0.991318	0.996843	0.993302	0.999739		0.993629	0.988156	0.998982	0.999838		0.999991	0.997236	0.930402	0.99997
m1108	1	608889	AT1G02780	0.991264	0.995684	0.995706	0.999696		0.99874	0.999633	0.998589	0.997853		0.998263	0.999877	0.997778	0.999936		0.999934	0.999809	0.998047	0.999651		0.998327	0.999752	0.99992	0.999871		0.999234	0.9953	0.999619	0.999709		0.990496	0.996843	0.993302	0.999739		0.996212	0.997008	0.985934	0.999838		0.999991	0.990187	0.204672	0.99997
m1109	1	609094	AT1G02780	0.991264	0.998896	0.995706	0.999696		0.999167	0.999633	0.998589	0.997853		0.999335	0.999877	0.993478	0.999936		0.997762	0.999809	0.998047	0.999651		0.998327	0.999752	0.99992	0.999871		0.999234	0.9953	0.999619	0.999709		0.987738	0.996843	0.993302	0.999739		0.996237	0.991283	0.997458	0.999838		0.999991	0.992385	0.35812	0.99997
m1110	1	609311	AT1G02780	0.991092	0.996329	0.995706	0.999696		0.999298	0.999633	0.998589	0.999624		0.998263	0.999877	0.998968	0.999936		0.995716	0.999809	0.998047	0.999651		0.998327	0.999752	0.99992	0.999871		0.999234	0.997638	0.999619	0.999709		0.993611	0.996843	0.993302	0.999739		0.993629	0.986557	0.997908	0.999838		0.999991	0.998663	0.95751	0.99997
m1111	1	609446	AT1G02780	0.991092	0.996329	0.995706	0.999696		0.999298	0.999633	0.998589	0.999624		0.998263	0.999877	0.998968	0.999936		0.995716	0.999809	0.998047	0.999651		0.998327	0.999752	0.99992	0.999871		0.999234	0.997638	0.999619	0.999709		0.993611	0.996843	0.993302	0.999739		0.993629	0.986557	0.997908	0.999838		0.999991	0.998663	0.95751	0.99997
m1112	1	610223	AT1G02780	0.991264	0.996028	0.999953	0.999696		0.999606	0.889714	0.998589	0.538635		0.998263	0.999877	0.990189	0.999936		0.997762	0.949293	0.998047	0.9771		0.998327	0.999752	0.99992	0.958544		0.999234	0.9953	0.999619	0.999709		0.987738	0.996843	0.999679	0.999739		0.963272	0.989284	0.985934	0.999838		0.999991	0.991164	0.998873	0.99997
m1113	1	611089	AT1G02790	0.991092	0.99951	0.999953	0.999696		0.999443	0.999633	0.998589	0.997853		0.998263	0.999877	0.997335	0.999936		0.999442	0.999809	0.998047	0.999651		0.998327	0.999752	0.99992	0.999871		0.999234	0.995799	0.999619	0.999709		0.987738	0.996843	0.993302	0.999739		0.993629	0.998485	0.990418	0.999838		0.999991	0.998672	0.919452	0.99997
m1114	1	612952	AT1G02790	0.991264	0.999801	0.997397	0.999696		0.99874	0.999633	0.998589	0.997853		0.998263	0.999877	0.997778	0.999936		0.997762	0.999809	0.998047	0.999651		0.998327	0.999752	0.99992	0.964782		0.999234	0.996729	0.999619	0.999709		0.996528	0.996843	0.993302	0.999739		0.993629	0.989048	0.985934	0.999838		0.999991	0.994752	0.996335	0.99997
m1115	1	613195	AT1G02790	0.997042	0.999739	0.995706	0.999696		0.999443	0.999633	0.998589	0.997853		0.998717	0.999877	0.990189	0.999936		0.999828	0.911637	0.998047	0.999651		0.998327	0.999752	0.99992	0.999871		0.999234	0.997202	0.999619	0.996443		0.993611	0.996843	0.993302	0.999739		0.993629	0.989048	0.985934	0.999838		0.999991	0.994649	0.996335	0.99997
m1116	1	614273	AT1G02800	0.999499	0.99601	0.998198	0.999696		0.99981	0.999633	0.998589	0.997853		0.998263	0.999877	0.997778	0.999936		0.997762	0.999809	0.998047	0.999651		0.998327	0.999752	0.99992	0.957786		0.999234	0.990294	0.999619	0.999709		0.994846	0.997531	0.993302	0.999739		0.994865	0.993332	0.990418	0.999838		0.999991	0.992385	0.996335	0.99997
m1117	1	614977	AT1G02800	0.992823	0.996959	0.999953	0.999696		0.99874	0.999633	0.998589	0.997853		0.998263	0.999877	0.997778	0.999936		0.993188	0.999809	0.998047	0.999651		0.998327	0.999752	0.99992	0.998553		0.999234	0.995799	0.999619	0.999709		0.987738	0.997096	0.993302	0.999739		0.993629	0.986557	0.986716	0.999838		0.999991	0.992859	0.996335	0.99997
m1118	1	615209	AT1G02800	0.995019	0.99842	0.997397	0.999696		0.99874	0.999633	0.998589	0.997853		0.998263	0.999877	0.996689	0.736227		0.986986	0.999809	0.998047	0.975733		0.54529	0.999752	0.99992	0.999871		0.999234	0.990294	0.999619	0.996443		0.987738	0.996843	0.993302	0.999739		0.990559	0.986557	0.990301	0.999838		0.999991	0.989258	0.998725	0.99997
m1119	1	616458	AT1G02810	0.999639	0.977708	0.997123	0.999696		0.999443	NA	NA	NA		NA	NA	NA	NA		NA	NA	NA	NA		NA	NA	NA	NA		NA	NA	NA	NA		NA	NA	NA	NA		NA	NA	NA	NA		NA	NA	NA	NA
m1120	1	616831	AT1G02810	0.995019	0.99951	0.998223	0.999696		0.99874	0.999633	0.998589	0.997853		0.998263	0.999877	0.997778	0.999936		0.999828	0.999809	0.998047	0.999651		0.998361	0.999752	0.99992	0.92061		0.999234	0.996729	0.999619	0.999709		0.995122	0.996843	0.993302	0.999739		0.993629	0.986557	0.990418	0.999838		0.999991	0.995084	0.996335	0.99997
m1121	1	617071	AT1G02810	0.996524	0.984123	0.997397	0.999696		0.994772	0.999633	0.998589	0.997853		0.998263	0.999877	0.990189	0.999936		0.999828	0.999809	0.998493	0.999651		0.998327	0.999752	0.99992	0.998553		0.999234	0.995799	0.999619	0.999709		0.994651	0.996843	0.993302	0.999739		0.993629	0.989991	0.995948	0.999838		0.999991	0.996284	0.997995	0.99997
m1122	1	617402	AT1G02810	0.998865	0.995684	0.999855	0.999696		0.997875	0.999633	0.998891	0.997853		0.999161	0.999877	0.997778	0.999936		0.999828	0.999809	0.998493	0.999651		0.998327	0.999752	0.99992	0.947679		0.999234	0.996729	0.999619	0.999709		0.996528	0.998057	0.993302	0.999739		0.995549	0.986557	0.99365	0.999838		0.999991	0.995753	0.99691	0.99997
m1123	1	617873	AT1G02810	0.991092	0.997017	0.997397	0.999696		0.999443	0.999633	0.998589	0.999136		0.999161	0.999877	0.990189	0.538694		0.998298	0.999809	0.998047	0.999651		0.998327	0.999752	0.99992	0.999871		0.999234	0.9953	0.999619	0.996443		0.994276	0.996843	0.994224	0.999739		0.993507	0.986557	0.999866	0.999838		0.999991	0.994752	0.997995	0.99997
m1124	1	619000	AT1G02810	0.991264	0.995684	0.99928	0.999696		0.977329	0.999633	0.998589	0.998626		0.998263	0.999877	0.990189	0.849148		0.999828	0.999809	0.998047	0.999651		0.998327	0.999752	0.99992	0.999871		0.999234	0.996729	0.999619	0.996443		0.992469	0.996843	0.996406	0.999739		0.990559	0.986557	0.995446	0.999838		0.999991	0.997396	0.998465	0.99997
m1125	1	621036	AT1G02813	0.991264	0.98376	0.999953	0.999696		0.99874	0.999633	0.998589	0.999624		0.998263	0.999877	0.987666	0.697339		0.997762	0.999809	0.998047	0.999651		0.975716	0.999752	0.99992	0.999871		0.999234	0.997722	0.999619	0.999709		0.994013	0.996843	0.996699	0.999739		0.999921	0.986557	0.992086	0.999838		0.999991	0.993993	0.996335	0.99997
m1126	1	621591	AT1G02816	0.996524	0.995684	0.996924	0.999696		0.99874	0.999633	0.998589	0.997853		0.998263	0.999877	0.997335	0.999936		0.999934	0.999809	0.998047	0.999651		0.998327	0.999752	0.99992	0.862195		0.999234	0.990294	0.999619	0.999709		0.997947	0.998057	0.994327	0.999739		0.993629	0.986557	0.985934	0.999838		0.999991	0.989258	0.999957	0.99997
m1127	1	622561	NA	0.991092	0.995684	0.998357	0.999696		0.99874	0.999633	0.998589	0.999491		0.998263	0.999877	0.987666	0.734485		0.999442	0.999809	0.998047	0.999651		0.996425	0.999752	0.99992	0.999871		0.999234	0.9953	0.999619	0.996443		0.987738	0.996843	0.997706	0.999739		0.995549	0.986557	0.995294	0.999838		0.999991	0.992452	0.998873	0.99997
m1128	1	624529	AT1G02820	0.998516	0.995684	0.999953	0.999696		0.979132	0.999633	0.998589	0.998434		0.999161	0.999877	0.997778	0.999936		0.997762	0.999809	0.999712	0.999651		0.998327	0.999752	0.99992	0.941231		0.999234	0.997638	0.999619	0.99757		0.992469	0.996843	0.997904	0.999739		0.993629	0.989048	0.985934	0.999838		0.999991	0.999367	0.996335	0.99997
m1129	1	624775	AT1G02820	0.995621	0.990459	0.998361	0.999696		0.99874	0.999633	0.998891	0.997853		0.998263	0.999877	0.99432	0.999936		0.995716	0.999809	0.998493	0.999651		0.998327	0.999752	0.99992	0.998553		0.999234	0.990294	0.999619	0.999709		0.982304	0.996843	0.994952	0.999739		0.96865	0.991351	0.985934	0.999838		0.999991	0.989258	0.999965	0.99997
m1130	1	625204	AT1G02830	0.991092	0.99601	0.995706	0.999696		0.99874	0.999633	0.998589	0.998434		0.998263	0.999877	0.996868	0.999936		0.999828	0.999809	0.998204	0.999651		0.998327	0.999752	0.99992	0.966211		0.999234	0.993031	0.999619	0.999709		0.994357	0.996843	0.993302	0.999739		0.993629	0.989048	0.99394	0.999838		0.999991	0.989258	0.997995	0.99997
m1131	1	625432	AT1G02830	0.991092	0.995684	0.995706	0.999696		0.99874	0.999633	0.998589	0.997853		0.992327	0.999877	0.990189	0.999936		0.999828	0.999809	0.998493	0.999651		0.998327	0.999752	0.99992	0.957786		0.999234	0.996729	0.999619	0.999709		0.995122	0.996843	0.994224	0.999739		0.993629	0.991351	0.985934	0.999838		0.999991	0.990261	0.997995	0.99997
m1132	1	625489	AT1G02830	0.999499	0.995684	0.998198	0.999696		0.999443	0.999633	0.998891	0.997853		0.998263	0.999877	0.997778	0.999936		0.997175	0.999809	0.999011	0.999651		0.998327	0.977209	0.99992	0.999871		0.999234	0.990294	0.999619	0.999709		0.999256	0.997531	0.993302	0.999739		0.993629	0.998485	0.985934	0.999838		0.999991	0.989258	0.998725	0.99997
m1133	1	626351	AT1G02830	0.998884	0.994065	0.996323	0.999696		0.99874	0.999633	0.99913	0.997853		0.988886	0.999877	0.990189	0.999936		0.999828	0.999809	0.998204	0.999651		0.998327	0.999752	0.99992	0.999871		0.999234	0.990294	0.999619	0.999709		0.999964	0.996843	0.993302	0.999739		0.990559	0.998485	0.997079	0.999838		0.999991	0.989258	0.996335	0.99997
m1134	1	626542	AT1G02830	0.991092	0.99842	0.995706	0.999696		0.99874	0.999633	0.998589	0.997853		0.994182	0.999877	0.992722	0.999936		0.997762	0.999809	0.998047	0.999651		0.998327	0.999752	0.99992	0.944625		0.999234	0.9953	0.999619	0.999709		0.994013	0.996843	0.993852	0.999739		0.993629	0.989048	0.987381	0.999838		0.999991	0.989258	0.998725	0.99997
m1135	1	626569	AT1G02830	0.991092	0.99951	0.995706	0.999696		0.999298	0.999633	0.998589	0.998568		0.998263	0.999877	0.990189	0.553084		0.997762	0.999809	0.998047	0.999651		0.998327	0.999752	0.99992	0.999871		0.999234	0.9953	0.999619	0.996443		0.987738	0.996843	0.99893	0.999739		0.999921	0.986557	0.995487	0.999838		0.999991	0.993621	0.998358	0.99997
m1136	1	627062	AT1G02840	0.999499	0.99951	0.997397	0.999696		0.999443	0.999633	0.998589	0.997853		0.998263	0.999877	0.997778	0.999936		0.999828	0.999809	0.998493	0.999651		0.999952	0.999752	0.99992	0.791314		0.999234	0.995799	0.999619	0.999709		0.997947	0.996843	0.993302	0.999739		0.993748	0.986557	0.990481	0.999838		0.999991	0.995823	0.996335	0.99997
m1137	1	627925	AT1G02840	0.999499	0.999801	0.998223	0.999696		0.999443	0.999633	0.998589	0.997853		0.998263	0.999877	0.997778	0.999936		0.999828	0.999809	0.998493	0.999651		0.999888	0.999752	0.99992	0.771508		0.999234	0.995799	0.999619	0.999709		0.997947	0.996843	0.994194	0.999739		0.993629	0.986557	0.990481	0.999838		0.999991	0.994752	0.996335	0.99997
m1138	1	628630	AT1G02840	0.997747	0.998896	0.995706	0.999696		0.999443	0.999899	0.99913	0.997853		0.998263	0.999877	0.997335	0.999936		0.999934	0.999809	0.998047	0.999651		0.998327	0.999752	0.99992	0.822811		0.999234	0.995799	0.999619	0.999709		0.996745	0.996843	0.993852	0.999739		0.999921	0.988156	0.990481	0.999838		0.999991	0.992452	0.996335	0.99997
m1139	1	628685	AT1G02840	0.991092	0.99951	0.995706	0.999696		0.99981	0.999633	0.998589	0.997853		0.998263	0.999877	0.987666	0.999936		0.999934	0.999809	0.998047	0.999651		0.998327	0.999752	0.99992	0.999871		0.999234	0.997556	0.999619	0.996443		0.966836	0.996843	0.997904	0.999739		0.999921	0.986557	0.990481	0.999838		0.999991	0.993621	0.997602	0.99997
m1140	1	628866	AT1G02840	0.996524	0.995684	0.995706	0.999696		0.916739	0.999633	0.998589	0.997853		0.998263	0.999877	0.997778	0.999936		0.995716	0.999809	0.998204	0.999651		0.998327	0.999752	0.99992	0.999871		0.999234	0.9953	0.999619	0.999709		0.999533	0.996843	0.994224	0.999739		0.997678	0.989048	0.987381	0.999838		0.999991	0.990187	0.999957	0.99997
m1141	1	628954	AT1G02840	0.996524	0.990459	0.995706	0.999696		0.982581	0.999633	0.99913	0.997853		0.998263	0.999877	0.997778	0.999936		0.997762	0.999809	0.998047	0.999651		0.998327	0.999752	0.99992	0.999871		0.999234	0.9953	0.999619	0.999709		0.999355	0.996843	0.994327	0.999739		0.994865	0.989048	0.99129	0.999838		0.999991	0.990187	0.998873	0.99997
m1142	1	630209	AT1G02850	0.991092	0.998058	0.998062	0.999696		0.99874	0.999633	0.998589	0.997893		0.998263	0.999877	0.990189	0.433323		0.999828	0.999809	0.998047	0.999651		0.998327	0.999752	0.99992	0.999871		0.999234	0.996729	0.999619	0.996443		0.993765	0.996843	0.994702	0.999739		0.999921	0.986557	0.990481	0.999838		0.999991	0.998672	0.998873	0.99997
m1143	1	631754	AT1G02850	0.991092	0.995684	0.998514	0.999696		0.99874	0.999633	0.998589	0.999136		0.998263	0.999877	0.987666	0.504641		0.997762	0.999809	0.998047	0.999651		0.998327	0.999752	0.99992	0.999871		0.999234	0.996739	0.999619	0.996443		0.987738	0.996843	0.999297	0.999739		0.998233	0.986557	0.999866	0.999838		0.999991	0.999873	0.997995	0.99997
m1144	1	631901	AT1G02850	0.995019	0.995684	0.997397	0.999696		0.999443	0.999633	0.99913	0.997853		0.988886	0.999877	0.990189	0.999936		0.999828	0.999809	0.998047	0.999651		0.998327	0.999752	0.99992	0.999871		0.999234	0.9953	0.999619	0.999709		0.992663	0.996843	0.993302	0.999739		0.993629	0.989048	0.996416	0.999838		0.999991	0.990111	0.996335	0.99997
m1145	1	632372	AT1G02850	0.991092	0.995684	0.999953	0.999696		0.999443	0.999633	0.998589	0.997853		0.998263	0.999877	0.987666	0.709733		0.997762	0.999809	0.998047	0.999651		0.998327	0.999752	0.99992	0.999871		0.999234	0.9953	0.999619	0.99757		0.997947	0.996843	0.993302	0.999739		0.990559	0.986557	0.990481	0.999838		0.999991	0.990187	0.998873	0.99997
m1146	1	632602	AT1G02850	0.991092	0.995684	0.999953	0.999696		0.99874	0.999633	0.998589	0.997853		0.998263	0.999877	0.990189	0.546732		0.997762	0.999809	0.998047	0.999651		0.998327	0.999752	0.99992	0.999871		0.999234	0.990294	0.999619	0.996443		0.987738	0.996843	0.993302	0.999739		0.994865	0.986557	0.99288	0.999838		0.999991	0.990187	0.999416	0.99997
m1147	1	632799	AT1G02850	0.991264	0.995684	0.998198	0.999696		0.999443	0.999633	0.999436	0.997853		0.998263	0.999877	0.996868	0.999936		0.999934	0.999809	0.998047	0.999651		0.999056	0.999752	0.99992	0.999871		0.999234	0.9953	0.999619	0.999709		0.998922	0.997209	0.996109	0.999739		0.990217	0.989225	0.998657	0.999838		0.999991	0.990187	0.997995	0.99997
m1148	1	632964	AT1G02850	0.997042	0.994065	0.995706	0.999696		0.994495	0.999633	0.999436	0.999976		0.999583	0.999877	0.9993	0.999936		0.997175	0.999809	0.998204	0.999651		0.998327	0.999752	0.99992	0.999871		0.999234	0.9953	0.999619	0.999709		0.99969	0.996843	0.993302	0.999739		0.996212	0.989048	0.999866	0.999838		0.999991	0.990187	0.999487	0.99997
m1149	1	634228	AT1G02860	0.995019	0.99601	0.995706	0.999696		0.999443	0.999633	0.998589	0.997853		0.9995	0.999877	0.990189	0.999936		0.997762	0.999809	0.998047	0.999651		0.968783	0.999752	0.99992	0.999871		0.999234	0.9953	0.999619	0.996443		0.994549	0.996843	0.994548	0.999739		0.999045	0.986557	0.997724	0.999838		0.999991	0.992859	0.996641	0.99997
m1150	1	634963	AT1G02860	0.996524	0.995684	0.995706	0.999696		0.99874	0.999633	0.998589	0.997853		0.998263	0.999877	0.997778	0.999936		0.997762	0.999809	0.998493	0.999651		0.998327	0.999752	0.99992	0.999871		0.999234	0.995799	0.999619	0.996443		0.987738	0.996843	0.993302	0.999739		0.996212	0.988156	0.997505	0.999838		0.999991	0.998483	0.996335	0.99997
m1151	1	635670	AT1G02860	0.991264	0.996273	0.998361	0.999696		0.99874	0.999633	0.99913	0.997853		0.988886	0.999877	0.990189	0.999936		0.999828	0.999809	0.998047	0.999651		0.998327	0.999752	0.99992	0.982173		0.999234	0.996729	0.999619	0.996443		0.997947	0.996843	0.993302	0.999739		0.999402	0.989048	0.990481	0.999838		0.999991	0.994752	0.997995	0.99997
m1152	1	635902	AT1G02860	0.991092	0.99951	0.995706	0.999696		0.999443	0.999633	0.998589	0.997853		0.988886	0.947215	0.990189	0.999936		0.997762	0.907778	0.998047	0.999651		0.998327	0.999752	0.99992	0.791314		0.999234	0.995799	0.999619	0.999709		0.987738	0.996843	0.997706	0.999739		0.996458	0.99384	0.985934	0.999838		0.999991	0.997396	0.997995	0.99997
m1153	1	636788	AT1G02860	0.995019	0.984123	0.99944	0.999696		0.999913	0.999633	0.99913	0.997853		0.998263	0.999877	0.997783	0.999936		0.999828	0.999809	0.998047	0.999651		0.998327	0.999752	0.99992	0.858624		0.999234	0.997638	0.999619	0.999709		0.994013	0.996843	0.996699	0.999739		0.994865	0.986557	0.985934	0.999838		0.999991	0.994752	0.997995	0.99997
m1154	1	638653	AT1G02870	0.991264	0.999235	0.999551	0.999696		0.999443	0.886442	0.998589	0.997853		0.998263	0.999877	0.997778	0.999936		0.997762	0.894701	0.998047	0.999651		0.998327	0.999752	0.99992	0.999871		0.999234	0.996729	0.999619	0.996443		0.99969	0.996843	0.993302	0.999739		0.993629	0.989284	0.997458	0.999838		0.999991	0.999275	0.997995	0.99997
m1155	1	642762	AT1G02880	0.991092	0.998896	0.999953	0.999696		0.999443	0.999633	0.998589	0.998363		0.998263	0.999877	0.990189	0.999936		0.997175	0.999809	0.998047	0.999651		0.998327	0.999752	0.99992	0.999871		0.999234	0.990294	0.999619	0.996443		0.99969	0.996843	0.993302	0.999739		0.990893	0.991351	0.985934	0.999838		0.999991	0.992385	0.997995	0.99997
m1156	1	643447	AT1G02880	0.995621	0.998058	0.997123	0.999696		0.999298	0.999633	0.998589	0.997853		0.998263	0.999877	0.998968	0.977841		0.999934	0.999809	0.998047	0.999651		0.998327	0.999752	0.99992	0.987377		0.999234	0.990294	0.999619	0.999709		0.998922	0.996843	0.993302	0.999739		0.999921	0.986557	0.985934	0.999838		0.999991	0.989258	0.996335	0.99997
m1157	1	643836	AT1G02880	0.996524	0.995684	0.995706	0.999696		0.99874	0.999633	0.998589	0.998789		0.998263	0.999877	0.990189	0.90948		0.997762	0.999809	0.998047	0.999651		0.998327	0.999752	0.99992	0.999871		0.999234	0.9953	0.999619	0.999709		0.99357	0.996843	0.994224	0.999739		0.994773	0.986557	0.990481	0.999838		0.999991	0.990187	0.998873	0.99997
m1158	1	644148	AT1G02880	0.995019	0.995684	0.999919	0.999696		0.99874	0.999633	0.999436	0.997853		0.988886	0.988033	0.990189	0.999936		0.999828	0.999809	0.998493	0.999651		0.998327	0.999752	0.99992	0.999871		0.999234	0.996729	0.999619	0.999709		0.979335	0.996843	0.995992	0.999739		0.996458	0.988156	0.985934	0.999838		0.999991	0.999647	0.999416	0.99997
m1159	1	644814	AT1G02880	0.991264	0.995684	0.999953	0.999696		0.99874	0.999633	0.998589	0.997853		0.994182	0.999877	0.990189	0.536012		0.995716	0.999809	0.998047	0.999651		0.985465	0.999752	0.99992	0.999871		0.999234	0.9953	0.999619	0.999709		0.993611	0.996843	0.99628	0.999739		0.992817	0.986557	0.999241	0.999838		0.999991	0.993621	0.997602	0.99997
m1160	1	644974	AT1G02880	0.991092	0.99951	0.999953	0.999696		0.999913	0.999633	0.99913	0.997853		0.994182	0.999971	0.987666	0.999936		0.997762	0.999809	0.998047	0.999651		0.998327	0.999752	0.99992	0.998553		0.999234	0.996729	0.999619	0.999709		0.987738	0.996843	0.996699	0.999739		0.993629	0.986557	0.992086	0.999838		0.999991	0.993621	0.998873	0.99997
m1161	1	645661	AT1G02890	0.997042	0.99601	0.997123	0.999696		0.99874	0.999633	0.99913	0.997853		0.99758	0.999877	0.997778	0.999936		0.997762	0.999809	0.998493	0.999651		0.998642	0.999752	0.99992	0.999871		0.999234	0.9953	0.999619	0.999709		0.866607	0.996843	0.993302	0.999739		0.999921	0.998485	0.985934	0.999838		0.999991	0.993621	0.996335	0.99997
m1162	1	646492	AT1G02890	0.995019	0.979708	0.999953	0.999696		0.99874	0.999633	0.99913	0.997853		0.998263	0.999877	0.990189	0.999936		0.999828	0.999809	0.998493	0.999651		0.998361	0.999752	0.99992	0.999871		0.999234	0.990294	0.999619	0.999709		0.998897	0.998057	0.993302	0.999739		0.995549	0.986557	0.991399	0.999838		0.999991	0.989258	0.996335	0.99997
m1163	1	646531	AT1G02890	0.995019	0.995684	0.999953	0.999696		0.999443	0.999633	0.99913	0.997853		0.999583	0.999877	0.997778	0.999936		0.999828	0.999809	0.998493	0.999651		0.998327	0.999752	0.99992	0.999871		0.999234	0.990294	0.999619	0.999709		0.997947	0.996843	0.993302	0.999739		0.994644	0.986557	0.992986	0.999838		0.999991	0.989258	0.996335	0.99997
m1164	1	646558	AT1G02890	0.997042	0.975734	0.997397	0.999696		0.99981	0.999633	0.998589	0.997853		0.998717	0.999877	0.998968	0.999936		0.999934	0.999809	0.998047	0.999651		0.998327	0.999752	0.99992	0.771508		0.999234	0.990294	0.999619	0.999709		0.999533	0.996843	0.994224	0.999739		0.990559	0.986557	0.985934	0.999838		0.999991	0.989258	0.996335	0.99997
m1165	1	648156	AT1G02890	0.993283	0.979708	0.999953	0.999696		0.999443	0.999633	0.998589	0.997853		0.998717	0.999877	0.999091	0.999936		0.999828	0.999809	0.998047	0.999651		0.998327	0.999752	0.99992	0.6642		0.999234	0.990294	0.999619	0.999709		0.996745	0.996843	0.994952	0.999739		0.991954	0.986557	0.985934	0.999838		0.999991	0.990187	0.996335	0.99997
m1166	1	648705	AT1G02890	0.999499	0.994507	0.998831	0.999696		0.979132	0.999633	0.998589	0.997853		0.998263	0.999877	0.991576	0.999936		0.993188	0.999809	0.999528	0.999651		0.998327	0.999752	0.99992	0.999871		0.999234	0.997053	0.999619	0.999709		0.987738	0.996843	0.993852	0.999739		0.993629	0.995401	0.992086	0.999838		0.999991	0.993621	0.998873	0.99997
m1167	1	648863	AT1G02890	0.993283	0.99951	0.999953	0.999696		0.999167	0.999633	0.998589	0.997853		0.998263	0.999877	0.990189	0.653856		0.997762	0.999809	0.998047	0.999651		0.998327	0.999752	0.99992	0.999871		0.999234	0.990294	0.999619	0.991164		0.997947	0.996843	0.993302	0.999739		0.996212	0.986557	0.999241	0.999838		0.999991	0.989258	0.997995	0.99997
m1168	1	649160	AT1G02890	0.991092	0.988819	0.995887	0.999696		0.99874	0.999633	0.998589	0.999661		0.998717	0.999877	0.998968	0.999936		0.997175	0.999809	0.998047	0.999651		0.998721	0.999752	0.99992	0.999871		0.999234	0.9953	0.999619	0.999709		0.979335	0.996843	0.993302	0.999739		0.996458	0.989048	0.985934	0.999838		0.999991	0.992385	0.996335	0.99997
m1169	1	650324	AT1G02890	0.991264	0.924715	0.995887	0.999696		0.979132	0.999633	0.998589	0.997853		0.998263	0.999877	0.997335	0.999936		0.995716	0.999809	0.998047	0.999651		0.998327	0.999752	0.99992	0.999871		0.999234	0.9953	0.999619	0.999709		0.985672	0.996843	0.993302	0.999739		0.993629	0.997442	0.990418	0.999838		0.999991	0.992385	0.996335	0.99997
m1170	1	652281	AT1G02890	0.997042	0.99842	0.995706	0.999696		0.99874	0.999633	0.998589	0.997853		0.999583	0.999877	0.997335	0.999936		0.999828	0.999809	0.998493	0.999651		0.998327	0.998219	0.99992	0.82429		0.999234	0.9953	0.999619	0.999709		0.997947	0.996843	0.994862	0.999739		0.990559	0.988156	0.990418	0.999838		0.999991	0.992385	0.998358	0.99997
m1171	1	652305	AT1G02890	0.995009	0.995684	0.995706	0.999696		0.99874	0.999633	0.99913	0.997853		0.998263	0.999877	0.997778	0.999936		0.997762	0.999809	0.998047	0.999651		0.999888	0.999752	0.99992	0.92061		0.999234	0.995799	0.999619	0.999709		0.999964	0.997141	0.999519	0.999739		0.990559	0.998485	0.985934	0.999838		0.999991	0.997396	0.998725	0.99997
m1172	1	652684	AT1G02890	0.991092	0.979708	0.999905	0.999696		0.99874	0.999633	0.998589	0.999671		0.999578	0.999877	0.997778	0.999936		0.996051	0.999809	0.998047	0.999651		0.998642	0.999752	0.99992	0.999871		0.999234	0.99774	0.999619	0.998887		0.972446	0.996843	0.993302	0.999739		0.996458	0.997816	0.986669	0.999838		0.999991	0.995753	0.996335	0.99997
m1173	1	654412	AT1G02900	0.996524	0.999235	0.995706	0.999696		0.999167	0.999633	0.998589	0.997853		0.998263	0.999877	0.998968	0.999936		0.999934	0.999809	0.998047	0.999651		0.999952	0.999752	0.99992	0.999871		0.999234	0.993143	0.999619	0.999709		0.994013	0.996843	0.993852	0.999739		0.990559	0.998485	0.998657	0.999838		0.999991	0.989258	0.996335	0.99997
m1174	1	654548	AT1G02900	0.991092	0.99951	0.995706	0.999696		0.99981	0.999633	0.998589	0.997853		0.998782	0.999877	0.990189	0.999936		0.999828	0.999809	0.998047	0.999651		0.998327	0.999752	0.99992	0.999871		0.999234	0.9953	0.999619	0.985748		0.987738	0.996843	0.993302	0.999739		0.993629	0.986557	0.997458	0.999838		0.999991	0.997605	0.999416	0.99997
m1175	1	655770	AT1G02910	0.995019	0.999161	0.998514	0.999696		0.999443	0.888594	0.998589	0.997853		0.988886	0.999877	0.990189	0.999936		0.997762	0.999809	0.998047	0.999651		0.975716	0.999752	0.99992	0.731778		0.999234	0.995799	0.999619	0.999709		0.994013	0.996843	0.993302	0.999739		0.990559	0.997224	0.985934	0.999838		0.999991	0.992385	0.997995	0.99997
m1176	1	656193	AT1G02910	0.991092	0.995684	0.998357	0.999696		0.99981	0.999633	0.998589	0.99827		0.998263	0.999877	0.990189	0.705676		0.999828	0.999809	0.998047	0.999651		0.998327	0.999752	0.99992	0.999871		0.999234	0.990294	0.999619	0.996443		0.929942	0.996843	0.993302	0.999739		0.990559	0.986557	0.990481	0.999838		0.999991	0.990187	0.997995	0.99997
m1177	1	657898	AT1G02910	0.996524	0.998896	0.998198	0.999696		0.99874	0.999776	0.998589	0.997853		0.998263	0.999877	0.997778	0.999936		0.999828	0.999809	0.998047	0.999651		0.998327	0.999752	0.99992	0.999871		0.999234	0.9953	0.999619	0.997205		0.997947	0.997209	0.993302	0.999739		0.994773	0.998177	0.999866	0.999838		0.999991	0.990198	0.996335	0.99997
m1178	1	658051	AT1G02910	0.991092	0.998896	0.999953	0.999696		0.99874	0.999633	0.998589	0.998434		0.998628	0.999877	0.990189	0.422076		0.995716	0.999809	0.998047	0.999651		0.998327	0.999752	0.99992	0.999871		0.999234	0.990294	0.999619	0.996443		0.993611	0.996843	0.993302	0.999739		0.994688	0.986557	0.999866	0.999838		0.999991	0.990111	0.997995	0.99997
m1179	1	658067	AT1G02910	0.991264	0.99951	0.999953	0.999696		0.99874	0.999633	0.998589	0.997853		0.994182	0.999877	0.997778	0.999936		0.995716	0.999809	0.998047	0.999651		0.999291	0.999752	0.99992	0.999871		0.999234	0.9953	0.999619	0.999709		0.987738	0.997583	0.993302	0.999739		0.990559	0.986557	0.985934	0.999838		0.999991	0.992452	0.99939	0.99997
m1180	1	658413	AT1G02910	0.996524	0.998896	0.999953	0.999696		0.999443	0.999633	0.999518	0.997853		0.988886	0.999877	0.999169	0.999936		0.999828	0.999809	0.998204	0.999651		0.998696	0.999752	0.99992	0.981713		0.999234	0.995799	0.999619	0.999709		0.987363	0.996843	0.997904	0.999739		0.992603	0.986557	0.99288	0.999838		0.999991	0.994752	0.996975	0.99997
m1181	1	660534	AT1G02920	0.995019	0.995684	0.999953	0.999696		0.99874	0.999633	0.998589	0.997853		0.998263	0.999877	0.987666	0.999936		0.998691	0.999809	0.998047	0.999651		0.953302	0.999752	0.99992	0.971938		0.999234	0.9953	0.999619	0.999709		0.944031	0.996843	0.993852	0.999739		0.994865	0.989048	0.998657	0.999838		0.999991	0.990187	0.996335	0.99997
m1182	1	660755	AT1G02920	0.991092	0.994507	0.999953	0.999907		0.99874	0.999633	0.998589	0.999127		0.998263	0.999877	0.990189	0.48452		0.995716	0.999908	0.998047	0.999651		0.998327	0.999752	0.99992	0.999871		0.999234	0.990294	0.999619	0.996443		0.993611	0.996843	0.999876	0.999739		0.996212	0.986557	0.991399	0.999838		0.999991	0.990187	0.997995	0.99997
m1183	1	662928	AT1G02930	0.991092	0.996756	0.995706	0.999696		0.999443	0.999633	0.999518	0.997853		0.998782	0.999877	0.99432	0.999936		0.999934	0.999809	0.998047	0.999651		0.998327	0.945703	0.99992	0.999871		0.999234	0.996729	0.999619	0.999709		0.997947	0.996843	0.993302	0.999739		0.993629	0.986557	0.990481	0.999838		0.999991	0.994752	0.997263	0.99997
m1184	1	663182	AT1G02940	0.991092	0.995684	0.995706	0.999696		0.99874	0.999713	0.998589	0.997853		0.999583	0.999877	0.997778	0.999936		0.999934	0.999809	0.998047	0.999651		0.998327	0.999752	0.99992	0.999871		0.999234	0.990585	0.999619	0.999709		0.987738	0.996843	0.993918	0.999739		0.996889	0.989048	0.999241	0.999838		0.999991	0.990187	0.997995	0.99997
m1185	1	663474	AT1G02940	0.991092	0.995684	0.995706	0.999696		0.999167	0.999633	0.998589	0.990042		0.998263	0.999877	0.991211	0.979762		0.999828	0.999809	0.998047	0.999651		0.998327	0.999752	0.99992	0.999871		0.999234	0.9953	0.999619	0.999709		0.996745	0.996843	0.994042	0.999739		0.996889	0.989048	0.990481	0.999838		0.999991	0.990187	0.996335	0.99997
m1186	1	663522	AT1G02940	0.991264	0.996843	0.999953	0.999696		0.999254	0.999633	0.998589	0.997853		0.999186	0.999877	0.990189	0.999936		0.997762	0.999809	0.998047	0.999651		0.998642	0.999752	0.99992	0.999871		0.999234	0.996729	0.999619	0.999709		0.994183	0.996843	0.993302	0.999739		0.990559	0.997224	0.995948	0.999838		0.999991	0.994752	0.998873	0.99997
m1187	1	663822	AT1G02940	0.991264	0.999235	0.999953	0.999696		0.99874	0.999633	0.998589	0.997853		0.998263	0.999877	0.997778	0.999936		0.996793	0.999809	0.998047	0.999651		0.998327	0.999752	0.99992	0.999871		0.999234	0.998023	0.999619	0.999709		0.998796	0.996843	0.993302	0.999739		0.998104	0.986557	0.988207	0.999838		0.999991	0.996719	0.998358	0.99997
m1188	1	663874	AT1G02940	0.993767	0.996605	0.997397	0.999696		0.999443	0.999633	0.998589	0.970468		0.998717	0.999877	0.990189	0.999936		0.999828	0.999809	0.998047	0.999651		0.998361	0.999752	0.99992	0.998553		0.999234	0.9953	0.999619	0.999709		0.997947	0.996843	0.993302	0.999739		0.995002	0.988156	0.988785	0.999838		0.999991	0.992452	0.996335	0.99997
m1189	1	664107	AT1G02940	0.991092	0.995684	0.995706	0.999696		0.999443	0.999633	0.999906	0.997853		0.9995	0.999877	0.997778	0.999936		0.999828	0.999809	0.998047	0.999651		0.999345	0.801409	0.99992	0.999871		0.999234	0.997556	0.999619	0.999709		0.997947	0.996843	0.993302	0.999739		0.993629	0.986557	0.985934	0.999838		0.999991	0.995662	0.996335	0.99997
m1190	1	665064	AT1G02940	0.991092	0.995684	0.999953	0.999696		0.999443	0.999776	0.998589	0.997853		0.998263	0.999877	0.990189	0.999936		0.995716	0.999809	0.998047	0.999651		0.998413	0.999752	0.99992	0.999871		0.999234	0.9953	0.999619	0.999709		0.982304	0.996843	0.993302	0.999739		0.994688	0.997816	0.985934	0.999838		0.999991	0.990187	0.999965	0.99997
m1191	1	666092	AT1G02950	0.999499	0.99951	0.999953	0.999696		0.99874	0.999633	0.998589	0.997853		0.999583	0.999877	0.997778	0.999936		0.999934	0.999809	0.998047	0.999651		0.998327	0.999752	0.99992	0.999871		0.999234	0.99919	0.999619	0.996443		0.991318	0.996843	0.993302	0.999739		0.993629	0.991351	0.999866	0.999838		0.999991	0.994752	0.996335	0.99997
m1192	1	666158	AT1G02950	0.991264	0.997224	0.995706	0.999696		0.999443	0.999633	0.99913	0.997853		0.998263	0.999877	0.990189	0.999936		0.999828	0.999809	0.998493	0.999651		0.998327	0.88742	0.99992	0.999871		0.999234	0.996729	0.999619	0.999709		0.99969	0.996843	0.993302	0.999739		0.993629	0.986557	0.990481	0.999838		0.999991	0.994752	0.996335	0.99997
m1193	1	666602	AT1G02950	0.991092	0.999235	0.996399	0.999696		0.99874	0.999633	0.998589	0.997853		0.998263	0.999877	0.990189	0.999936		0.997762	0.999809	0.998047	0.999651		0.998327	0.999752	0.99992	0.999871		0.999234	0.997053	0.999619	0.996443		0.994013	0.996843	0.995359	0.999739		0.990559	0.986557	0.990481	0.999838		0.999991	0.993621	0.998465	0.99997
m1194	1	669462	AT1G02960	0.991092	0.99601	0.999667	0.999696		0.999443	0.999633	0.999325	0.997853		0.998263	0.999877	0.990189	0.999936		0.999934	0.999809	0.998493	0.999651		0.998327	0.999752	0.99992	0.999871		0.999234	0.995799	0.999619	0.999709		0.987738	0.996843	0.993302	0.999739		0.993629	0.986557	0.994962	0.999838		0.999991	0.992452	0.997602	0.99997
m1195	1	670382	AT1G02960	0.999499	0.995684	0.999953	0.999696		0.999443	0.999633	0.998589	0.998434		0.998263	0.999877	0.99809	0.999936		0.999828	0.999809	0.998601	0.999651		0.998375	0.999752	0.99992	0.999871		0.999234	0.99765	0.999619	0.999709		0.997818	0.996843	0.993852	0.999739		0.996379	0.991351	0.995446	0.999838		0.999991	0.997605	0.996335	0.99997
m1196	1	670446	AT1G02960	0.991264	0.995684	0.995706	0.999696		0.99874	0.999633	0.998589	0.997853		0.999583	0.999877	0.99295	0.999936		0.995716	0.999809	0.998047	0.999651		0.998327	0.999752	0.99992	0.999871		0.999234	0.990294	0.999619	0.999709		0.987104	0.996843	0.993302	0.999739		0.993629	0.997885	0.994394	0.999838		0.999991	0.989258	0.996335	0.99997
m1197	1	671911	AT1G02965	0.991264	0.984123	0.999953	0.999696		0.999443	0.999633	0.998589	0.997853		0.998717	0.999877	0.990189	0.999936		0.999934	0.999809	0.998047	0.999651		0.998361	0.999752	0.99992	0.999871		0.999234	0.996729	0.999619	0.999709		0.996528	0.996843	0.994952	0.999739		0.994546	0.997885	0.992086	0.999838		0.999991	0.994752	0.996335	0.99997
m1198	1	672454	AT1G02965	0.99736	0.99951	0.999953	0.999696		0.99981	0.999633	0.998589	0.997853		0.998717	0.999877	0.997778	0.999936		0.999828	0.999809	0.998047	0.999651		0.998327	0.999752	0.99992	0.999871		0.999234	0.9953	0.999619	0.999709		0.994013	0.996843	0.993302	0.999739		0.994269	0.989048	0.990481	0.999838		0.999991	0.992385	0.996335	0.99997
m1199	1	673785	AT1G02970	0.991264	0.995684	0.999953	0.999696		0.99981	0.999633	0.99913	0.997853		0.998717	0.999877	0.998968	0.999936		0.997762	0.999809	0.998047	0.999651		0.998327	0.999752	0.99992	0.999871		0.999234	0.9953	0.999619	0.999709		0.995806	0.996843	0.993302	0.999739		0.993629	0.986557	0.990481	0.999838		0.999991	0.990187	0.996335	0.99997
m1200	1	674586	AT1G02970	0.991092	0.995684	0.999953	0.999696		0.99981	0.999633	0.998589	0.997853		0.999583	0.999877	0.997778	0.999936		0.999828	0.999809	0.998047	0.999651		0.998327	0.999752	0.99992	0.999871		0.999234	0.9953	0.999619	0.999709		0.987738	0.996843	0.994394	0.999739		0.993629	0.989048	0.994829	0.999838		0.999991	0.992385	0.996335	0.99997
m1201	1	674820	AT1G02970	0.999499	0.995684	0.997123	0.999696		0.999167	NA	NA	NA		NA	NA	NA	NA		NA	NA	NA	NA		NA	NA	NA	NA		NA	NA	NA	NA		NA	NA	NA	NA		NA	NA	NA	NA		NA	NA	NA	NA
m1202	1	675578	AT1G02970	0.991264	0.995684	0.999953	0.999696		0.999443	0.999633	0.998589	0.997853		0.998263	0.999877	0.997778	0.999936		0.997762	0.999809	0.998047	0.999651		0.998327	0.999752	0.99992	0.999871		0.999234	0.996267	0.999619	0.999709		0.997947	0.996843	0.993302	0.999739		0.993629	0.989048	0.985934	0.999838		0.999991	0.992452	0.996335	0.99997
m1203	1	676195	AT1G02970	0.991264	0.995684	0.995706	0.999696		0.99874	0.999633	0.998589	0.997853		0.998263	0.999877	0.999169	0.999936		0.993522	0.999809	0.998047	0.999651		0.999888	0.999752	0.99992	0.999871		0.999234	0.995592	0.999619	0.999709		0.997947	0.996843	0.993302	0.999739		0.999881	0.998485	0.990418	0.999838		0.999991	0.990187	0.996335	0.99997
m1204	1	677095	AT1G02980	0.991264	0.995684	0.995706	0.999696		0.999443	NA	NA	NA		0.999583	NA	NA	NA		0.999828	NA	NA	NA		0.998327	NA	NA	NA		0.999234	NA	NA	NA		0.995122	NA	NA	NA		0.990559	NA	NA	NA		0.999991	NA	NA	NA
m1205	1	677970	AT1G02980	0.991092	0.995684	0.998198	0.999696		0.999443	0.999633	0.998589	0.997853		0.998263	0.999877	0.997778	0.999936		0.997762	0.999809	0.998047	0.999651		0.998327	0.999752	0.99992	0.999871		0.999234	0.995799	0.999619	0.999709		0.990989	0.996843	0.993852	0.999739		0.993629	0.986557	0.999241	0.999838		0.999991	0.993354	0.996335	0.99997
m1206	1	678264	AT1G02980	0.995019	0.998896	0.998361	0.999696		0.999443	0.999633	0.998589	0.997853		0.998717	0.999877	0.993503	0.637338		0.999828	0.999809	0.998047	0.999651		0.998327	0.999752	0.99992	0.999871		0.999234	0.9953	0.999619	0.996443		0.987738	0.996843	0.993302	0.999739		0.998999	0.988156	0.990481	0.999838		0.999991	0.994752	0.996335	0.99997
m1207	1	678747	AT1G02980	0.991264	0.994065	0.999953	0.999696		0.999167	0.999776	0.998589	0.997853		0.99758	0.999877	0.997778	0.999936		0.995716	0.999809	0.998047	0.999651		0.998327	0.999752	0.99992	0.855756		0.999234	0.997638	0.999619	0.996443		0.992469	0.996843	0.993302	0.999739		0.993507	0.986557	0.990481	0.999838		0.999991	0.996719	0.997429	0.99997
m1208	1	678934	AT1G02980	0.995019	0.997256	0.997397	0.999696		0.999443	0.999633	0.998589	0.998434		0.998263	0.999877	0.999169	0.999936		0.997762	0.999809	0.998047	0.999651		0.998327	0.999752	0.99992	0.922171		0.999636	0.995799	0.999619	0.999709		0.997947	0.996843	0.997243	0.999953		0.990559	0.986907	0.990481	0.999838		0.999991	0.993621	0.999965	0.99997
m1209	1	679076	AT1G02980	0.991264	0.995684	0.999953	0.999696		0.999443	0.999633	0.998589	0.997853		0.998263	0.999877	0.993478	0.999936		0.999828	0.999809	0.998047	0.999651		0.998375	0.999752	0.99992	0.999871		0.999234	0.995799	0.999619	0.999709		0.994276	0.996843	0.993852	0.999739		0.996458	0.989048	0.992086	0.999838		0.999991	0.993621	0.996335	0.99997
[truncated: 212,851+ more rows]
